# Supplementary material for: Nr4a1 suppresses cocaine-induced behavior via epigenetic regulation of homeostatic target genes
Source: Nat Commun. 2020 Jan 24;11:504. doi: 10.1038/s41467-020-14331-y (PMC6981219; doi:10.1038/s41467-020-14331-y)
Supplement: Supplementary file 5 — Supplementary Data 1 [file 41467_2020_14331_MOESM5_ESM.xlsx]

## Sheet: D1 NAc DEGs
id	geneCoordinate	geneSymbol	logFC.coc.vs.saline.	Percentage	Significant_number_DEG_methods	Min.qvalue	Max.qvalue	Median.qvalue
ENSMUSG00000002324	chr14:56236624-56244482	Rec8	-0.458533	-0.274706	6	0.0530786	0.197127	0.189195
ENSMUSG00000002831	chr17:56239764-56249475	Plin4	2.56483	0.828508	19	1.02411e-20	0.0946804	1.11485e-05
ENSMUSG00000004105	chr2:33071339-33103487	Angptl2	-0.513574	-0.305943	5	0.0536025	0.225106	0.133963
ENSMUSG00000004328	chr7:17616606-17648026	Hif3a	1.07607	0.521793	20	3.57552e-17	0.140636	2.4828e-11
ENSMUSG00000014361	chr2:128524442-128628880	Mertk	0.409331	0.240857	20	3.9124e-09	0.211777	0.00226655
ENSMUSG00000019996	chr10:19868027-20001643	Mtap7	0.1907	0.115499	8	0.0234457	0.120541	0.0393439
ENSMUSG00000020021	chr10:93498496-93608334	Fgd6	0.295831	0.176485	5	0.0229632	0.225106	0.0281673
ENSMUSG00000020288	chr11:23387632-23398280	Ahsa2	0.244732	0.148465	5	0.128685	0.227703	0.131273
ENSMUSG00000021327	chr13:21478624-21494874	Zkscan3	0.292988	0.176065	13	0.00257452	0.246266	0.0143233
ENSMUSG00000023034	chr15:101097027-101105473	Nr4a1	0.45595	0.258553	6	0.0256573	0.119275	0.109564
ENSMUSG00000023267	chr4:33149724-33183090	Gabrr2	0.785683	0.410319	5	0.0233485	0.248168	0.155625
ENSMUSG00000024066	chr17:74232998-74299772	Xdh	0.548325	0.310011	8	0.00552065	0.194753	0.0965604
ENSMUSG00000024440	chr18:38426496-38444305	Pcdh12	-1.40884	-0.629191	7	0.0305684	0.246266	0.116492
ENSMUSG00000025050	chr19:47107859-47125630	Pcgf6	0.262859	0.159067	8	0.0554894	0.232507	0.106217
ENSMUSG00000025324	chr7:65913322-66085046	Atp10a	0.41736	0.244578	12	0.00905661	0.151955	0.0555334
ENSMUSG00000026380	chr1:120524272-120581994	Tcfcp2l1	0.462106	0.266173	6	0.00169003	0.246266	0.00286707
ENSMUSG00000027654	chr2:158593579-158612623	Fam83d	0.713544	0.383163	8	0.0536025	0.232507	0.172263
ENSMUSG00000028341	chr4:48057775-48099569	Nr4a3	0.815209	0.423424	14	3.04597e-07	0.0516453	0.0020359
ENSMUSG00000028655	chr4:122623843-122638681	Mfsd2a	0.462977	0.266704	12	0.00621822	0.0879537	0.0188959
ENSMUSG00000028820	chr4:126698318-126714507	Sfpq	0.243805	0.148069	8	0.0224708	0.241973	0.0749951
ENSMUSG00000029802	chr6:58534267-58643113	Abcg2	0.28967	0.175058	6	0.00234553	0.225214	0.010262
ENSMUSG00000030048	chr6:87333012-87339179	Gkn3	-0.561123	-0.331402	5	0.0608551	0.225106	0.13033
ENSMUSG00000030138	chr6:118333151-118369685	Bms1	0.198116	0.120018	5	0.0611307	0.225522	0.162202
ENSMUSG00000030711	chr7:133816129-133820196	Sult1a1	0.747607	0.399456	14	1.1463e-05	0.168062	0.00311525
ENSMUSG00000031700	chr8:88016225-88051709	Gpt2	0.285997	0.172911	8	0.00621822	0.123829	0.0590017
ENSMUSG00000032278	chr9:61801038-61874913	Paqr5	0.562659	0.319849	9	0.0273253	0.248168	0.225106
ENSMUSG00000034235	chr14:21367884-21437826	Usp54	0.283378	0.171555	13	0.00837226	0.246266	0.0217196
ENSMUSG00000034342	chr9:43957095-44042379	Cbl	0.209958	0.128764	8	0.0167284	0.0766876	0.0506414
ENSMUSG00000035275	chr4:100741338-100825225	Raver2	0.325973	0.193887	12	0.0110368	0.203317	0.0200622
ENSMUSG00000035831	chr11:99176580-99184515	Krt25	-1.8063	-0.723743	6	0.0281284	0.105097	0.0869256
ENSMUSG00000036452	chr18:38760938-39536188	Arhgap26	0.196305	0.119982	5	0.0840573	0.225106	0.196241
ENSMUSG00000036915	chr7:31232303-31242959	Kirrel2	0.492934	0.282606	14	0.000201273	0.108653	0.00159418
ENSMUSG00000040170	chr1:164804198-164829107	Fmo2	0.84334	0.439333	12	0.000160293	0.02945	0.0107379
ENSMUSG00000041229	chrX:147954965-148068652	Phf8	0.205568	0.125302	5	0.0341233	0.182025	0.129662
ENSMUSG00000041449	chr12:105485865-105492129	Serpina3h	-3.28184	-0.946541	10	0.0525515	0.212005	0.13857
ENSMUSG00000044033	chr2:76847710-77008943	Ccdc141	0.31662	0.191638	14	0.000455931	0.16117	0.00239019
ENSMUSG00000047216	chr1:112785522-112874199	Cdh19	0.46654	0.270228	8	4.49068e-05	0.225106	0.0316679
ENSMUSG00000048922	chr14:68290984-68334148	Cdca2	0.863523	0.442401	6	0.0591492	0.221193	0.204848
ENSMUSG00000055866	chr1:93312311-93356157	Per2	0.500698	0.285326	14	0.000160293	0.16117	0.00305771
ENSMUSG00000066687	chr9:48462166-48644300	Zbtb16	0.989802	0.492115	12	0.00301145	0.0813832	0.0194213
ENSMUSG00000069833	chr19:9063500-9151659	Ahnak	0.359131	0.212489	13	0.0020087	0.246266	0.0834423
ENSMUSG00000070803	chr4:120338918-120340675	Cited4	-0.590282	-0.342979	5	0.0697583	0.228016	0.15348
ENSMUSG00000073474	chr1:196802319-196864352	A330023F24Rik	0.382002	0.223507	8	0.0187296	0.197127	0.169095
ENSMUSG00000074404	chr8:28714573-28731174	Gm1698	1.95129	0.756834	8	0.0132879	0.21005	0.0336515
ENSMUSG00000083851	chr4:35383213-35384280	Gm12365	3.90559	1	13	0.0632044	0.183367	0.0785219
ENSMUSG00000084544	chr5:66716729-66717551	7SK	3.15602	0.926085	7	0.0674203	0.246266	0.142786
ENSMUSG00000085334	chr4:126710725-126726892	Gm12940	0.476354	0.273472	14	0.00180217	0.209137	0.0144162

## Sheet: D1 PFC DEGs
id	geneCoordinate	geneSymbol	logFC	Pvalue	coc.vs.sal_percentage	Significant_number_DEG_methods	Min.qvalue	Max.qvalue	Median.qvalue
ENSMUSG00000002831	chr17:56239764-56249475	Plin4	2.40134	4.31035e-14	0.808054	19	6.91985e-27	0.00823923	5.64884e-09
ENSMUSG00000024222	chr17:28535790-28654719	Fkbp5	0.517319	5.71658e-06	0.29393	19	2.6966e-05	0.210209	0.000391634
ENSMUSG00000035299	chrX:166122879-166443918	Mid1	-0.553064	8.77522e-07	-0.324989	19	7.94477e-05	0.209276	0.000417725
ENSMUSG00000060550	chr17:35575850-35580964	H2-Q7	-1.6998	5.33519e-05	-0.702174	19	0.00135427	0.175308	0.113536
ENSMUSG00000004328	chr7:17616606-17648026	Hif3a	0.777808	9.13257e-06	0.410003	15	0.000115632	0.223799	0.000596167
ENSMUSG00000029217	chr5:73146707-73259972	Tec	-0.584376	0.000177844	-0.341496	14	0.00929797	0.160977	0.0937972
ENSMUSG00000031274	chrX:137909678-138124028	Col4a5	-0.61362	0.000410586	-0.355365	14	0.000225313	0.169999	0.0559465
ENSMUSG00000039977	chr9:15364058-15432627	Ccdc67	1.96616	1.27992e-05	0.744177	14	0.00135427	0.230003	0.121411
ENSMUSG00000066687	chr9:48462166-48644300	Zbtb16	0.353128	8.50072e-06	0.208525	14	0.000376821	0.169999	0.00244374
ENSMUSG00000023267	chr4:33149724-33183090	Gabrr2	1.02547	0.000934866	0.500996	13	0.00098261	0.232164	0.0541537
ENSMUSG00000081156	chr2:74693513-74694618	Gm14425	-3.66047	5.30907e-06	-0.953467	13	0.00938523	0.0815571	0.0439227
ENSMUSG00000000056	chr11:121098317-121117420	Narf	0.204935	0.000760695	0.123871	12	0.0866694	0.179057	0.125361
ENSMUSG00000017009	chr2:164249497-164269637	Sdc4	0.34619	0.000584846	0.204073	12	0.0815045	0.176347	0.10789
ENSMUSG00000017344	chr11:78312343-78316076	Vtn	-0.377769	0.00110202	-0.239627	12	0.02079	0.12437	0.0604427
ENSMUSG00000020108	chr10:59412173-59414768	Ddit4	0.402049	0.00045476	0.234062	12	0.0435643	0.178145	0.0719941
ENSMUSG00000021725	chr13:117643381-117814573	Parp8	-0.233276	0.000417373	-0.157606	12	0.0976636	0.166482	0.11591
ENSMUSG00000025498	chr7:148448355-148452630	Irf7	-1.123	0.00019706	-0.545006	12	0.0549399	0.12437	0.0793879
ENSMUSG00000026042	chr1:45430916-45560377	Col5a2	-0.481007	0.000509224	-0.292856	12	0.0215468	0.16425	0.0793566
ENSMUSG00000029219	chr5:73397893-73406172	Slc10a4	-1.26422	1.16632e-05	-0.586872	12	0.0103925	0.220387	0.111115
ENSMUSG00000029675	chr5:135179401-135223361	Eln	-0.797537	1.10709e-05	-0.433744	12	0.0149834	0.12437	0.0610536
ENSMUSG00000030048	chr6:87333012-87339179	Gkn3	-0.832736	1.42229e-05	-0.443654	12	0.00371313	0.12437	0.0229889
ENSMUSG00000030711	chr7:133816129-133820196	Sult1a1	0.722812	0.00018519	0.386875	12	0.0978926	0.169045	0.157625
ENSMUSG00000031700	chr8:88016225-88051709	Gpt2	0.315401	7.24635e-05	0.18697	12	0.0455928	0.123835	0.0737575
ENSMUSG00000034640	chr3:65332082-65359317	Tiparp	0.38012	3.56241e-05	0.223993	12	0.0626828	0.157599	0.104875
ENSMUSG00000035929	chr17:35516312-35522485	H2-Gs10	-0.668745	0.000102284	-0.380177	12	0.00462353	0.12437	0.0501899
ENSMUSG00000036181	chr13:23830426-23832485	Hist1h1c	-0.411486	0.000276845	-0.256275	12	0.0777371	0.160101	0.135663
ENSMUSG00000038233	chr9:121859854-121889576	Fam198a	-0.511345	8.04206e-05	-0.307771	12	0.0409921	0.158345	0.0742438
ENSMUSG00000041445	chr14:35188440-35217723	Mmrn2	-0.480111	0.000334751	-0.292177	12	0.0323446	0.160977	0.0821252
ENSMUSG00000047216	chr1:112785522-112874199	Cdh19	0.516587	0.000144172	0.293961	12	0.0562337	0.160977	0.108689
ENSMUSG00000072528	chr18:42411790-42412739	Gm6636	1.62302	1.72406e-06	0.677767	12	0.00258395	0.128028	0.0542373
ENSMUSG00000090958	chr7:105642482-105650591	Lrrc32	-0.672133	0.000278685	-0.38041	12	0.0103925	0.149244	0.072647
ENSMUSG00000020038	chr10:84594197-84648049	Cry1	0.324296	0.000369726	0.192035	9	0.135438	0.182358	0.159026
ENSMUSG00000028073	chr3:87551562-87628431	Pear1	-0.617483	0.000732682	-0.359723	8	0.0949597	0.236645	0.225763
ENSMUSG00000034936	chr11:101526605-101529396	Arl4d	0.501266	0.000686614	0.286009	8	0.0767761	0.18496	0.159901
ENSMUSG00000083646	chrX:137331685-137334723	Gm6088	1.46655	5.32064e-05	0.640132	8	0.0409921	0.18496	0.157052
ENSMUSG00000020482	chr11:5428640-5442440	Ccdc117	0.289882	0.000328429	0.173806	7	0.132882	0.231194	0.152144
ENSMUSG00000006235	chr9:21763093-21768270	Epor	-0.51331	0.00300035	-0.30884	6	0.104005	0.180274	0.164855
ENSMUSG00000009145	chr6:83007588-83017454	Dqx1	-0.896383	0.00055279	-0.471087	6	0.117611	0.188961	0.180106
ENSMUSG00000015647	chr2:179910828-179960814	Lama5	-0.514336	0.000713251	-0.310606	6	0.0626828	0.137172	0.134794
ENSMUSG00000019232	chr3:130320116-130338918	Agxt2l1	0.382505	0.00906051	0.223495	6	0.0354379	0.0552985	0.0388446
ENSMUSG00000019726	chr13:13682426-13869960	Lyst	0.20372	0.00754741	0.123248	6	0.101773	0.242097	0.208661
ENSMUSG00000019970	chr10:21601740-21719959	Sgk1	0.793218	0.000105005	0.416506	6	0.0812085	0.10178	0.0980969
ENSMUSG00000020264	chr11:54971722-54998829	Slc36a2	-1.24899	0.000721932	-0.597585	6	0.0950885	0.155078	0.152226
ENSMUSG00000020884	chr11:69867337-69871646	Asgr1	-1.01133	0.0499614	-0.527187	6	0.135309	0.19683	0.182334
ENSMUSG00000021250	chr12:86814590-86818473	Fos	0.884152	0.000183052	0.451985	6	0.0549399	0.175971	0.162288
ENSMUSG00000022462	chr15:96517575-96530379	Slc38a2	0.283893	0.00413342	0.170475	6	0.0455928	0.0702932	0.0510883
ENSMUSG00000023039	chr15:101241224-101260994	Krt7	-1.16962	0.00167274	-0.55657	6	0.159413	0.242097	0.237811
ENSMUSG00000024671	chr19:11375734-11389073	Ms4a14	-2.42594	0.00230612	-0.847902	6	0.154515	0.184858	0.171455
ENSMUSG00000025492	chr7:148195235-148196919	Ifitm3	-0.478845	0.00913165	-0.289532	6	0.019043	0.0887684	0.0306342
ENSMUSG00000026222	chr1:87546313-87606823	Sp100	-0.459523	0.000587217	-0.279997	6	0.132882	0.180274	0.164855
ENSMUSG00000028268	chr3:142222766-142236423	Gbp3	-0.504795	0.00249667	-0.301756	6	0.135594	0.184442	0.16599
ENSMUSG00000032198	chr9:21604378-21657329	Dock6	-0.433121	0.000214213	-0.269994	6	0.0811056	0.159366	0.154675
ENSMUSG00000033383	chr16:23428956-23434283	Rtp1	1.98421	0.000476639	0.751166	6	0.149935	0.223926	0.211815
ENSMUSG00000034158	chr16:37868225-37889194	Lrrc58	0.24594	0.00155458	0.148546	6	0.0950885	0.157119	0.138997
ENSMUSG00000035296	chr14:61839646-61877577	Sgcg	2.64977	0.00072079	0.868195	6	0.164615	0.178088	0.16707
ENSMUSG00000035407	chr4:98421339-98484478	Kank4	-0.359642	0.00169895	-0.226821	6	0.103615	0.166482	0.152226
ENSMUSG00000036777	chr9:22135408-22193900	Anln	0.505384	0.0168532	0.288457	6	0.00032442	0.223799	0.00100236
ENSMUSG00000040212	chr7:53173143-53177046	Emp3	-1.10892	8.60139e-05	-0.548329	6	0.0580538	0.169045	0.165604
ENSMUSG00000040694	chr17:48558306-48572303	Apobec2	2.78951	0.00153878	0.907195	6	0.140267	0.226282	0.19969
ENSMUSG00000043773	chr9:121847003-121856382	1700048O20Rik	-0.455493	0.00110301	-0.277639	6	0.0369852	0.0418819	0.0392494
ENSMUSG00000049538	chr13:70866430-70980939	Adamts16	-0.369548	0.00306263	-0.235562	6	0.142944	0.19706	0.187109
ENSMUSG00000049988	chr8:73140493-73144999	Lrrc25	-1.26924	0.000990391	-0.598344	6	0.0134446	0.034216	0.0318075
ENSMUSG00000050014	chr15:77414338-77426805	Apol10b	-0.944745	0.00460419	-0.483294	6	0.0487287	0.0848468	0.0531395
ENSMUSG00000055413	chr17:35530821-35535221	H2-Q8	-2.8238	0.00171872	-0.906874	6	0.0812085	0.184858	0.176083
ENSMUSG00000058328	chrX:70352724-70363291	Xlr5a	-4.08586	0.000929514	-0.966516	6	0.0330894	0.0882977	0.0859656
ENSMUSG00000059408	chr17:13068650-13070958	Mrgprh	-1.21609	0.0386983	-0.593382	6	0.135309	0.203688	0.187232
ENSMUSG00000061232	chr17:34132712-34137528	H2-K1	-0.355437	0.000606881	-0.227303	6	0.114537	0.166482	0.140093
ENSMUSG00000068696	chr3:115952322-115956652	Gpr88	0.376099	0.00193719	0.222464	6	0.0412696	0.20749	0.166067
ENSMUSG00000072830	chr12:112664835-112669407	Gm10425	-3.12603	0.000500709	-0.924496	6	0.0409921	0.0569072	0.0531395
ENSMUSG00000073409	chr17:35561545-35567250	H2-Q6	-1.08388	0.000271229	-0.533694	6	0.0355261	0.159366	0.155962
ENSMUSG00000073414	chr17:35199388-35203379	AU023871	3.15124	0.00292421	0.935979	6	0.103615	0.18515	0.170893
ENSMUSG00000075118	chr13:12711101-12742814	Gpr137b-ps	-0.45838	0.000611346	-0.281359	6	0.135438	0.19706	0.184544
ENSMUSG00000079363	chr5:105544536-105568855	Gbp4	-0.588091	0.00378877	-0.339751	6	0.114537	0.19706	0.179594
ENSMUSG00000085306	chr1:34222451-34235368	Gm16750	2.37431	0.0011648	0.846352	6	0.0950885	0.205131	0.193546
ENSMUSG00000085828	chr6:88792598-88797518	Gm15612	-1.52418	0.000259189	-0.6737	6	0.0727425	0.150889	0.141348
ENSMUSG00000091530	chr17:3532304-3533463	Cldn20	-1.43175	0.000390291	-0.64339	6	0.0811056	0.13271	0.125949
ENSMUSG00000031431	chrX:137073817-137135448	Tsc22d3	0.422581	0.000155537	0.245847	5	0.104048	0.210074	0.142218
ENSMUSG00000034765	chr19:53603349-53617171	Dusp5	0.335244	0.011715	0.200154	5	0.14027	0.236919	0.2301
ENSMUSG00000049295	chr14:52625502-52640658	Zfp219	-0.321282	0.00288369	-0.207905	5	0.176006	0.242097	0.220262
ENSMUSG00000074892	chr16:96457158-96541716	B3galt5	0.336672	0.00191738	0.200368	5	0.00603457	0.228099	0.0176933
ENSMUSG00000092665	chr12:70260032-70260828	AC0999341	-4.05284	0.000617792	-0.967598	5	0.0549399	0.246441	0.226282

## Sheet: D1 VTA DEGs
id	geneCoordinate	geneSymbol	logFC	Pvalue	coc.vs.sal_percentage	Significant_number_DEG_methods	Min.qvalue	Max.qvalue	Median.qvalue
ENSMUSG00000001300	chr8:8617184-8661489	Efnb2	0.982485	5.16236e-05	0.507605	42	4.48252e-12	0.217777	0.0818927
ENSMUSG00000015305	chr10:8441767-8606118	Sash1	-0.265394	0.00606118	-0.144354	42	9.38166e-06	0.23418	0.115316
ENSMUSG00000018417	chr1:51806359-51973165	Myo1b	0.495723	0.00201861	0.309974	42	7.25352e-08	0.23418	0.0912889
ENSMUSG00000021010	chr12:54349414-55173412	Npas3	-0.731515	5.31424e-05	-0.381454	42	1.46496e-17	0.234583	0.0962747
ENSMUSG00000021665	chr13:97946037-97968562	Hexb	-0.525079	1.98775e-05	-0.284489	42	1.4048e-10	0.23418	0.0912889
ENSMUSG00000023064	chr14:35183210-35188225	Sncg	-0.508628	0.0686178	-0.277207	42	5.03308e-06	0.240722	0.117094
ENSMUSG00000024063	chr17:73267395-73291532	Lbh	-0.428535	0.00872632	-0.235512	42	4.08732e-07	0.23418	0.0962747
ENSMUSG00000024076	chr17:78907230-79026987	Vit	-0.461374	0.0377214	-0.253369	42	2.0071e-05	0.245179	0.100586
ENSMUSG00000024747	chr19:20767193-20802302	Aldh1a7	-1.35183	0.00364542	-0.595393	42	9.72238e-14	0.23418	0.0962747
ENSMUSG00000024754	chr19:21852582-21933067	Tmem2	0.530464	0.00242588	0.326846	42	1.07429e-08	0.23418	0.0818927
ENSMUSG00000025969	chr1:62749609-62865519	Nrp2	1.08161	7.91387e-05	0.537973	42	1.80861e-13	0.23418	0.0952613
ENSMUSG00000026970	chr2:60588000-60801511	Rbms1	0.551612	0.00159865	0.336141	42	3.7814e-06	0.234583	0.118954
ENSMUSG00000027577	chr2:180752835-180778501	Chrna4	-0.655681	0.0256656	-0.346489	42	2.11038e-08	0.23418	0.0963373
ENSMUSG00000028456	chr4:43071575-43277995	Unc13b	0.568975	1.31628e-05	0.343732	42	5.76229e-08	0.23418	0.0944546
ENSMUSG00000030222	chr6:137003096-137119268	Rerg	-0.482603	0.00285038	-0.261921	42	3.90534e-05	0.244717	0.104628
ENSMUSG00000030226	chr6:138311189-138530739	Lmo3	-0.890247	0.00033321	-0.44524	42	5.42848e-12	0.234583	0.0962747
ENSMUSG00000033192	chr8:95378999-95443428	Lpcat2	-0.397735	0.0112426	-0.219693	42	4.43521e-05	0.23418	0.101234
ENSMUSG00000034402	chr12:75997954-76278569	Kcnh5	0.609604	0.0110166	0.362781	42	1.09311e-06	0.23418	0.105665
ENSMUSG00000036362	chr3:59011568-59015054	P2ry13	-0.721507	3.36887e-05	-0.375832	42	1.92912e-09	0.23418	0.0963373
ENSMUSG00000038028	chr6:127034884-127059818	9630033F20Rik	-0.527724	0.00364686	-0.284842	42	5.08301e-08	0.23418	0.0962747
ENSMUSG00000038642	chr3:95330458-95360575	Ctss	-0.548441	0.000132925	-0.29495	42	1.30571e-08	0.244717	0.0952613
ENSMUSG00000044788	chr11:115140686-115159227	Fads6	-0.29564	0.00170739	-0.161758	42	1.31663e-05	0.24856	0.10652
ENSMUSG00000046805	chr19:12535019-12540024	Mpeg1	-0.508263	0.000759516	-0.274994	42	5.96335e-06	0.247721	0.114668
ENSMUSG00000050121	chr19:41136714-41151853	Opalin	-0.73123	2.92067e-05	-0.380997	42	6.17748e-08	0.244717	0.100649
ENSMUSG00000050321	chr18:86564094-86671539	Neto1	0.792043	0.0010855	0.437725	42	6.3385e-10	0.236382	0.0817861
ENSMUSG00000050840	chr1:106664856-106892308	Cdh20	-0.354537	0.00237175	-0.196319	42	9.38843e-08	0.23418	0.0968926
ENSMUSG00000051504	chr7:63023298-63034545	Siglech	-0.66853	0.000256672	-0.352287	42	1.00655e-09	0.240722	0.109035
ENSMUSG00000052336	chr9:119957561-119977650	Cx3cr1	-0.670011	3.31956e-05	-0.35327	42	6.45993e-10	0.234583	0.0962747
ENSMUSG00000055320	chr7:119822582-120050569	Tead1	0.376341	0.0273561	0.251174	42	1.6479e-06	0.23418	0.103416
ENSMUSG00000061132	chr19:41003167-41069275	Blnk	-0.576957	0.00770109	-0.311859	42	0.00112133	0.243822	0.0880794
ENSMUSG00000070427	chr7:109163343-109166919	Il18bp	0.837232	0.000198861	0.456775	42	2.61544e-06	0.23418	0.0860819
ENSMUSG00000078651	chr11:101186127-101191266	Aoc2	0.628067	0.00594838	0.371419	42	0.00113689	0.247567	0.143453
ENSMUSG00000079227	chr9:124036032-124062688	Ccr5	-0.59856	0.00478155	-0.320073	42	6.6034e-05	0.243822	0.117058
ENSMUSG00000020674	chr12:30622651-30702773	Pxdn	0.329449	0.0102993	0.225889	41	3.16806e-06	0.23418	0.083742
ENSMUSG00000022676	chr16:14705695-14709738	Snai2	1.14864	0.00166789	0.56772	41	0.00103917	0.245179	0.134538
ENSMUSG00000022696	chr16:44240043-44333559	Sidt1	0.394911	0.0123609	0.260203	41	0.000166694	0.243822	0.0988358
ENSMUSG00000028988	chr4:148892095-148940796	Ctnnbip1	-0.230868	0.0330214	-0.123419	41	0.000286718	0.245179	0.11487
ENSMUSG00000031558	chr5:48374144-48697771	Slit2	0.58906	0.000226752	0.35226	41	1.93599e-10	0.245179	0.0568452
ENSMUSG00000046667	chr4:12067161-12074128	Rbm12b	0.435486	0.0146432	0.281018	41	0.000416304	0.234455	0.0988358
ENSMUSG00000070532	chr1:171858529-171865034	1700084C01Rik	-0.367369	0.00411653	-0.202583	41	0.000113999	0.244717	0.126383
ENSMUSG00000087129	chr2:163510490-163518265	Gm16316	1.05955	0.00704871	0.543135	41	0.0270283	0.23418	0.180793
ENSMUSG00000008730	chr3:103543488-103595736	Hipk1	0.21841	0.0207799	0.164684	40	0.000407914	0.23418	0.118838
ENSMUSG00000021423	chr13:37436964-37511155	Ly86	-0.374343	0.018539	-0.205097	40	0.00046304	0.23418	0.114957
ENSMUSG00000026987	chr2:59737170-60048146	Baz2b	0.225752	0.0321612	0.167947	40	0.000879997	0.245179	0.132551
ENSMUSG00000029581	chr5:143721772-143735114	Fscn1	-0.272681	0.0496313	-0.147993	40	4.86123e-05	0.245179	0.124543
ENSMUSG00000032572	chr9:105891535-105999364	Col6a4	1.06222	0.000410475	0.536036	40	1.25973e-05	0.249825	0.0916254
ENSMUSG00000033257	chr1:74708069-74748656	Ttll4	0.294361	0.0125012	0.207563	40	2.38804e-05	0.23418	0.078085
ENSMUSG00000033615	chr5:108947323-108979293	Cplx1	-0.562601	0.0222466	-0.301387	40	3.8708e-07	0.23418	0.0962747
ENSMUSG00000050953	chr10:56096856-56110475	Gja1	-0.381436	0.000518823	-0.208601	40	8.40492e-07	0.23418	0.0975089
ENSMUSG00000052621	chr4:22413541-22415730	Pou3f2	-0.618611	0.0452866	-0.327915	40	0.000101806	0.234583	0.122224
ENSMUSG00000056023	chr3:81724940-81728635	Gm9989	-1.81271	0.00623851	-0.74563	40	0.0138772	0.247627	0.188559
ENSMUSG00000083889	chrX:102359721-102360703	E530001F21Rik	0.873189	0.000396299	0.469754	40	0.000178858	0.24036	0.109035
ENSMUSG00000086844	chr7:148544790-148551259	B230206H07Rik	-0.56173	0.00356035	-0.303771	40	1.36565e-10	0.239394	0.102943
ENSMUSG00000026249	chr1:79790522-79855521	Serpine2	-0.420651	0.00118889	-0.230384	39	1.56368e-05	0.245674	0.0988358
ENSMUSG00000028517	chr4:104829702-104905619	Ppap2b	-0.367272	0.00102399	-0.201922	39	1.14875e-05	0.236893	0.102462
ENSMUSG00000068923	chr3:88548372-88636469	Syt11	-0.191853	0.0460731	-0.099712	39	4.93501e-05	0.234583	0.135531
ENSMUSG00000049265	chr5:30890293-30927893	Kcnk3	0.690782	0.000171969	0.396634	38	1.54547e-07	0.243759	0.0708296
ENSMUSG00000019907	chr10:107598999-107714881	Ppp1r12a	0.238472	0.0348543	0.175639	37	0.00220544	0.233281	0.140319
ENSMUSG00000023764	chr11:3031603-3093716	Sfi1	0.352735	0.01177	0.238648	37	0.000235797	0.24753	0.0985027
ENSMUSG00000024483	chr18:36719391-36825821	Ankhd1	0.204462	0.0620535	0.156207	37	0.00201876	0.233281	0.150501
ENSMUSG00000078794	chr7:17460416-17472900	Dact3	-0.235606	0.0299381	-0.126948	37	0.000244437	0.238563	0.130857
ENSMUSG00000014030	chr4:44543767-44724568	Pax5	-1.61837	0.00433089	-0.665295	36	1.23699e-07	0.229114	0.159339
ENSMUSG00000021624	chr13:103483388-103529959	Cd180	-0.834508	0.00164068	-0.423828	36	0.000196748	0.247331	0.111283
ENSMUSG00000024617	chr18:61085022-61148056	Camk2a	0.553734	0.00986059	0.337504	36	4.50413e-08	0.24856	0.0550663
ENSMUSG00000032265	chr9:85213796-85220981	Fam46a	0.761916	0.00085588	0.425302	36	0.000232331	0.247567	0.12768
ENSMUSG00000036353	chr3:59019943-59067003	P2ry12	-0.636832	0.000329639	-0.337157	36	3.12816e-06	0.236893	0.0872139
ENSMUSG00000036782	chrX:22796147-22942458	Klhl13	-0.572824	0.000761768	-0.308511	36	8.07896e-11	0.234527	0.0721864
ENSMUSG00000045034	chr13:93195601-93211863	Ankrd34b	-0.547144	0.00891954	-0.296646	36	1.64704e-13	0.229114	0.0861573
ENSMUSG00000045409	chr17:36395568-36409442	Trim39	0.210357	0.0811219	0.159484	36	0.00620758	0.241241	0.170401
ENSMUSG00000086897	chr16:30008503-30021766	4632428C04Rik	-0.529511	0.00739291	-0.288293	36	5.41816e-05	0.229114	0.0828303
ENSMUSG00000018501	chr11:62129678-62272293	Ncor1	0.149165	0.11982	0.123257	35	0.00140421	0.245179	0.187375
ENSMUSG00000026308	chr1:93247343-93259243	Klhl30	2.78959	8.22998e-05	0.864875	35	4.01479e-09	0.246858	0.0658035
ENSMUSG00000028778	chr4:129807211-129816853	Hcrtr1	-0.574235	0.0159424	-0.311046	35	3.41141e-06	0.246145	0.0809816
ENSMUSG00000031253	chrX:130442715-130467235	Srpx2	-0.667043	0.055418	-0.350812	35	2.81867e-05	0.235088	0.0772711
ENSMUSG00000032511	chr9:119392278-119488384	Scn5a	0.819578	0.0258373	0.449336	35	6.07847e-06	0.241869	0.0689264
ENSMUSG00000034810	chr2:66511232-66623221	Scn7a	1.12639	0.000562667	0.55219	35	1.14504e-05	0.229114	0.11624
ENSMUSG00000036151	chr8:72596573-72604215	Tm6sf2	1.07839	0.00587841	0.542796	35	0.00476853	0.24753	0.138699
ENSMUSG00000038467	chr2:154477191-154520771	Chmp4b	-0.169319	0.0656794	-0.0846303	35	0.000464126	0.246259	0.1529
ENSMUSG00000042254	chr9:65112737-65128663	Cilp	1.85973	0.00067076	0.735021	35	2.0813e-05	0.245297	0.0967227
ENSMUSG00000043673	chr12:11096758-11157898	Kcns3	-0.69363	0.0435557	-0.362588	35	5.13206e-08	0.247331	0.073328
ENSMUSG00000000983	chr11:83522267-83525100	Expi	-0.708247	0.00173639	-0.37199	34	0.000716149	0.225566	0.0969822
ENSMUSG00000001493	chr11:101738574-101755938	Meox1	-0.784573	0.00572336	-0.406019	34	0.00332266	0.241869	0.116327
ENSMUSG00000003974	chr5:9484986-9725602	Grm3	-0.410926	0.000329131	-0.226532	34	2.77812e-05	0.241869	0.0708314
ENSMUSG00000024983	chr19:55390567-55702047	Vti1a	-0.175254	0.0719861	-0.0891586	34	0.00614728	0.245249	0.196849
ENSMUSG00000027071	chr2:84838490-84877869	P2rx3	-0.558106	0.0134491	-0.300503	34	0.0161221	0.241869	0.140077
ENSMUSG00000031667	chr8:93635690-93658614	Aktip	-0.252005	0.0103562	-0.136688	34	1.73422e-05	0.229114	0.13172
ENSMUSG00000032525	chr9:121628037-121666209	Nktr	0.24677	0.0269923	0.179995	34	0.000750096	0.221716	0.0902877
ENSMUSG00000034243	chr16:36874976-36933421	Golgb1	0.143558	0.13799	0.119891	34	0.0016401	0.247567	0.191469
ENSMUSG00000038982	chr13:38684473-38727228	Muted	-0.273706	0.0205467	-0.148699	34	0.000588761	0.245297	0.127685
ENSMUSG00000041423	chr3:88168256-88172713	Paqr6	-0.546431	0.00155459	-0.29509	34	2.87119e-05	0.222215	0.0762297
ENSMUSG00000047037	chr7:63232687-63275574	Nipa1	-0.262896	0.0145739	-0.143424	34	4.14155e-05	0.229114	0.129531
ENSMUSG00000061322	chr4:41516558-41585441	Dnaic1	-0.415209	0.0476542	-0.227989	34	0.00843663	0.239394	0.143101
ENSMUSG00000070345	chr11:87430416-87473294	Hsf5	-0.601007	0.0233728	-0.326335	34	0.0505542	0.241869	0.194416
ENSMUSG00000089876	chr11:69616855-69619376	Tmem102	3.24798	0.000265755	0.920661	34	0.000203062	0.234455	0.0528296
ENSMUSG00000010097	chr19:8831343-8845649	Nxf1	0.26375	0.014844	0.189711	33	0.00263845	0.241869	0.114963
ENSMUSG00000021754	chr13:112536386-112599451	Map3k1	0.414264	0.0140907	0.271863	33	4.50456e-05	0.235774	0.110783
ENSMUSG00000022708	chr16:42875744-43642965	Zbtb20	0.256476	0.0460201	0.186552	33	0.00426587	0.229114	0.116428
ENSMUSG00000022892	chr16:84954435-85174202	App	-0.167441	0.123279	-0.08342	33	0.000113471	0.23418	0.139895
ENSMUSG00000022996	chr15:98601934-98608831	Wnt10b	-1.11378	0.0158884	-0.525178	33	2.17217e-05	0.247567	0.083889
ENSMUSG00000024154	chr17:89067750-89114742	Gtf2a1l	-1.01473	0.0303877	-0.496762	33	0.0220651	0.243822	0.163668
ENSMUSG00000024397	chr17:35307686-35313263	Aif1	-0.561451	0.0119666	-0.303819	33	0.00255414	0.224445	0.0988358
ENSMUSG00000024593	chr18:57292494-57457371	Megf10	-0.321639	0.0117082	-0.177188	33	0.00143721	0.228471	0.120755
ENSMUSG00000024810	chr19:29999354-30035444	Il33	-0.361099	0.00305035	-0.198818	33	4.36997e-05	0.245297	0.10249
ENSMUSG00000028820	chr4:126698318-126714507	Sfpq	0.195987	0.0496652	0.151439	33	0.006616	0.236893	0.14426
ENSMUSG00000029919	chr6:65067037-65095152	Hpgds	-0.508206	0.0157872	-0.275728	33	0.00492424	0.227768	0.144194
ENSMUSG00000030786	chr7:135205904-135271924	Itgam	-0.648481	0.00010545	-0.343171	33	8.79558e-07	0.227768	0.0670767
ENSMUSG00000030889	chr7:127882821-127949506	Vwa3a	0.951638	0.000405823	0.499866	33	0.000334167	0.227768	0.113912
ENSMUSG00000032537	chr9:101824208-102257273	Ephb1	-0.29182	0.00447531	-0.160211	33	0.000683063	0.228471	0.108353
ENSMUSG00000034382	chr17:47573314-47607837	AI661453	-0.950286	0.00755602	-0.468173	33	2.20301e-06	0.224445	0.0842801
ENSMUSG00000035649	chr4:44768499-44945337	Zcchc7	0.199314	0.119984	0.154296	33	0.00869841	0.229114	0.164019
ENSMUSG00000037010	chrX:45378073-45388280	Apln	-0.506492	0.000180161	-0.275682	33	0.000123762	0.241452	0.108296
ENSMUSG00000038855	chr1:182260357-182355183	Itpkb	-0.346897	0.0013243	-0.191889	33	1.58453e-05	0.241869	0.0667636
ENSMUSG00000039830	chr16:91225545-91229172	Olig2	-0.458645	0.00176497	-0.251506	33	1.22754e-05	0.234455	0.0807469
ENSMUSG00000039904	chr6:25616644-25640979	Gpr37	-0.429775	0.00246069	-0.236608	33	8.21718e-07	0.241869	0.0772711
ENSMUSG00000041205	chr16:20233133-20241681	Map6d1	-0.409842	0.00167065	-0.226301	33	7.52156e-06	0.244728	0.0657257
ENSMUSG00000044646	chr18:75979582-76308465	Zbtb7c	0.975502	0.000242971	0.507141	33	9.16981e-11	0.227768	0.0558366
ENSMUSG00000045515	chr1:42753741-42757302	Pou3f3	-0.44212	0.00588012	-0.242137	33	7.87858e-05	0.236866	0.097715
ENSMUSG00000046160	chr16:91269764-91272434	Olig1	-0.415684	0.00129115	-0.228236	33	1.21853e-06	0.236648	0.0562819
ENSMUSG00000046314	chr12:45953225-46175730	Stxbp6	-0.865	1.24775e-08	-0.434306	33	4.99408e-13	0.236866	0.0658035
ENSMUSG00000049493	chr9:95652811-95745980	Pls1	-0.405624	0.0152239	-0.224293	33	0.000288882	0.235614	0.0974306
ENSMUSG00000051331	chr6:118542064-119146499	Cacna1c	0.337555	0.0128143	0.230621	33	5.94239e-06	0.225566	0.0703645
ENSMUSG00000052062	chr1:61685148-62689108	Pard3b	0.597682	0.00205139	0.358292	33	2.93408e-05	0.229114	0.0772711
ENSMUSG00000055415	chr11:42963129-43076037	Atp10b	-0.469692	0.014839	-0.258727	33	0.000640059	0.212001	0.0988358
ENSMUSG00000056332	chr15:40342618-40359073	Gm16294	-0.7489	0.0490517	-0.391892	33	0.0259316	0.243822	0.165554
ENSMUSG00000057134	chr10:67007010-67011953	Ado	-0.287326	0.0435029	-0.156882	33	0.00240083	0.227768	0.120716
ENSMUSG00000061410	chr8:124122353-124177051	Zcchc14	0.200636	0.0509441	0.154332	33	0.00438271	0.248259	0.174182
ENSMUSG00000070366	chr7:136400358-136535071	Ppapdc1a	0.83764	0.00398299	0.454744	33	6.58527e-05	0.247567	0.0986635
ENSMUSG00000070425	chr7:109213775-109245628	Trpc2	0.264159	0.0328624	0.189089	33	0.00618013	0.23561	0.158173
ENSMUSG00000071286	chr10:58684451-58689429	Ankrd57	-0.334749	0.0217475	-0.18572	33	0.000583039	0.247567	0.145788
ENSMUSG00000072572	chr14:52512314-52516670	Slc39a2	0.789207	0.00388162	0.435813	33	0.00038165	0.24753	0.0999329
ENSMUSG00000074345	chr9:53873163-53916468	Tnfaip8l3	0.986218	0.0315386	0.510148	33	0.000945655	0.240574	0.11121
ENSMUSG00000085881	chr13:74145350-74147052	Gm15912	-0.573298	0.0318992	-0.311013	33	0.0112146	0.244077	0.127928
ENSMUSG00000086189	chr3:30584757-30591538	Gm15462	-1.00111	0.00140291	-0.495349	33	0.00110756	0.245297	0.135779
ENSMUSG00000000049	chr11:108204418-108275960	Apoh	-0.92105	0.0178173	-0.466238	32	0.0144693	0.243822	0.134825
ENSMUSG00000007850	chr11:50190242-50200280	Hnrnph1	0.198758	0.0654801	0.152939	32	0.0020303	0.227211	0.132812
ENSMUSG00000015243	chr4:53043409-53173017	Abca1	-0.412464	0.00153211	-0.225528	32	0.000143285	0.227255	0.0993733
ENSMUSG00000019865	chr10:14479777-14490639	Nmbr	0.860624	0.00932327	0.466247	32	0.0149809	0.243822	0.132589
ENSMUSG00000020122	chr11:16651956-16818411	Egfr	0.431816	0.025084	0.279194	32	2.98851e-05	0.235938	0.109019
ENSMUSG00000021327	chr13:21478624-21494874	Zkscan3	0.324831	0.0171885	0.224128	32	1.45128e-05	0.227255	0.133139
ENSMUSG00000021541	chr13:56874224-56997400	Trpc7	0.914662	0.000301266	0.482082	32	1.39115e-06	0.23575	0.0813328
ENSMUSG00000021703	chr13:93380843-93482149	Serinc5	-0.290432	0.0121213	-0.159538	32	0.00105118	0.226414	0.128259
ENSMUSG00000022306	chr15:40486338-40936388	Zfpm2	-0.480036	0.00294387	-0.260677	32	0.000633016	0.241452	0.0994706
ENSMUSG00000024621	chr18:61264976-61292053	Csf1r	-0.464383	0.000761404	-0.252832	32	3.78332e-06	0.226414	0.0934317
ENSMUSG00000026464	chr1:135516198-135558207	Zc3h11a	0.22559	0.0270087	0.168492	32	0.000177606	0.23575	0.120809
ENSMUSG00000026768	chr2:12028009-12223797	Itga8	1.20205	0.00779397	0.578843	32	6.66387e-06	0.226414	0.118036
ENSMUSG00000027204	chr2:125126080-125333979	Fbn1	0.703862	0.000257697	0.403628	32	2.07056e-07	0.235561	0.0775566
ENSMUSG00000027639	chr2:156923015-156961251	Samhd1	0.266322	0.0243265	0.19168	32	0.000661572	0.23575	0.150466
ENSMUSG00000027674	chr3:32848303-33042419	Pex5l	-0.325224	0.0141118	-0.178794	32	1.37785e-05	0.241869	0.0721124
ENSMUSG00000029004	chr5:22940009-23010303	Mll5	0.168326	0.0815703	0.134965	32	0.00386384	0.235871	0.187149
ENSMUSG00000029483	chr5:126258754-126268688	Tmem132b	-0.223678	0.157806	-0.119171	32	0.00518032	0.244717	0.165802
ENSMUSG00000030852	chr7:137720748-137908548	Tacc2	0.214025	0.0539541	0.161584	32	0.0109599	0.238844	0.165158
ENSMUSG00000031283	chrX:139719967-139829055	Chrdl1	1.28871	0.000196812	0.60387	32	5.32243e-08	0.226414	0.0518198
ENSMUSG00000031446	chr8:13105371-13148190	Cul4a	0.165141	0.077172	0.132635	32	0.00541603	0.221327	0.187149
ENSMUSG00000031775	chr8:97198545-97220392	Pllp	-0.464483	0.00148969	-0.255295	32	1.52348e-05	0.207775	0.0936703
ENSMUSG00000032006	chr9:6168362-6379093	Pdgfd	0.544645	0.0225119	0.335636	32	6.71025e-05	0.224445	0.13046
ENSMUSG00000033024	chr6:130128521-130286073	Klra9	3.14396	0.00432512	1	32	0.00447428	0.226414	0.0928265
ENSMUSG00000033306	chr16:24393186-24992912	Lpp	0.558867	0.0107844	0.34151	32	2.38511e-11	0.207775	0.0770857
ENSMUSG00000033720	chr6:85162795-85283666	Sfxn5	-0.375189	0.00139902	-0.206847	32	8.21135e-05	0.226414	0.0929594
ENSMUSG00000034858	chr9:74800441-74880525	BC031353	0.219799	0.0356792	0.165121	32	0.00687423	0.227768	0.130583
ENSMUSG00000035910	chr13:25147623-25302825	Dcdc2a	0.76688	0.000893535	0.43002	32	8.41968e-09	0.207775	0.0979431
ENSMUSG00000036019	chr10:104624469-105011757	Tmtc2	-0.299618	0.00765253	-0.164316	32	0.000273861	0.227768	0.127294
ENSMUSG00000036915	chr7:31232303-31242959	Kirrel2	1.30257	8.00436e-07	0.606882	32	4.13636e-08	0.245326	0.0518198
ENSMUSG00000038002	chr17:25097923-25152425	Cramp1l	0.235974	0.0304677	0.174524	32	0.00406019	0.247331	0.134583
ENSMUSG00000038077	chr6:126658097-126690930	Kcna6	-0.310647	0.00841523	-0.171261	32	6.8545e-07	0.245131	0.104979
ENSMUSG00000038845	chr11:95528021-95542337	Phb	-0.227637	0.0686139	-0.121829	32	0.000653889	0.245297	0.120394
ENSMUSG00000039748	chr1:177810659-177841777	Exo1	-1.16322	0.000543564	-0.538783	32	0.000642609	0.243822	0.095382
ENSMUSG00000040472	chr14:56334460-56341344	Rabggta	-0.285775	0.0341802	-0.155807	32	0.00151201	0.227768	0.11298
ENSMUSG00000041219	chr2:113669923-113689068	Arhgap11a	-0.215049	0.297697	-0.113596	32	0.0485759	0.234679	0.195182
ENSMUSG00000041734	chr3:86882265-86978919	Kirrel	0.773826	5.46597e-05	0.4316	32	9.20931e-08	0.226414	0.101127
ENSMUSG00000042331	chr11:61770031-62036765	Specc1	-0.358488	0.00103714	-0.197109	32	5.13225e-05	0.226272	0.0775566
ENSMUSG00000049515	chr1:93218402-93245130	Espnl	1.85821	0.00138395	0.745124	32	0.00486171	0.246858	0.123728
ENSMUSG00000051243	chr9:58043855-58052376	Islr2	1.05655	0.0014705	0.534914	32	5.04678e-06	0.224445	0.0847962
ENSMUSG00000057615	chrX:58962539-58964374	Ldoc1	-0.712751	0.0320561	-0.370856	32	2.82192e-06	0.226414	0.0786312
ENSMUSG00000058056	chr8:63991793-64381737	Palld	0.819404	0.00338988	0.451382	32	4.50456e-05	0.248639	0.131134
ENSMUSG00000061517	chr14:118632204-118636502	Sox21	-0.707885	0.00176621	-0.371324	32	9.4704e-06	0.245297	0.131696
ENSMUSG00000066406	chr7:82600170-82899745	Akap13	0.354242	0.00221814	0.240191	32	7.86058e-06	0.235876	0.0822395
ENSMUSG00000067276	chrX:140236524-140262207	Capn6	0.816603	0.00219131	0.449713	32	0.000249272	0.245297	0.121413
ENSMUSG00000075411	chr15:100474964-100500183	Bin2	-0.674502	0.00524641	-0.356653	32	0.0025904	0.232446	0.11409
ENSMUSG00000090828	chr3:34003110-34581791	Sox2ot	-0.389087	0.00781856	-0.216297	32	0.00135447	0.226414	0.135315
ENSMUSG00000091881	chr3:88525762-88526842	Gm17146	-1.55904	0.0234525	-0.687156	32	0.0185361	0.24853	0.19339
ENSMUSG00000000263	chr11:55327490-55421950	Glra1	-0.805574	0.00137895	-0.410469	31	8.46866e-09	0.224445	0.11624
ENSMUSG00000002748	chr5:135662884-135722249	Baz1b	0.256782	0.0100469	0.185924	31	0.000240966	0.23575	0.110783
ENSMUSG00000002831	chr17:56239764-56249475	Plin4	2.30782	6.54298e-11	0.804448	31	1.53403e-36	0.207775	0.0512678
ENSMUSG00000003228	chr19:60965402-61168706	Grk5	0.418442	0.0101044	0.27368	31	0.000302241	0.235876	0.0988358
ENSMUSG00000004328	chr7:17616606-17648026	Hif3a	1.03551	0.000117436	0.528371	31	1.26394e-05	0.23575	0.11121
ENSMUSG00000004902	chr6:120723536-120744250	Slc25a18	-0.49719	0.00618285	-0.270402	31	0.00118519	0.226414	0.134538
ENSMUSG00000005672	chr5:75970691-76052997	Kit	1.16658	0.00142354	0.5653	31	1.27764e-12	0.207775	0.0630458
ENSMUSG00000005994	chr4:80479777-80497873	Tyrp1	-0.889574	0.014638	-0.442753	31	0.0046207	0.207775	0.126383
ENSMUSG00000006221	chr4:140976444-140981476	Hspb7	2.7771	0.000103109	0.862816	31	1.3237e-06	0.226414	0.0970503
ENSMUSG00000006412	chr1:173275551-173289635	Pfdn2	-0.201853	0.0595764	-0.105853	31	0.00357281	0.246319	0.136173
ENSMUSG00000015134	chr7:73535528-73572653	Aldh1a3	1.38577	0.000801054	0.631384	31	0.00215106	0.226414	0.142122
ENSMUSG00000015143	chr12:81268279-81361608	Actn1	0.461377	0.00124766	0.293685	31	2.8673e-05	0.241869	0.0831774
ENSMUSG00000018339	chr11:54715705-54724129	Gpx3	0.962939	0.00102605	0.500683	31	7.43509e-06	0.207775	0.0772711
ENSMUSG00000019866	chr10:43669863-43724902	Aim1	1.74785	0.000224498	0.710316	31	1.25998e-08	0.207775	0.0671866
ENSMUSG00000020990	chr12:70847585-70891944	Cdkl1	-0.340099	0.0101635	-0.187281	31	0.000885707	0.226414	0.144194
ENSMUSG00000021190	chr12:103632044-103678273	Lgmn	-0.23993	0.0179282	-0.128537	31	0.000709144	0.226414	0.107499
ENSMUSG00000021943	chr14:34736523-34749950	Gdf10	1.72987	0.00027243	0.708577	31	2.13118e-17	0.207775	0.0988358
ENSMUSG00000022130	chr14:118510883-118532237	Tgds	0.325059	0.0743107	0.223559	31	0.033662	0.239394	0.21047
ENSMUSG00000022240	chr15:30102098-30959316	Ctnnd2	-0.367215	0.0244515	-0.203323	31	1.73754e-09	0.226414	0.0988358
ENSMUSG00000022687	chr16:44484908-44559260	Boc	0.701984	0.000173687	0.403624	31	0.000202018	0.226414	0.13363
ENSMUSG00000024011	chr17:29455572-29466608	Pi16	1.41449	0.00019997	0.637156	31	4.42713e-08	0.212001	0.126383
ENSMUSG00000024235	chr18:4331075-4353263	Map3k8	0.97305	0.00170838	0.506908	31	4.06478e-06	0.207775	0.126383
ENSMUSG00000025316	chr8:124473400-124553408	Banp	0.564845	0.00184076	0.342592	31	0.00238048	0.242248	0.158465
ENSMUSG00000025584	chr7:88358232-88479669	Pde8a	-0.306602	0.0129677	-0.168147	31	0.00138302	0.224445	0.0988358
ENSMUSG00000026028	chr1:58957043-59030524	Trak2	-0.323259	0.0250984	-0.176432	31	0.000125091	0.211777	0.0988358
ENSMUSG00000026227	chr1:87942188-87952281	2810459M11Rik	-0.37296	0.0320485	-0.206535	31	0.00346498	0.241739	0.134538
ENSMUSG00000027582	chr2:181099383-181118583	Zgpat	0.232308	0.0372263	0.172139	31	0.00963036	0.234527	0.143618
ENSMUSG00000028341	chr4:48057775-48099569	Nr4a3	1.20714	0.000426894	0.581303	31	4.01537e-05	0.207775	0.134538
ENSMUSG00000028469	chr4:43644557-43664366	Npr2	0.299187	0.0124399	0.210191	31	0.00012694	0.207775	0.0988358
ENSMUSG00000029361	chr5:118230791-118409099	Nos1	1.36409	8.79648e-07	0.619297	31	1.49282e-12	0.23575	0.0812266
ENSMUSG00000030711	chr7:133816129-133820196	Sult1a1	2.16089	1.65055e-06	0.784674	31	8.19608e-40	0.24513	0.0988358
ENSMUSG00000030930	chr7:139427213-139509161	Chst15	1.18844	3.07084e-05	0.574739	31	1.0141e-17	0.207775	0.0951523
ENSMUSG00000032491	chr9:110523391-110527147	Nradd	0.871258	0.00155019	0.470454	31	0.00556549	0.226414	0.134538
ENSMUSG00000040747	chr3:106561529-106593317	Cd53	-0.44936	0.0266087	-0.244331	31	0.0027797	0.226414	0.110783
ENSMUSG00000042436	chr11:61298683-61302652	Mfap4	1.89849	0.00036359	0.740691	31	2.40133e-06	0.226414	0.127028
ENSMUSG00000043496	chr6:53765215-53771069	Tril	-0.361002	0.00206742	-0.19912	31	9.72703e-05	0.207775	0.107397
ENSMUSG00000045180	chrX:149043802-149204258	Shroom2	-0.247885	0.010989	-0.133332	31	0.00210551	0.245297	0.143512
ENSMUSG00000045648	chr1:70772039-70932221	Vwc2l	-0.565153	0.00537117	-0.303445	31	6.31421e-05	0.212001	0.13391
ENSMUSG00000048163	chr5:114267557-114280760	Selplg	-0.63202	0.00165527	-0.334702	31	1.2999e-05	0.226414	0.107499
ENSMUSG00000052504	chr16:63543114-63864234	Epha3	0.896019	0.00423075	0.480957	31	4.16692e-06	0.224445	0.134538
ENSMUSG00000054517	chr11:115982910-115992692	Trim65	0.52211	0.00650666	0.324051	31	9.0867e-05	0.224445	0.0988358
ENSMUSG00000059401	chrX:68303181-68409481	Mamld1	0.328383	0.0411788	0.225772	31	0.0029049	0.246232	0.0988358
ENSMUSG00000062151	chr9:73328427-73781624	Unc13c	1.12045	0.00246745	0.554018	31	5.71025e-07	0.213121	0.115629
ENSMUSG00000064246	chr1:136078503-136087008	Chi3l1	-0.483551	0.00384074	-0.264824	31	0.000302673	0.212001	0.145788
ENSMUSG00000068859	chr2:73109732-73123013	Sp9	-1.5923	0.0013527	-0.65817	31	4.63927e-05	0.226414	0.0951523
ENSMUSG00000070348	chr7:152115586-152126024	Ccnd1	-0.45718	0.000591369	-0.24913	31	4.19322e-06	0.218776	0.0970503
ENSMUSG00000073489	chr1:175677174-175697300	Ifi204	1.589	0.000140972	0.682122	31	1.21091e-05	0.237912	0.100251
ENSMUSG00000079110	chr2:120281505-120330899	Capn3	-0.498642	0.0185217	-0.273071	31	0.00804704	0.247284	0.148753
ENSMUSG00000080059	chr4:147195636-147196585	Rps19-ps3	0.615308	0.0261595	0.369047	31	0.0515735	0.226414	0.174801
ENSMUSG00000085912	chr17:29194169-29216156	Gm16197	-0.722539	0.0137501	-0.379471	31	0.0105988	0.208363	0.143045
ENSMUSG00000087478	chr17:8485981-8504195	4930506C21Rik	-0.436936	0.0547629	-0.239601	31	0.013523	0.245297	0.160524
ENSMUSG00000090534	chr14:118635204-118660671	Gm4675	-1.41384	0.0023802	-0.616761	31	5.35151e-05	0.220077	0.139747
ENSMUSG00000091345	chr9:105758150-105863224	Col6a5	1.23259	0.00270503	0.588479	31	4.9291e-05	0.241869	0.0988358
ENSMUSG00000009569	chr16:13256324-13417872	Mkl2	0.27785	0.0175779	0.19866	30	0.000257256	0.207775	0.0942902
ENSMUSG00000015806	chr5:45825021-45841724	Qdpr	-0.332925	0.00757668	-0.18391	30	0.000779876	0.201282	0.0880313
ENSMUSG00000016028	chr15:85728938-85864457	Celsr1	1.28532	0.000333505	0.601398	30	3.30494e-05	0.217816	0.125121
ENSMUSG00000018012	chr11:120582534-120585533	Rac3	-0.25935	0.200204	-0.139827	30	0.015238	0.230666	0.146813
ENSMUSG00000020101	chr10:59809349-59835682	4632428N05Rik	-0.382063	0.00679016	-0.210027	30	0.000237693	0.226414	0.113119
ENSMUSG00000020591	chr12:16660026-16667292	Ntsr2	-0.371321	0.0027432	-0.204226	30	0.00250104	0.229964	0.145069
ENSMUSG00000020719	chr11:106641419-106650749	Ddx5	0.205879	0.0760603	0.156707	30	0.0260162	0.247607	0.155181
ENSMUSG00000021032	chr12:88438231-88443739	Ngb	0.679695	0.0118926	0.393774	30	0.00106259	0.23575	0.111212
ENSMUSG00000021700	chr13:110844145-111071359	Rab3c	-0.732621	0.0102549	-0.380834	30	8.41968e-09	0.224445	0.084897
ENSMUSG00000022194	chr14:55511087-55517256	Pabpn1	0.227049	0.0543196	0.168529	30	0.0142796	0.230438	0.136336
ENSMUSG00000024654	chr19:9184108-9210376	Asrgl1	-0.327122	0.00384857	-0.181171	30	2.62093e-05	0.212001	0.111637
ENSMUSG00000024678	chr19:11611041-11633207	Ms4a4d	2.40085	9.80885e-05	0.83668	30	0.00196566	0.246858	0.0762297
ENSMUSG00000024843	chr19:3851523-3894619	Chka	0.271742	0.0222232	0.196126	30	0.00200754	0.207775	0.104714
ENSMUSG00000025278	chr14:8650221-8784352	Flnb	0.286987	0.0220145	0.203719	30	0.00511254	0.212531	0.157649
ENSMUSG00000026034	chr1:58466783-58481160	Clk1	0.321143	0.0137674	0.222076	30	0.000286203	0.224445	0.111602
ENSMUSG00000026491	chr1:181674775-181734061	Ahctf1	0.191311	0.0785623	0.149046	30	0.015747	0.247959	0.18926
ENSMUSG00000026773	chr2:11392807-11423978	Pfkfb3	-0.336134	0.00274687	-0.184036	30	0.00239483	0.226414	0.142084
ENSMUSG00000027583	chr2:181122217-181194381	Zbtb46	0.376545	0.025381	0.249683	30	0.00683697	0.207775	0.138866
ENSMUSG00000029016	chr4:147378118-147413180	Clcn6	-0.156997	0.148047	-0.0779845	30	4.01494e-07	0.235171	0.188264
ENSMUSG00000029802	chr6:58534267-58643113	Abcg2	0.688384	0.00255863	0.399343	30	4.87323e-10	0.224445	0.0874793
ENSMUSG00000030562	chr7:94394356-94547470	Nox4	1.17045	0.00169376	0.572837	30	0.000170283	0.224445	0.109868
ENSMUSG00000031508	chr8:11611333-11636004	Ankrd10	0.230716	0.0507183	0.171299	30	0.00633362	0.241806	0.19485
ENSMUSG00000031983	chr8:127159416-127187519	2310022B05Rik	-0.355159	0.00287107	-0.195533	30	7.08618e-05	0.224445	0.0845554
ENSMUSG00000032024	chr9:40493795-40593652	9030425E11Rik	0.278173	0.0385022	0.198106	30	0.00653435	0.226414	0.127556
ENSMUSG00000032556	chr9:103327000-103382908	Bfsp2	-0.464036	0.0337935	-0.253507	30	0.00227434	0.226414	0.0983957
ENSMUSG00000032584	chr9:107808970-107822964	Mst1r	0.884111	0.00212555	0.474315	30	0.00491364	0.224445	0.145162
ENSMUSG00000032621	chr13:104531445-104564789	Srek1	0.231142	0.0564353	0.172378	30	0.00633262	0.226414	0.125097
ENSMUSG00000033904	chr7:125855816-125880788	6330503K22Rik	-0.25989	0.017086	-0.142065	30	0.00155121	0.235876	0.110378
ENSMUSG00000034116	chr17:57418273-57468909	Vav1	-0.496556	0.0190508	-0.270831	30	0.0107287	0.226272	0.118083
ENSMUSG00000036560	chr7:31844111-31856204	Lgi4	-0.338961	0.00482835	-0.186517	30	0.00156101	0.246391	0.110935
ENSMUSG00000036752	chr2:25077430-25080472	Tubb2c	-0.19542	0.0912041	-0.101203	30	0.00201511	0.233441	0.129669
ENSMUSG00000039013	chr7:50606461-50615151	Siglec5	-0.807882	0.0201857	-0.415638	30	0.0238708	0.246218	0.168592
ENSMUSG00000039682	chr5:45884363-45904163	Lap3	-0.276397	0.0119181	-0.151721	30	0.00249217	0.207775	0.105475
ENSMUSG00000040289	chr3:8663112-8667289	Hey1	-0.262094	0.0238228	-0.143367	30	1.27976e-05	0.249968	0.185056
ENSMUSG00000041571	chr7:16502307-16508001	Sepw1	-0.313516	0.0296306	-0.170664	30	0.00167486	0.218249	0.111539
ENSMUSG00000041771	chr12:103366693-103505551	Slc24a4	0.605696	0.00237313	0.3628	30	3.65843e-06	0.226414	0.0975032
ENSMUSG00000042599	chr6:39086372-39157038	Jhdm1d	0.278806	0.0968159	0.199959	30	0.00622104	0.226414	0.139656
ENSMUSG00000047250	chr2:36085696-36108042	Ptgs1	-0.397654	0.00882305	-0.21743	30	0.00793891	0.215016	0.1362
ENSMUSG00000050957	chr19:29395587-29400096	Insl6	1.29062	0.0020406	0.608516	30	0.000878781	0.201282	0.126103
ENSMUSG00000052137	chr4:12016336-12023640	C430048L16Rik	0.369558	0.0312676	0.24665	30	0.00485571	0.241869	0.120067
ENSMUSG00000052374	chr13:12361443-12433277	Actn2	1.23269	0.00769233	0.588076	30	0.000446213	0.218249	0.14458
ENSMUSG00000052516	chr16:73892301-74412320	Robo2	-0.407206	0.0199011	-0.222864	30	0.000868506	0.207775	0.114846
ENSMUSG00000066687	chr9:48462166-48644300	Zbtb16	1.08726	6.77718e-06	0.544457	30	7.05205e-06	0.207775	0.113783
ENSMUSG00000067594	chr15:101688913-101700386	Krt77	1.2057	0.00141054	0.577591	30	0.000156208	0.201282	0.105369
ENSMUSG00000071793	chr8:19863087-20020663	2610005L07Rik	0.270493	0.0268417	0.194201	30	0.000975619	0.235171	0.102535
ENSMUSG00000074577	chr2:167805414-167836368	Fam65c	2.1655	0.000188334	0.786989	30	4.39273e-07	0.224445	0.115254
ENSMUSG00000075707	chr12:111517028-111519557	Dio3	2.52342	0.000331572	0.844416	30	0.0002909	0.246858	0.0789334
ENSMUSG00000085028	chr2:181118705-181122541	Gm14462	0.546499	0.00726603	0.334555	30	0.00472034	0.205933	0.137717
ENSMUSG00000085334	chr4:126710725-126726892	Gm12940	0.531092	0.0135223	0.328114	30	0.000626994	0.201282	0.104389
ENSMUSG00000085591	chr2:45212535-45259805	Gm13479	-1.98741	0.00205966	-0.751084	30	0.0227328	0.226414	0.135713
ENSMUSG00000086023	chr12:106574554-106622391	2810011L19Rik	0.628149	0.00212528	0.369496	30	6.52309e-05	0.226414	0.0949479
ENSMUSG00000086291	chr5:34554209-34556701	Gm15513	0.638198	0.016748	0.377126	30	0.0286309	0.245839	0.152099
ENSMUSG00000086888	chr13:48139350-48358242	A330033J07Rik	-0.575642	0.016321	-0.311741	30	0.000348872	0.240389	0.131218
ENSMUSG00000090256	chr6:85671669-85706770	Alms1-ps1	1.24553	0.0092915	0.600812	30	0.0121134	0.217816	0.133081
ENSMUSG00000000346	chr15:100445819-100451434	Dazap2	-0.176968	0.0708974	-0.0896907	29	0.00164389	0.212001	0.134538
ENSMUSG00000018537	chr11:97549887-97562061	Pcgf2	0.372822	0.0387223	0.249175	29	0.00744725	0.236564	0.106315
ENSMUSG00000020672	chr12:30859097-31058490	Sntg2	0.673494	0.0187509	0.392277	29	0.0266851	0.233648	0.157372
ENSMUSG00000021048	chr12:77355969-77421057	Mthfd1	-0.192898	0.0548073	-0.100814	29	0.0144203	0.226414	0.155718
ENSMUSG00000022500	chr16:10959118-11066500	Litaf	-0.335585	0.0179527	-0.18465	29	0.000721897	0.224445	0.0790617
ENSMUSG00000023931	chr17:53537964-53602896	Efhb	0.87272	0.0237466	0.472461	29	0.044593	0.245402	0.1766
ENSMUSG00000026082	chr1:38109382-38186757	Rev1	0.219683	0.0625956	0.1653	29	0.0224075	0.232299	0.178568
ENSMUSG00000026657	chr2:3938513-4535333	Frmd4a	-0.186185	0.0583176	-0.095876	29	0.00386875	0.24513	0.19408
ENSMUSG00000027447	chr2:148697208-148701678	Cst3	-0.448784	0.00169939	-0.244361	29	0.000125091	0.224869	0.114455
ENSMUSG00000028937	chr4:151551993-151646214	Acot7	-0.273789	0.0526799	-0.148542	29	0.00075502	0.224445	0.0709583
ENSMUSG00000030307	chr6:114080985-114200130	Slc6a11	-0.551178	0.0039002	-0.296866	29	7.74365e-05	0.226272	0.113912
ENSMUSG00000030854	chr7:54332918-54389304	Ptpn5	-0.338774	0.0362773	-0.185529	29	8.08246e-07	0.217816	0.0970503
ENSMUSG00000032773	chr19:8738245-8758327	Chrm1	0.691029	0.0141287	0.397445	29	2.42799e-05	0.217816	0.0742323
ENSMUSG00000033902	chr2:119798185-119853394	Mapkbp1	0.2917	0.0091087	0.205917	29	0.00345351	0.24163	0.101125
ENSMUSG00000035852	chr10:79283516-79293447	9130017N09Rik	2.1594	0.00042833	0.792597	29	0.00804704	0.246858	0.097282
ENSMUSG00000039452	chr9:65912733-65917788	Snx22	-0.256349	0.0539644	-0.139554	29	0.0162125	0.212008	0.160767
ENSMUSG00000043518	chrX:158154751-158217678	Rai2	0.413084	0.0263507	0.269072	29	0.00564944	0.236893	0.110658
ENSMUSG00000044216	chr15:79313898-79335921	Kcnj4	1.62639	0.00259431	0.684096	29	1.30571e-08	0.224869	0.0794261
ENSMUSG00000045917	chr4:63219565-63247641	6330416G13Rik	-0.240883	0.0756617	-0.129386	29	0.00572008	0.226414	0.134538
ENSMUSG00000047888	chr15:80589766-80771766	Tnrc6b	0.205438	0.0432211	0.156625	29	2.46183e-05	0.247959	0.0976387
ENSMUSG00000050854	chr4:118213296-118216899	Tmem125	-0.378893	0.031964	-0.211052	29	0.0126356	0.233441	0.126383
ENSMUSG00000054855	chr15:98493602-98508142	Rnd1	-0.280637	0.0959711	-0.153157	29	0.00675645	0.23575	0.173816
ENSMUSG00000073680	chr4:155155450-155160233	Tmem88b	-0.373821	0.0168768	-0.207258	29	0.0020556	0.249138	0.0988358
ENSMUSG00000074457	chr3:90340926-90347323	S100a16	-0.332595	0.0130595	-0.183179	29	2.74578e-05	0.2142	0.0503622
ENSMUSG00000086568	chr4:135904215-135906499	9130020K20Rik	0.600723	0.0215652	0.363674	29	0.0784749	0.246959	0.213757
ENSMUSG00000000374	chr10:77649220-77707637	Trappc10	-0.119475	0.16685	-0.0535308	28	0.0034762	0.235648	0.197066
ENSMUSG00000000567	chr11:112643288-112649324	Sox9	-0.237497	0.0920912	-0.128481	28	0.0190908	0.230179	0.159215
ENSMUSG00000005506	chr2:90780289-90859904	Celf1	0.231119	0.022595	0.17139	28	0.0169364	0.245808	0.136387
ENSMUSG00000006717	chr13:24909567-24923636	Acot13	-0.229231	0.0372567	-0.122866	28	0.00155958	0.233135	0.149833
ENSMUSG00000020099	chr10:60225108-60294579	Unc5b	-0.430397	0.00396014	-0.236745	28	2.28532e-08	0.217816	0.0406912
ENSMUSG00000022228	chr13:21533794-21545849	Zfp187	0.180884	0.101668	0.141808	28	0.00759171	0.241869	0.104651
ENSMUSG00000022435	chr15:84847321-84853240	Upk3a	2.21749	0.000564173	0.7996	28	0.00206409	0.224445	0.104536
ENSMUSG00000022510	chr16:25683599-25892438	Trp63	-0.583207	0.0344752	-0.312723	28	0.0277009	0.225512	0.139285
ENSMUSG00000024136	chr17:24576776-24580300	Dnase1l2	0.448499	0.0694483	0.288316	28	0.0247759	0.234454	0.19825
ENSMUSG00000026213	chr1:75517854-75534160	Stk11ip	0.228535	0.0469785	0.169601	28	0.0121415	0.233648	0.177795
ENSMUSG00000026601	chr1:158294810-158330371	9430070O13Rik	1.03317	0.0277721	0.545525	28	0.0397809	0.245249	0.195182
ENSMUSG00000028957	chr4:150377511-150419024	Per3	0.354435	0.0128166	0.240506	28	6.89015e-07	0.245723	0.0977269
ENSMUSG00000030102	chr6:108162862-108501353	Itpr1	0.429131	0.000788411	0.277567	28	3.30234e-05	0.241869	0.0567632
ENSMUSG00000032501	chr15:59479655-59488355	Trib1	0.396208	0.0120164	0.261923	28	0.00667518	0.205828	0.143313
ENSMUSG00000035407	chr4:98421339-98484478	Kank4	-0.283347	0.0690196	-0.154115	28	0.00113415	0.235969	0.0636791
ENSMUSG00000037624	chr1:191031566-191167961	Kcnk2	0.361112	0.00431518	0.244333	28	6.72664e-05	0.2142	0.0770736
ENSMUSG00000039230	chr11:121313013-121478728	Tbcd	-0.126184	0.191399	-0.0578141	28	0.0114666	0.240144	0.197066
ENSMUSG00000039470	chr8:41508919-41595872	Zdhhc2	-0.573475	0.00320657	-0.308625	28	6.16596e-06	0.217816	0.100354
ENSMUSG00000040606	chr4:141658055-141795566	Kazn	-0.210614	0.0649469	-0.11188	28	0.00635343	0.24513	0.12248
ENSMUSG00000041035	chr19:45634855-45653019	Dpcd	-0.262852	0.0346814	-0.142262	28	0.0105326	0.217816	0.141215
ENSMUSG00000041180	chr19:36628879-36695875	Hectd2	0.391962	0.0903928	0.260001	28	0.0236965	0.234594	0.147225
ENSMUSG00000041361	chr9:71351904-71440417	Gcom1	1.35454	0.00281129	0.622713	28	4.34746e-05	0.213493	0.184002
ENSMUSG00000046223	chr7:25247269-25261142	Plaur	1.45477	0.00100608	0.650982	28	0.00268835	0.228524	0.147259
ENSMUSG00000047557	chr3:67261670-67268098	Lxn	-0.26481	0.0280012	-0.14301	28	0.0305015	0.234015	0.140145
ENSMUSG00000050612	chr17:65986595-65991794	Txndc2	1.12655	0.0445926	0.566963	28	0.0538818	0.241869	0.201387
ENSMUSG00000051111	chr13:96729148-96902782	Sv2c	-0.621106	0.114447	-0.330495	28	5.00785e-05	0.217816	0.106188
ENSMUSG00000059182	chr6:51808915-51962798	Skap2	-0.239235	0.0782842	-0.128811	28	0.00674669	0.213854	0.144056
ENSMUSG00000071984	chr17:7931184-8020417	Fndc1	0.638037	0.0261323	0.376156	28	0.0353664	0.246944	0.174193
ENSMUSG00000092605	chr4:44537379-44542281	RP23-397E23	-1.3597	0.0122923	-0.600398	28	9.72238e-14	0.242258	0.213757
ENSMUSG00000002332	chr14:56357607-56364777	Dhrs1	-0.152585	0.104356	-0.0742288	27	0.0113266	0.244112	0.16912
ENSMUSG00000005640	chr3:87600623-87620273	Insrr	2.99964	0.000439609	0.880211	27	1.61769e-16	0.207775	0.148597
ENSMUSG00000020037	chr10:84218557-84369533	Rfx4	-0.248895	0.03953	-0.135841	27	0.00517718	0.241228	0.172643
ENSMUSG00000021068	chr12:71112172-71213162	Nin	0.231195	0.108337	0.172438	27	0.0137779	0.245249	0.187375
ENSMUSG00000022132	chr14:119186843-119274961	Cldn10	-0.414905	0.00241135	-0.228375	27	0.000204924	0.23575	0.121542
ENSMUSG00000022472	chr15:81822703-81864542	Pppde2	-0.238024	0.0309506	-0.128311	27	0.00767572	0.237431	0.0986983
ENSMUSG00000022546	chr15:76526913-76530354	Gpt	-0.308389	0.0644916	-0.168591	27	0.00170676	0.217816	0.134538
ENSMUSG00000023456	chr6:124760354-124764564	Tpi1	-0.190851	0.0678012	-0.098311	27	0.0137583	0.232603	0.171056
ENSMUSG00000026255	chr1:89160688-89207664	Efhd1	-0.299311	0.0161732	-0.164534	27	0.00350916	0.231845	0.0620583
ENSMUSG00000026837	chr2:27741695-27895284	Col5a1	1.95404	3.60514e-05	0.749211	27	2.60494e-11	0.207775	0.108296
ENSMUSG00000027765	chr3:60806467-60813151	P2ry1	0.50002	0.00981202	0.311161	27	0.000177592	0.235171	0.0509993
ENSMUSG00000031482	chr8:23485776-23509343	Slc25a15	-0.189573	0.122789	-0.0981417	27	0.0318906	0.245297	0.19408
ENSMUSG00000032224	chr9:69936867-69990617	Fam81a	0.435084	0.00933969	0.280812	27	7.57213e-06	0.225876	0.0225412
ENSMUSG00000032376	chr9:66362194-66441199	Usp3	0.459571	0.0305736	0.293584	27	1.82771e-05	0.226414	0.0758397
ENSMUSG00000033237	chr15:96117703-96236144	Arid2	0.158474	0.131087	0.128799	27	0.0178565	0.245475	0.180688
ENSMUSG00000034157	chr12:88288114-88306562	2310044G17Rik	-0.155476	0.0851131	-0.0771079	27	0.00507302	0.248914	0.195182
ENSMUSG00000035901	chr7:117037044-117104234	Dennd5a	-0.17706	0.0644097	-0.0903645	27	0.0118071	0.244505	0.164986
ENSMUSG00000037440	chr10:23614244-23625399	Vnn1	3.87823	8.99163e-06	0.940853	27	2.07844e-10	0.243822	0.0676403
ENSMUSG00000038515	chr8:13174912-13200870	Grtp1	0.477946	0.0260213	0.300565	27	0.00401371	0.24095	0.0937137
ENSMUSG00000045092	chr3:115413101-115418223	S1pr1	-0.22854	0.0162756	-0.122338	27	0.00546533	0.228281	0.148147
ENSMUSG00000058013	chr5:93522233-93605723	2017-09-11	0.300865	0.0202591	0.211248	27	0.00132288	0.244918	0.132611
ENSMUSG00000075415	chr2:30881476-30997778	Fnbp1	-0.22653	0.0483168	-0.120909	27	0.000447587	0.24513	0.0988358
ENSMUSG00000002190	chr8:85913516-85952701	Clgn	-0.304005	0.0511735	-0.166305	26	0.00138304	0.23575	0.0638456
ENSMUSG00000003161	chr5:8045828-8069629	Sri	-0.211144	0.0392323	-0.111593	26	0.0149869	0.216624	0.125778
ENSMUSG00000006304	chr1:74282821-74315033	Arpc2	-0.115897	0.175327	-0.0509515	26	0.0133977	0.243759	0.19543
ENSMUSG00000017718	chr11:117670732-117701472	Afmid	-0.285634	0.126947	-0.155723	26	0.0417312	0.243822	0.131371
ENSMUSG00000025372	chr11:119803827-119868346	Baiap2	0.898767	0.000231478	0.479792	26	1.0629e-10	0.213757	0.0305178
ENSMUSG00000027200	chr2:123915455-124493756	Sema6d	-0.278826	0.00837573	-0.151948	26	0.000794079	0.21903	0.0590626
ENSMUSG00000027562	chr3:14886176-14901019	Car2	-0.34679	0.0158133	-0.191839	26	0.00562545	0.217816	0.0621745
ENSMUSG00000028060	chr3:88489466-88517105	2810403A07Rik	0.17265	0.104973	0.137365	26	0.0226995	0.244918	0.146463
ENSMUSG00000028399	chr4:75586892-77858115	Ptprd	-0.217642	0.0331528	-0.116415	26	0.00101982	0.222118	0.102045
ENSMUSG00000028532	chr4:100449030-100702075	Cachd1	-0.272291	0.0248442	-0.148877	26	0.00160193	0.244918	0.13907
ENSMUSG00000031665	chr8:91550897-91568311	Sall1	-0.337678	0.00713576	-0.185962	26	0.000259073	0.226414	0.0436581
ENSMUSG00000034156	chr11:87573793-87599680	Bzrap1	0.26123	0.118509	0.188685	26	0.027543	0.236188	0.141845
ENSMUSG00000034453	chr10:84084932-84190172	Polr3b	-0.178869	0.0934203	-0.0915296	26	0.00411196	0.23945	0.190367
ENSMUSG00000036478	chr10:96079385-96085697	Btg1	0.56908	0.000807706	0.342082	26	2.88863e-05	0.246108	0.0195456
ENSMUSG00000038233	chr9:121859854-121889576	Fam198a	-0.288674	0.0568569	-0.158032	26	0.0388897	0.246051	0.193053
ENSMUSG00000038696	chr2:34262041-34480720	Mapkap1	-0.133459	0.193418	-0.0620868	26	0.042554	0.241869	0.195182
ENSMUSG00000038766	chr3:94985438-95022114	Gabpb2	0.363169	0.0224698	0.245631	26	0.000630455	0.223674	0.151939
ENSMUSG00000040701	chr14:55717165-55725680	Ap1g2	0.374877	0.0586868	0.250384	26	0.0318205	0.247959	0.188792
ENSMUSG00000041836	chr7:142729257-142878227	Ptpre	-0.322735	0.0672771	-0.176615	26	0.0101037	0.226414	0.107173
ENSMUSG00000042961	chr15:7155870-7348645	Egflam	0.856436	0.000675158	0.461009	26	1.89543e-06	0.245297	0.0327976
ENSMUSG00000045929	chr7:6351175-6394652	Gm16532	-0.364687	0.00357605	-0.201293	26	6.13207e-06	0.23575	0.0376206
ENSMUSG00000058070	chr12:109608917-109778077	Eml1	-0.327044	0.011083	-0.180918	26	0.00542963	0.246319	0.0671478
ENSMUSG00000058325	chr7:141862120-142365572	Dock1	-0.239409	0.0198669	-0.128404	26	0.000633288	0.244998	0.0661283
ENSMUSG00000060181	chr10:117170485-117183664	Slc35e3	-0.200724	0.0795987	-0.10526	26	0.000859649	0.245297	0.158297
ENSMUSG00000060961	chr5:89315593-89668928	Slc4a4	-0.291003	0.00981438	-0.159164	26	0.000918885	0.238456	0.12087
ENSMUSG00000063234	chr15:103138417-103141119	Gpr84	-1.30839	0.00188782	-0.58733	26	0.00197086	0.244891	0.0983236
ENSMUSG00000063524	chr4:149610580-149623238	Eno1	-0.212492	0.069975	-0.111051	26	0.0216743	0.242547	0.152631
ENSMUSG00000000915	chr5:124423387-124453470	Hip1r	-0.245043	0.0312609	-0.130879	25	0.0011207	0.24513	0.0767791
ENSMUSG00000002028	chr9:44611188-44689629	Mll1	0.210921	0.0826282	0.159356	25	0.00898556	0.247499	0.125881
ENSMUSG00000004609	chr7:50782576-50788791	Cd33	-0.466471	0.0286685	-0.254153	25	0.00646186	0.227768	0.0808667
ENSMUSG00000015766	chr6:137425516-137603647	Eps8	-0.219488	0.0502442	-0.115348	25	0.00728074	0.226414	0.112731
ENSMUSG00000019494	chr5:138602049-138606124	Cops6	-0.204107	0.0301758	-0.107302	25	0.00182506	0.23575	0.126383
ENSMUSG00000021738	chr14:14844755-14940060	Atxn7	0.167619	0.145536	0.134238	25	0.0343951	0.241869	0.174815
ENSMUSG00000024222	chr17:28535790-28654719	Fkbp5	1.21358	9.98495e-06	0.583976	25	2.5354e-10	0.224445	0.0464229
ENSMUSG00000026349	chr1:129670491-129704888	Ccnt2	0.189221	0.0743314	0.147703	25	0.00883582	0.227857	0.110431
ENSMUSG00000027187	chr2:103293756-103325567	Cat	-0.152859	0.125071	-0.0746075	25	0.0149061	0.244918	0.160524
ENSMUSG00000030324	chr6:115881695-115889097	Rho	1.37117	0.00235946	0.632125	25	0.00145119	0.23575	0.114037
ENSMUSG00000030345	chr6:126825788-126872107	Dyrk4	-1.88816	0.000736053	-0.744162	25	0.0019834	0.245636	0.0903905
ENSMUSG00000030798	chr7:52488752-52494735	Cd37	-0.590629	0.0248294	-0.315224	25	0.00296962	0.237026	0.10741
ENSMUSG00000037188	chr4:135097553-135129795	Grhl3	-1.09974	0.000369512	-0.52089	25	0.000220793	0.237922	0.0272672
ENSMUSG00000038346	chr6:124958913-124988133	Zfp384	0.207718	0.0593288	0.158105	25	0.0225271	0.242258	0.188176
ENSMUSG00000038949	chr1:181476251-181557859	Cnst	0.195742	0.0471831	0.151031	25	0.0221346	0.231426	0.16374
ENSMUSG00000039720	chr8:28307682-28313269	Got1l1	-0.96667	0.0238711	-0.476996	25	0.000684969	0.227768	0.0303771
ENSMUSG00000040985	chr11:8915807-8949244	Sun3	-2.06744	0.00444326	-0.778566	25	0.0218225	0.246858	0.158944
ENSMUSG00000041215	chr16:20140886-20232896	Yeats2	0.18877	0.081807	0.147195	25	0.00957756	0.24856	0.188176
ENSMUSG00000042842	chr13:33056932-33071186	Serpinb6b	1.38171	0.00244873	0.630581	25	9.96687e-09	0.224445	0.0597
ENSMUSG00000047586	chr7:29328365-29332523	Nccrp1	-1.05273	0.0258567	-0.505208	25	0.0038076	0.226414	0.0464229
ENSMUSG00000050288	chr11:102465495-102469622	Fzd2	0.800247	0.000509053	0.444715	25	3.27377e-11	0.224445	0.0461084
ENSMUSG00000053007	chr6:53523128-53646251	Creb5	-0.390451	0.100868	-0.216313	25	0.0502695	0.22604	0.160524
ENSMUSG00000054226	chr6:85865482-85880528	Tprkb	-0.208905	0.0379175	-0.110562	25	0.000438823	0.249718	0.195182
ENSMUSG00000055447	chr16:49855481-49915373	Cd47	-0.198824	0.0502875	-0.103892	25	0.00675877	0.241806	0.126383
ENSMUSG00000056724	chr9:110527043-110556915	Nbeal2	0.419114	0.00714973	0.273999	25	1.77351e-05	0.207775	0.0711366
ENSMUSG00000057531	chr13:45017204-45097759	Dtnbp1	-0.394846	0.00996858	-0.215847	25	0.0115793	0.245325	0.0856172
ENSMUSG00000062480	chr17:13116449-13133518	Acat3	-0.598161	0.00532402	-0.321566	25	0.00204277	0.226414	0.0480797
ENSMUSG00000064267	chr5:122656563-122692556	Hvcn1	-0.56289	0.0211509	-0.304788	25	0.00542045	0.232288	0.0925451
ENSMUSG00000070044	chr8:46421821-46467895	Fam149a	-0.22297	0.0763205	-0.118329	25	0.00345284	0.245297	0.100521
ENSMUSG00000071379	chr12:17697370-17798982	Hpcal1	0.399153	0.0024099	0.261162	25	0.00484614	0.226414	0.0743662
ENSMUSG00000085382	chr6:34601104-34604144	Gm13861	0.986942	0.00599398	0.514	25	0.0028506	0.249451	0.0391076
ENSMUSG00000086878	chr5:112641998-112658218	Miat	0.294454	0.065764	0.206529	25	0.000642487	0.223476	0.0853917
ENSMUSG00000087141	chr16:45959126-46010581	Plcxd2	-0.559095	0.00301017	-0.300583	25	4.53233e-06	0.245297	0.00616327
ENSMUSG00000087365	chrX:50407973-50410617	C430049B03Rik	1.68682	0.00122462	0.706014	25	0.0015123	0.245297	0.0944095
ENSMUSG00000000085	chr4:120077636-120203054	Scmh1	0.213476	0.0493158	0.161239	24	0.0335552	0.247127	0.176973
ENSMUSG00000002475	chr18:10644159-10707019	Abhd3	-0.311689	0.00822771	-0.171045	24	0.0119224	0.212001	0.163141
ENSMUSG00000015501	chr10:13685935-13871432	Hivep2	0.328417	0.0223644	0.227119	24	0.000991043	0.228424	0.0475339
ENSMUSG00000017756	chr13:73870292-73954441	Slc12a7	1.49959	0.000430748	0.657327	24	3.58137e-10	0.249587	0.16486
ENSMUSG00000020330	chr11:40514640-40547189	Hmmr	-0.984	0.0171795	-0.479346	24	0.00328437	0.243822	0.040144
ENSMUSG00000021244	chr12:86337021-86411715	Ylpm1	0.175297	0.0683133	0.138492	24	0.000536122	0.245845	0.12244
ENSMUSG00000021589	chr13:76006735-76081623	Rhobtb3	-0.270476	0.0230523	-0.147585	24	0.00229694	0.248712	0.0710043
ENSMUSG00000022439	chr15:84154206-84173658	Parvg	-0.543589	0.0140432	-0.295224	24	0.010039	0.241739	0.084293
ENSMUSG00000022636	chr16:52248859-52454437	Alcam	0.508495	0.0052498	0.317784	24	6.69111e-05	0.228424	0.0973793
ENSMUSG00000023927	chr17:51875262-51972865	Satb1	-0.530045	0.0260309	-0.286615	24	0.000148026	0.244542	0.0265077
ENSMUSG00000023992	chr17:48485476-48493722	Trem2	-0.573575	0.00782455	-0.306374	24	0.00314075	0.239706	0.0468626
ENSMUSG00000025978	chr1:55226753-55283876	Rftn2	-0.284411	0.0104321	-0.155501	24	0.0017889	0.230058	0.0460047
ENSMUSG00000027495	chr2:172170815-172181499	2010011I20Rik	-0.517741	0.0253068	-0.280232	24	9.35759e-05	0.222259	0.0138312
ENSMUSG00000027901	chr3:106285073-106306198	Dennd2d	-0.595441	0.0154364	-0.32056	24	0.00530724	0.237922	0.0789572
ENSMUSG00000028927	chr4:140462009-140508751	Padi2	-0.429332	0.00542609	-0.236034	24	0.000190161	0.232204	0.0276093
ENSMUSG00000030002	chr6:85892012-85911911	Dusp11	0.252998	0.0417894	0.184351	24	0.00716851	0.226414	0.0984492
ENSMUSG00000030064	chr6:97236611-97567785	Frmd4b	-0.361455	0.0108524	-0.198136	24	1.01815e-05	0.206079	0.0200408
ENSMUSG00000031626	chr8:46592898-46913509	Sorbs2	0.383531	0.0171237	0.25386	24	0.00149865	0.247331	0.0301955
ENSMUSG00000032259	chr9:49148482-49216532	Drd2	-0.730625	0.119809	-0.379235	24	4.84585e-05	0.231897	0.0382705
ENSMUSG00000032396	chr9:64154314-64189345	Dis3l	-0.16661	0.101316	-0.0834309	24	0.0209657	0.241869	0.182943
ENSMUSG00000035279	chr7:4877196-4896673	A430110N23Rik	1.7113	2.41216e-05	0.701418	24	2.4462e-07	0.212001	0.0296739
ENSMUSG00000036598	chr8:98057750-98083038	Ccdc113	0.576637	0.0630311	0.348257	24	0.0979946	0.246184	0.216192
ENSMUSG00000037784	chr9:99529665-99569925	Dzip1l	0.263887	0.0678853	0.191365	24	0.0251928	0.247183	0.137714
ENSMUSG00000038332	chr10:41530130-41628480	Sesn1	0.249827	0.0292088	0.183636	24	0.00258494	0.243806	0.197732
ENSMUSG00000039286	chr3:27314834-27610479	Fndc3b	0.489403	0.0231445	0.308779	24	1.40199e-06	0.215109	0.0199763
ENSMUSG00000040219	chr9:49244818-49294580	Ttc12	-0.437268	0.0416209	-0.239716	24	0.00542963	0.242333	0.0794571
ENSMUSG00000040620	chr11:70797343-70818189	Dhx33	0.180008	0.138509	0.141595	24	0.0200257	0.247127	0.12139
ENSMUSG00000041261	chr4:8070264-8166438	Car8	-0.77196	0.00749724	-0.398942	24	4.00408e-12	0.235876	0.0345164
ENSMUSG00000041669	chr12:104434868-104480610	Prima1	-0.392652	0.106761	-0.214462	24	0.000582985	0.249968	0.118586
ENSMUSG00000042096	chr5:114453462-114475708	Dao	-0.621548	0.0104646	-0.332699	24	0.000156208	0.235876	0.0300626
ENSMUSG00000044167	chr3:52072009-52154281	Foxo1	0.35758	0.0130403	0.241143	24	0.000388101	0.214333	0.0571392
ENSMUSG00000044522	chr3:121339813-121346653	A730020M07Rik	1.23212	0.000946465	0.588003	24	0.00463482	0.212001	0.0334891
ENSMUSG00000047150	chr17:47549433-47574575	1700001C19Rik	-0.977775	0.00436286	-0.479956	24	5.08244e-05	0.219705	0.0171146
ENSMUSG00000051726	chr12:17178658-17183944	Kcnf1	0.772136	0.00657867	0.429906	24	2.01408e-05	0.224445	0.00847659
ENSMUSG00000053279	chr19:20676201-20718202	Aldh1a1	-0.819842	0.00153548	-0.417788	24	2.36896e-07	0.196891	0.00475169
ENSMUSG00000055541	chr7:3958425-4015056	Lair1	-0.287584	0.0816208	-0.155934	24	0.0161402	0.230059	0.150345
ENSMUSG00000058420	chr7:125525120-125587316	Syt17	-0.619838	0.101061	-0.331533	24	6.20167e-05	0.235876	0.0455755
ENSMUSG00000058624	chr19:21465547-21548185	Gda	1.21732	0.000123784	0.582414	24	1.40479e-06	0.212001	0.00972814
ENSMUSG00000059939	chr4:155483841-155501624	9430015G10Rik	0.154133	0.190607	0.125673	24	0.07542	0.243784	0.199336
ENSMUSG00000068196	chr16:57624121-57755100	Col8a1	0.629406	0.0160198	0.373082	24	1.93585e-08	0.248712	0.0189382
ENSMUSG00000070390	chr11:70966354-71044485	Nlrp1b	-0.522731	0.0414857	-0.28561	24	0.066456	0.243822	0.195182
ENSMUSG00000078771	chr11:79339812-79344361	Evi2a	-0.368406	0.0196138	-0.203707	24	0.00232839	0.247441	0.0422669
ENSMUSG00000083121	chr7:108302887-108303849	Gm6341	0.619281	0.04276	0.368084	24	0.0703262	0.218934	0.190665
ENSMUSG00000085362	chr3:9402814-9437483	C030034L19Rik	2.03995	0.00137684	0.775231	24	0.00226745	0.246246	0.0509129
ENSMUSG00000090394	chr1:161974265-162008809	4930523C07Rik	0.657675	0.0274421	0.385053	24	0.00117829	0.244918	0.109653
ENSMUSG00000000861	chr11:23977806-24074373	Bcl11a	0.618447	0.00701647	0.369283	23	4.63927e-05	0.23575	0.0518572
ENSMUSG00000002020	chr12:86123912-86217732	Ltbp2	1.63459	0.00253587	0.689643	23	0.00049917	0.2191	0.0563525
ENSMUSG00000005124	chr15:66722632-66755013	Wisp1	1.18416	0.0216471	0.573541	23	0.000302673	0.233441	0.0419805
ENSMUSG00000005198	chr11:69547249-69572389	Polr2a	0.184379	0.0561442	0.144239	23	0.0107976	0.242425	0.201282
ENSMUSG00000010803	chr11:41944191-41996682	Gabra1	-0.956222	0.000183426	-0.469624	23	1.00011e-13	0.23575	0.00841608
ENSMUSG00000019820	chr10:12101736-12589413	Utrn	0.584044	0.0101943	0.351586	23	9.43621e-05	0.23575	0.0314663
ENSMUSG00000019929	chr10:96941995-96981027	Dcn	1.15756	0.00413832	0.563971	23	1.06046e-06	0.24513	0.114318
ENSMUSG00000020143	chr11:34126565-34597644	Dock2	-0.493172	0.0116873	-0.26797	23	0.002459	0.226414	0.0853545
ENSMUSG00000020325	chr10:79239767-79245625	Fstl3	0.813859	0.0051446	0.450928	23	0.00463598	0.217858	0.0937655
ENSMUSG00000020399	chr11:46268187-46295007	Havcr2	-0.595543	0.00900375	-0.318855	23	0.00234269	0.19976	0.0370942
ENSMUSG00000020427	chr11:7105839-7114176	Igfbp3	0.80356	0.000644936	0.444204	23	8.26917e-06	0.216222	0.0205235
ENSMUSG00000020520	chr11:57458694-57601266	Galnt10	-0.279041	0.0392249	-0.151858	23	0.018255	0.221556	0.125208
ENSMUSG00000020644	chr12:25778416-25781207	Id2	-0.327685	0.010767	-0.180275	23	0.000564429	0.247284	0.0442306
ENSMUSG00000020865	chr11:94204362-94254561	Abcc3	-0.696528	0.011484	-0.363502	23	0.00646186	0.226414	0.0585796
ENSMUSG00000021136	chr12:82127545-82287651	Smoc1	0.941111	0.000387005	0.494383	23	2.04416e-11	0.24513	0.0273973
ENSMUSG00000021215	chr13:3881561-3917716	Net1	0.849621	0.000867001	0.462411	23	3.85824e-10	0.245348	0.0187983
ENSMUSG00000021609	chr13:73673945-73716370	Slc6a3	-0.864028	0.144704	-0.433127	23	5.72777e-05	0.232512	0.0194903
ENSMUSG00000021903	chr14:32841925-32875633	Galntl2	0.993074	6.61969e-05	0.513368	23	2.70202e-08	0.228424	0.00602667
ENSMUSG00000022237	chr15:31220984-31297764	Ankrd33b	0.980042	0.00424543	0.506879	23	4.64051e-06	0.221625	0.0340778
ENSMUSG00000022504	chr16:10479987-10527907	Ciita	2.00401	0.00109455	0.760986	23	8.00812e-05	0.23575	0.0786676
ENSMUSG00000022780	chr16:31878646-31899356	Mfi2	1.91723	0.00271891	0.754741	23	0.0148132	0.246714	0.107855
ENSMUSG00000024066	chr17:74232998-74299772	Xdh	0.963181	0.00114446	0.503011	23	1.05819e-05	0.245325	0.0298356
ENSMUSG00000024376	chr18:33955731-34167110	Epb41l4a	-0.475389	0.027103	-0.262051	23	0.000290701	0.228524	0.0701501
ENSMUSG00000024413	chr18:12347952-12395159	Npc1	-0.202426	0.0641949	-0.107031	23	0.0323378	0.244918	0.134538
ENSMUSG00000024673	chr19:11324404-11340919	Ms4a1	1.96335	0.00403272	0.776726	23	0.0139388	0.2318	0.143428
ENSMUSG00000024903	chr4:118633933-118641767	Lao1	1.90052	0.00377872	0.746979	23	0.00074586	0.23575	0.0669815
ENSMUSG00000025324	chr7:65913322-66085046	Atp10a	0.895192	0.000309687	0.478696	23	1.18831e-10	0.164389	0.00287763
ENSMUSG00000025491	chr7:148152870-148155974	Ifitm1	1.52828	0.000480141	0.66404	23	1.54547e-07	0.243092	0.0106583
ENSMUSG00000025780	chr2:10074948-10178406	Itih5	0.587636	0.00197998	0.354311	23	6.49602e-14	0.19408	0.0145692
ENSMUSG00000026065	chr1:40636822-40687826	Slc9a4	2.91902	0.000500021	0.900569	23	0.000908391	0.228424	0.0751883
ENSMUSG00000026247	chr1:89043980-89053346	Ecel1	1.2785	0.000405728	0.595392	23	5.30981e-06	0.23575	0.0513678
ENSMUSG00000026679	chr2:21102108-21127242	Enkur	1.03161	0.00283674	0.526867	23	0.00235028	0.19408	0.036055
ENSMUSG00000026887	chr2:35991659-36046417	Mrrf	-0.210875	0.0660434	-0.111724	23	0.00817578	0.224445	0.1437
ENSMUSG00000027347	chr2:117105479-117168987	Rasgrp1	1.2195	0.00749115	0.583518	23	1.94756e-07	0.241602	0.0345769
ENSMUSG00000027996	chr3:83569993-83578488	Sfrp2	-0.583429	0.0353152	-0.314755	23	0.0256852	0.246115	0.162178
ENSMUSG00000028364	chr4:63620569-63682010	Tnc	0.824552	0.0186759	0.452547	23	0.00211288	0.23575	0.0374929
ENSMUSG00000028552	chr4:108952623-109060672	Eps15	-0.209494	0.0491159	-0.110529	23	0.00644562	0.246319	0.121618
ENSMUSG00000028862	chr4:132796483-132809094	Map3k6	1.62313	9.52186e-05	0.686027	23	2.44323e-05	0.23575	0.0239523
ENSMUSG00000029054	chr4:154758839-154772471	Gabrd	1.06598	0.00288357	0.536915	23	0.000253408	0.23575	0.0136825
ENSMUSG00000031772	chr8:115093693-115406867	Cntnap4	-0.360852	0.0265365	-0.198794	23	0.000108041	0.228424	0.0324846
ENSMUSG00000034584	chr9:53109525-53185869	Exph5	-0.62641	0.0297604	-0.333398	23	0.00132364	0.23575	0.0654474
ENSMUSG00000034825	chr7:116901319-116925789	Nrip3	-0.41242	0.00457294	-0.226541	23	4.89023e-05	0.23575	0.0259669
ENSMUSG00000035431	chr12:59312509-59315681	Sstr1	-0.795398	0.0104333	-0.406855	23	0.000716149	0.23575	0.0256608
ENSMUSG00000038658	chr19:29596522-29681569	C030046E11Rik	0.132558	0.18407	0.113511	23	0.0548422	0.222215	0.186922
ENSMUSG00000039087	chr13:37870019-38044121	Rreb1	-0.679526	0.0567606	-0.357727	23	0.000319273	0.228891	0.0403476
ENSMUSG00000039706	chr5:44863122-45191196	Ldb2	-0.392028	0.0090641	-0.214787	23	0.00181455	0.204508	0.0477006
ENSMUSG00000040170	chr1:164804198-164829107	Fmo2	1.36033	0.000154322	0.622449	23	4.73476e-18	0.20244	0.00510193
ENSMUSG00000040181	chr1:164759442-164796929	Fmo1	0.749731	0.0043977	0.422243	23	2.17217e-05	0.24513	0.0710819
ENSMUSG00000040524	chr9:65539141-65675621	Zfp609	0.14957	0.112232	0.123893	23	0.0299193	0.247331	0.188176
ENSMUSG00000042249	chr5:113339248-113445061	Adrbk2	-0.277717	0.0615261	-0.151454	23	0.00138302	0.218474	0.0398581
ENSMUSG00000045551	chr17:18013185-18021154	Fpr1	2.94368	0.00068357	0.908587	23	0.00182686	0.19408	0.0781258
ENSMUSG00000048776	chr6:147200373-147212939	Pthlh	1.72671	0.0011585	0.704207	23	2.2767e-09	0.19408	0.0208038
ENSMUSG00000049550	chr5:124027554-124134877	Clip1	0.142912	0.159653	0.119168	23	0.0182218	0.225566	0.154475
ENSMUSG00000050605	chr7:25072077-25086501	Zfp61	0.230402	0.0836924	0.172114	23	0.036542	0.243879	0.166481
ENSMUSG00000050822	chr5:143177805-143198693	Slc29a4	-0.567625	0.0119026	-0.307116	23	6.81255e-05	0.24513	0.0509762
ENSMUSG00000051998	chr1:135575356-135586935	Lax1	1.15604	0.010301	0.568223	23	0.0128708	0.2265	0.121916
ENSMUSG00000053469	chr15:66502065-66682533	Tg	1.83965	0.000156504	0.739424	23	0.000613804	0.23575	0.0285907
ENSMUSG00000055866	chr1:93312311-93356157	Per2	0.605357	0.000956675	0.363183	23	9.86202e-06	0.23575	0.0332155
ENSMUSG00000058761	chr7:107068514-107129218	Rnf169	0.219235	0.0602767	0.164853	23	0.0107976	0.236893	0.145629
ENSMUSG00000062296	chr9:111213993-111298528	Trank1	0.280829	0.0154724	0.19852	23	0.00253121	0.242628	0.0805049
ENSMUSG00000063450	chr12:76918871-77212163	Syne2	0.632082	0.00159058	0.373876	23	1.43757e-14	0.233124	0.042819
ENSMUSG00000063564	chr11:51103172-51397670	Col23a1	1.03419	0.00271116	0.525144	23	4.77215e-07	0.216624	0.0236059
ENSMUSG00000063870	chr6:125045749-125080859	Chd4	0.107456	0.209879	0.0971268	23	0.0410463	0.243179	0.207388
ENSMUSG00000065987	chr8:3917407-3927094	Cd209b	2.00696	0.000490135	0.771517	23	0.00383235	0.23575	0.07717
ENSMUSG00000066361	chr12:105384342-105392330	Serpina3c	2.31785	0.00264387	0.811212	23	0.000236543	0.23575	0.0352577
ENSMUSG00000073530	chr1:160641612-160888120	Pappa2	1.89592	0.00119464	0.735538	23	1.18673e-06	0.23575	0.0444635
ENSMUSG00000073557	chr1:136650985-136852769	Ppp1r12b	0.309649	0.00675702	0.216136	23	0.000268638	0.19408	0.0282732
ENSMUSG00000074264	chr3:113258378-113309867	Amy1	0.442186	0.00563904	0.282719	23	0.00105413	0.212001	0.0445236
ENSMUSG00000078937	chr15:89246586-89256544	Cpt1b	1.6398	0.00403512	0.695735	23	0.00314568	0.247284	0.106989
ENSMUSG00000078952	chr13:98204675-98267210	Gm11019	-0.771256	0.014504	-0.399357	23	0.000723296	0.23575	0.0317482
ENSMUSG00000085022	chr4:81711085-81748962	Gm5860	5.66441	6.23662e-06	0.986025	23	2.39858e-08	0.19408	0.0341768
ENSMUSG00000085283	chrX:45629719-45638853	9530027J09Rik	-1.33876	0.0308632	-0.629878	23	0.0516387	0.243822	0.187375
ENSMUSG00000085596	chr2:167378564-167433595	Gm11476	4.90399	9.95613e-05	1	23	0.000877004	0.228424	0.146192
ENSMUSG00000085914	chr2:167487359-167493447	Gm14320	2.85429	0.000856855	0.890543	23	0.0119512	0.23575	0.10098
ENSMUSG00000089694	chr6:85656471-85663449	Gm4477	1.51415	0.00290219	0.673245	23	0.0186919	0.19408	0.113435
ENSMUSG00000090061	chr5:64040092-64202035	3110047P20Rik	-0.697066	0.0281284	-0.363832	23	0.000132578	0.246714	0.0221102
ENSMUSG00000001119	chr10:76171287-76189163	Col6a1	2.09829	0.000125095	0.773189	22	4.00222e-15	0.244918	0.0489091
ENSMUSG00000001988	chr7:17040820-17062379	Npas1	-1.11572	0.00662755	-0.523515	22	0.000561999	0.200738	0.0122805
ENSMUSG00000005237	chr11:69234061-69362862	Dnahc2	1.09835	0.00247117	0.546063	22	0.000254289	0.213493	0.0718091
ENSMUSG00000005674	chr1:173147683-173152895	Tomm40l	-0.208497	0.100907	-0.109607	22	0.0298885	0.244918	0.135712
ENSMUSG00000007653	chr11:42233009-42446342	Gabrb2	-0.833364	9.95259e-05	-0.421747	22	6.73322e-09	0.21661	0.0163994
ENSMUSG00000017493	chr11:98902308-98914219	Igfbp4	1.05478	0.00160935	0.532128	22	1.13339e-07	0.24513	0.0325616
ENSMUSG00000017664	chr2:165101804-165113619	Slc35c2	-0.279865	0.110773	-0.152751	22	0.00809119	0.210766	0.0986263
ENSMUSG00000017670	chr2:165113281-165152229	Elmo2	-0.221827	0.115463	-0.117858	22	0.0040987	0.242258	0.108059
ENSMUSG00000019905	chr10:51334379-51351514	Gprc6a	4.99547	5.74192e-05	1	22	0.000264223	0.228424	0.13049
ENSMUSG00000020000	chr10:23943073-24022846	Moxd1	1.9221	0.000775163	0.74549	22	1.55039e-09	0.212943	0.00829353
ENSMUSG00000020142	chr11:20201933-20232966	Slc1a4	-0.20571	0.0874899	-0.109269	22	0.00164052	0.237142	0.176856
ENSMUSG00000021200	chr12:104559102-104594461	Asb2	1.01828	0.00462795	0.52219	22	0.000121998	0.19408	0.0165621
ENSMUSG00000021266	chr12:110097990-110132634	Wars	-0.187575	0.0803387	-0.0956723	22	0.0472461	0.246235	0.203632
ENSMUSG00000021287	chr12:113041153-113052334	Xrcc3	-0.308884	0.0561369	-0.170775	22	0.0197362	0.226602	0.133885
ENSMUSG00000022324	chr15:34236186-34366279	Matn2	0.798382	0.00186481	0.44065	22	0.00597818	0.195942	0.0500187
ENSMUSG00000022488	chr15:103284006-103329490	Nckap1l	-0.31891	0.0372834	-0.174008	22	0.00446939	0.212943	0.0932509
ENSMUSG00000023224	chr2:84605294-84615851	Serping1	1.87145	0.000526336	0.734699	22	8.364e-11	0.246218	0.0583946
ENSMUSG00000023913	chr17:43704797-43749400	Pla2g7	-0.291557	0.0136141	-0.160972	22	0.000431857	0.246319	0.0832896
ENSMUSG00000024085	chr17:64949826-65104700	Man2a1	0.744564	0.0103577	0.422281	22	2.20349e-06	0.245325	0.02339
ENSMUSG00000024601	chr18:58818886-58839474	Isoc1	-0.329126	0.00596962	-0.180989	22	0.00017278	0.228424	0.0567147
ENSMUSG00000024887	chr19:32058894-32136209	Asah2	-0.442949	0.00474102	-0.242858	22	0.000714383	0.249581	0.0655458
ENSMUSG00000024978	chr19:55141892-55202074	Gpam	-0.200574	0.0420163	-0.104464	22	0.0263539	0.232067	0.187976
ENSMUSG00000025255	chr3:5218304-5416105	Zfhx4	0.377763	0.0450272	0.250869	22	0.000942654	0.240144	0.0583806
ENSMUSG00000025571	chr11:117515353-117625003	Tnrc6c	0.136782	0.198339	0.116109	22	0.0524877	0.24856	0.187776
ENSMUSG00000025997	chr1:69577538-69732784	Ikzf2	0.38228	0.0726758	0.254386	22	0.0414245	0.249338	0.175867
ENSMUSG00000026424	chr1:137056561-137064508	Gpr37l1	-0.335023	0.00466023	-0.183793	22	0.00452201	0.246391	0.0462692
ENSMUSG00000027074	chr2:84776486-84798916	Slc43a3	1.21535	0.00674415	0.58074	22	0.000128627	0.2191	0.0738116
ENSMUSG00000027270	chr2:135877725-135895903	6330527O06Rik	1.04569	0.00676092	0.528048	22	2.40284e-05	0.228424	0.0261007
ENSMUSG00000027864	chr3:100843905-100914451	Ptgfrn	0.378479	0.00395267	0.252471	22	0.00357959	0.20121	0.0570288
ENSMUSG00000027971	chr3:125106759-125428154	Ndst4	0.528943	0.0499225	0.324812	22	0.00265177	0.231706	0.0567832
ENSMUSG00000028033	chr1:21388234-21952273	Kcnq5	0.490626	0.0332743	0.308345	22	0.00234096	0.203622	0.0271153
ENSMUSG00000028351	chr4:68422298-68615681	Dbc1	-0.289051	0.0575706	-0.157858	22	0.000108135	0.199947	0.0566941
ENSMUSG00000028687	chr4:116480078-116492295	Mutyh	0.435125	0.0595566	0.283083	22	0.0942038	0.245464	0.195182
ENSMUSG00000029364	chr5:117807063-117828860	Wsb2	-0.15734	0.158443	-0.0777887	22	0.00630095	0.226609	0.150336
ENSMUSG00000029370	chr5:91031852-91069763	Rassf6	-0.716102	0.0109936	-0.374697	22	8.66274e-05	0.19408	0.0247353
ENSMUSG00000029389	chr5:125002623-125019919	Ddx55	0.21463	0.074322	0.161647	22	0.0285664	0.244918	0.128908
ENSMUSG00000029442	chr5:123701861-123777743	Wdr66	0.914945	0.00360545	0.483467	22	0.00316404	0.247284	0.104784
ENSMUSG00000029530	chr9:123587307-123691339	Ccr9	1.59343	0.00185362	0.682338	22	0.000216072	0.213493	0.0219458
ENSMUSG00000030125	chr6:124719631-124729995	Lrrc23	0.971232	0.0041519	0.505422	22	0.0180314	0.240605	0.125446
ENSMUSG00000030306	chr6:148180702-148393161	Tmtc1	0.44702	0.0064479	0.289372	22	6.15634e-05	0.247959	0.0762661
ENSMUSG00000030352	chr6:127911164-128093862	Tspan9	-0.268896	0.0305101	-0.146265	22	0.00891014	0.229825	0.0803543
ENSMUSG00000031217	chrX:96331219-96344580	Efnb1	0.762946	0.00643754	0.427218	22	4.53167e-05	0.217746	0.0495342
ENSMUSG00000031328	chrX:71468550-71495409	Flna	0.962067	0.00142237	0.50211	22	9.72878e-14	0.240347	0.0166404
ENSMUSG00000033847	chr7:13909754-13946271	Pla2g4c	1.2943	0.00519173	0.610644	22	0.0107089	0.23002	0.0894883
ENSMUSG00000034462	chr5:104888219-104935088	Pkd2	0.391881	0.03496	0.260794	22	4.21527e-06	0.217816	0.156611
ENSMUSG00000034616	chr19:4261418-4269422	Ssh3	0.36475	0.0158158	0.244497	22	0.00371356	0.230382	0.132184
ENSMUSG00000035681	chr10:111707929-111903610	Kcnc2	-0.752028	0.00607499	-0.389658	22	2.37721e-07	0.24513	0.0566219
ENSMUSG00000038026	chr1:174250914-174259644	Kcnj9	0.469319	0.0290988	0.296916	22	0.000341873	0.228674	0.0357146
ENSMUSG00000038175	chr13:45484861-45507638	Mylip	-0.302798	0.0358646	-0.163977	22	0.00474797	0.24513	0.092008
ENSMUSG00000038244	chr7:119369120-119498958	Mical2	0.311627	0.123979	0.217502	22	0.0213213	0.237359	0.116533
ENSMUSG00000038530	chr1:171671358-171678023	Rgs4	0.804782	0.0090171	0.444181	22	0.000121932	0.24513	0.0354972
ENSMUSG00000038805	chr17:86012698-86031403	Six3	-2.05685	0.000650412	-0.750305	22	0.000186955	0.19408	0.0876133
ENSMUSG00000039218	chr17:23939904-23961956	Srrm2	0.243032	0.0520077	0.177939	22	0.0357135	0.249393	0.127186
ENSMUSG00000039473	chr16:5049911-5086628	Ubn1	0.209496	0.0408279	0.160222	22	0.00376724	0.246944	0.148158
ENSMUSG00000039910	chr10:17442784-17445729	Cited2	0.576059	0.0380498	0.349636	22	0.00112807	0.229564	0.0570018
ENSMUSG00000041309	chr7:146765026-146768946	Nkx6-2	-0.509646	0.0389245	-0.27728	22	0.000107004	0.248914	0.0708021
ENSMUSG00000042388	chr4:126846198-126914516	Dlgap3	-0.450571	0.0802278	-0.246249	22	0.00240083	0.234007	0.0437932
ENSMUSG00000042474	chr1:132761996-132777617	Faim3	2.33747	0.0052666	0.81476	22	0.00160712	0.233637	0.0924963
ENSMUSG00000042564	chr15:79439756-79489636	4933432B09Rik	0.335333	0.0872499	0.230802	22	0.021256	0.241869	0.0968748
ENSMUSG00000043067	chr9:24215970-24307834	Dpy19l1	-0.231161	0.0591246	-0.124225	22	0.00892259	0.247925	0.0774749
ENSMUSG00000043448	chr11:58988818-58996965	Gjc2	-0.519928	0.00811509	-0.282359	22	2.28532e-08	0.214333	0.0396248
ENSMUSG00000043531	chr19:50218180-50753352	Sorcs1	0.630118	0.000126911	0.368314	22	7.0755e-07	0.234987	0.0337193
ENSMUSG00000043843	chr7:26090875-26101464	Tmem145	0.352892	0.069308	0.239849	22	0.00166738	0.209311	0.0743105
ENSMUSG00000044139	chr7:135029105-135034734	Prss53	1.32771	0.0247244	0.63034	22	0.0347407	0.246302	0.151126
ENSMUSG00000045534	chr6:126482321-126485823	Kcna5	0.728639	0.00673227	0.412812	22	0.00262424	0.23575	0.0310362
ENSMUSG00000047496	chr1:107173244-107253537	Rnf152	0.33625	0.135575	0.229651	22	0.00396674	0.212031	0.0571619
ENSMUSG00000049001	chr6:65621334-65657174	A930038C07Rik	-0.726841	0.0271056	-0.375612	22	8.34159e-05	0.23575	0.0198391
ENSMUSG00000049892	chr11:59776433-59778696	Rasd1	0.720994	0.0133459	0.411009	22	0.000407467	0.23575	0.071746
ENSMUSG00000051367	chr12:74142564-74147949	Six1	3.86649	9.4513e-05	0.938022	22	6.16999e-08	0.184602	0.0286656
ENSMUSG00000051435	chr4:141446103-141571247	Fhad1	0.654731	0.00757352	0.380803	22	0.00217166	0.190073	0.0546773
ENSMUSG00000052353	chr7:91081117-91235262	9930013L23Rik	0.658047	0.000672332	0.382335	22	0.000158139	0.181522	0.0065397
ENSMUSG00000052539	chr3:103816932-104024547	Magi3	-0.373282	0.00682075	-0.205929	22	5.44471e-06	0.234885	0.0749957
ENSMUSG00000054321	chr18:14941504-15059118	Taf4b	-0.354659	0.0329486	-0.195078	22	0.00816412	0.246714	0.146743
ENSMUSG00000054715	chr7:13482914-13494682	Zscan22	0.224291	0.103987	0.167777	22	0.0440583	0.247331	0.188027
ENSMUSG00000056025	chr3:144392391-144424191	Clca1	2.36017	8.15159e-05	0.823003	22	0.000975271	0.205407	0.0248093
ENSMUSG00000056763	chr1:10028049-10127099	Cspp1	0.299817	0.0310846	0.209882	22	0.0165614	0.235171	0.110317
ENSMUSG00000057818	chr9:58050454-58056865	1600029O15Rik	1.48919	0.00629777	0.665003	22	6.60976e-05	0.186074	0.0917644
ENSMUSG00000058361	chr5:22251761-22619035	Lhfpl3	-0.469413	0.0140003	-0.25628	22	0.0137039	0.238456	0.111633
ENSMUSG00000062329	chr5:38126508-38131309	Cytl1	1.74403	0.00205267	0.709895	22	0.00199105	0.248251	0.151882
ENSMUSG00000062372	chr5:30669101-30764555	Otof	0.629285	0.0503921	0.370336	22	0.00934289	0.232299	0.0950211
ENSMUSG00000063727	chr15:54081924-54110289	Tnfrsf11b	1.35029	0.00336791	0.619755	22	1.88222e-06	0.246678	0.0111378
ENSMUSG00000063810	chr6:85537275-85652997	Alms1	0.285079	0.10281	0.200096	22	0.01361	0.244918	0.119254
ENSMUSG00000064115	chr16:66655416-67621403	Cadm2	-0.385739	0.001418	-0.211302	22	0.000102646	0.185164	0.0258642
ENSMUSG00000068696	chr3:115952322-115956652	Gpr88	1.2167	7.06176e-05	0.580083	22	4.75861e-06	0.232299	0.0191344
ENSMUSG00000073474	chr1:196802319-196864352	A330023F24Rik	0.436284	0.00992635	0.280174	22	1.1777e-05	0.225202	0.0696811
ENSMUSG00000074404	chr8:28714573-28731174	Gm1698	2.53695	0.00253047	0.854369	22	0.0139919	0.246235	0.166281
ENSMUSG00000078591	chr7:131126133-131542753	Hs3st4	0.510591	0.0473373	0.316831	22	1.95495e-06	0.228424	0.00990372
ENSMUSG00000085935	chr13:91508343-91527940	A830009L08Rik	-1.09437	0.0365483	-0.522361	22	0.02079	0.246391	0.153663
ENSMUSG00000086127	chr4:33390294-33397362	Gm11934	-1.91577	0.00271072	-0.749761	22	0.0222619	0.22525	0.165763
ENSMUSG00000087516	chr5:120061022-120121624	Gm2301	1.14034	0.0110757	0.576034	22	0.0257218	0.247284	0.203457
ENSMUSG00000090246	chr1:87537547-87547410	Gm17017	2.33044	0.0108133	0.822171	22	0.0241374	0.23575	0.122697
ENSMUSG00000000149	chr5:141234112-141306635	Gna12	-0.329038	0.0122061	-0.18055	21	6.38636e-07	0.247478	0.0564443
ENSMUSG00000000290	chr10:76992747-77028703	Itgb2	-0.492294	0.0152581	-0.268681	21	0.000149287	0.249505	0.0794261
ENSMUSG00000002107	chr2:6460501-7002598	Celf2	0.292688	0.0182585	0.205571	21	0.000251696	0.226609	0.0564443
ENSMUSG00000003279	chr17:70318163-71171003	Dlgap1	0.338501	0.00533001	0.230509	21	0.000381685	0.248914	0.0761462
ENSMUSG00000003418	chr2:13572397-13715685	St8sia6	-0.545741	0.0138792	-0.297681	21	1.91161e-06	0.194286	0.0757067
ENSMUSG00000006462	chr2:167516427-167554922	A530013C23Rik	2.85172	0.0039319	0.887376	21	0.00581963	0.228424	0.152335
ENSMUSG00000008373	chr7:3581337-3594338	Prpf31	-0.131678	0.214403	-0.0614352	21	0.0703546	0.245674	0.190556
ENSMUSG00000008734	chr7:126115304-126138975	Gprc5b	-0.263007	0.0170815	-0.142067	21	0.00253157	0.214318	0.0720631
ENSMUSG00000016756	chr13:24419039-24569404	Cmah	1.91268	0.00384765	0.744694	21	4.67608e-05	0.245325	0.102748
ENSMUSG00000018822	chr19:42272211-42276992	Sfrp5	-0.409984	0.0503726	-0.225554	21	0.00287377	0.244918	0.0670158
ENSMUSG00000019837	chr10:39968759-39977721	Gtf3c6	-0.205984	0.100078	-0.109183	21	0.059195	0.236441	0.19408
ENSMUSG00000019966	chr10:99478014-99563297	Kitl	0.402889	0.0478562	0.265556	21	0.000898361	0.233873	0.0785112
ENSMUSG00000020538	chr11:60012341-60036333	Srebf1	-0.368343	0.018698	-0.201426	21	0.00215559	0.246115	0.0647317
ENSMUSG00000020811	chr11:71563172-71603399	Wscd1	-0.219127	0.0610745	-0.11768	21	0.0211065	0.234535	0.105856
ENSMUSG00000021360	chr13:40955251-41056510	Gcnt2	0.515231	0.018959	0.320557	21	0.000112234	0.203841	0.0732139
ENSMUSG00000022010	chr14:76814518-76907819	Tsc22d1	0.290367	0.0171342	0.206841	21	0.00146924	0.228424	0.144957
ENSMUSG00000022883	chr16:72663144-73046590	Robo1	-0.303006	0.0320449	-0.163855	21	0.000891026	0.223228	0.0401636
ENSMUSG00000024006	chr17:29107580-29145140	Stk38	0.156841	0.166559	0.128244	21	0.0516802	0.249774	0.158944
ENSMUSG00000024897	chr19:23833116-24024337	Apba1	-0.285853	0.0535465	-0.155557	21	0.00041197	0.228638	0.0287387
ENSMUSG00000025810	chr8:130882723-131029612	Nrp1	0.557507	0.0399878	0.341295	21	1.09629e-05	0.245325	0.0404363
ENSMUSG00000026638	chr1:194979056-194998486	Irf6	1.01878	0.014219	0.522134	21	0.00593471	0.246495	0.0726622
ENSMUSG00000027452	chr2:150443591-150494486	Acss1	-0.313726	0.0208998	-0.173586	21	0.00412112	0.242258	0.100899
ENSMUSG00000029223	chr5:67067110-67078722	Uchl1	-0.140334	0.26356	-0.0658365	21	0.0166877	0.23575	0.125173
ENSMUSG00000029685	chr6:24477894-24523414	Asb15	2.46336	0.000635833	0.834615	21	0.000730201	0.23575	0.0745241
ENSMUSG00000031101	chrX:45499363-45514992	Sash3	-0.559315	0.0300705	-0.299393	21	0.00801759	0.242628	0.113024
ENSMUSG00000031603	chr8:41364270-41393935	Fgf20	-1.01383	0.0478052	-0.490745	21	0.000396737	0.238456	0.0272654
ENSMUSG00000031994	chr9:30749897-30771673	Adamts8	0.723171	0.0309644	0.412703	21	0.00969326	0.220272	0.102281
ENSMUSG00000032091	chr9:44980559-45012425	Tmprss4	2.33086	0.0016087	0.822911	21	0.00479356	0.204482	0.107867
ENSMUSG00000032609	chr9:108349739-108354958	Klhdc8b	0.408412	0.0112631	0.266786	21	0.00133079	0.202564	0.0678255
ENSMUSG00000032661	chr5:121202857-121227920	Oas3	1.14083	0.0134629	0.571937	21	0.0457038	0.230956	0.160819
ENSMUSG00000033577	chr9:80012588-80159786	Myo6	-0.223799	0.0556789	-0.119691	21	0.0139952	0.23575	0.0826019
ENSMUSG00000033961	chr7:13562947-13569939	Zfp446	0.282515	0.0379925	0.20113	21	0.0304122	0.248259	0.176391
ENSMUSG00000034028	chr18:89366573-89439843	Cd226	1.97312	0.00381329	0.775664	21	0.0238226	0.211833	0.184996
ENSMUSG00000034245	chr6:91106409-91124936	Hdac11	-0.224232	0.138503	-0.120019	21	0.00565503	0.240777	0.0685146
ENSMUSG00000034520	chr11:102660643-102681264	Gjc1	0.427569	0.0546396	0.277959	21	0.00987031	0.212729	0.144005
ENSMUSG00000038256	chr3:97007335-97033019	Bcl9	-0.227758	0.110672	-0.121036	21	0.00923873	0.242425	0.100772
ENSMUSG00000038457	chr8:13435176-13461702	Fam70b	0.77961	0.0126659	0.438037	21	0.0658776	0.226414	0.19385
ENSMUSG00000039046	chr2:6243463-6367686	Usp6nl	-0.171894	0.0824341	-0.0873854	21	0.00468229	0.245971	0.188671
ENSMUSG00000039157	chr2:32390602-32425526	Fam102a	-0.207848	0.0724151	-0.109986	21	0.0107287	0.214318	0.0915101
ENSMUSG00000039851	chr16:91053930-91095617	4932438H23Rik	-0.47525	0.032673	-0.262859	21	0.0385924	0.240144	0.169364
ENSMUSG00000040896	chr3:105254998-105477170	Kcnd3	-0.615327	0.0671458	-0.329204	21	2.92543e-05	0.230058	0.0662696
ENSMUSG00000044548	chr12:72410621-72421344	Dact1	0.558389	0.00706454	0.343132	21	0.00399771	0.2191	0.073284
ENSMUSG00000045312	chr13:94827501-94965614	Lhfpl2	-0.205906	0.0664459	-0.108831	21	0.0233583	0.233648	0.159868
ENSMUSG00000045664	chr19:5917311-5919245	Cdc42ep2	-0.347565	0.0260132	-0.192181	21	0.000306201	0.244918	0.0743558
ENSMUSG00000046240	chr9:37174703-37194407	Hepacam	-0.241993	0.0234979	-0.129729	21	0.00888322	0.238456	0.0876397
ENSMUSG00000047786	chr17:17539386-17596601	Lix1	-0.539502	0.0340155	-0.289054	21	0.00619887	0.23575	0.0578326
ENSMUSG00000047907	chr2:169458421-169897566	Tshz2	0.540701	0.0131149	0.33183	21	0.000764325	0.244918	0.102327
ENSMUSG00000048616	chr11:89161702-89164123	Nog	0.818231	0.00687058	0.446167	21	0.0187149	0.220323	0.0737496
ENSMUSG00000049807	chr11:97276597-97363966	Arhgap23	-0.257036	0.0357873	-0.139142	21	1.31332e-06	0.248991	0.0649086
ENSMUSG00000052748	chr1:153214579-153275835	1200016B10Rik	0.345435	0.0282458	0.23562	21	0.0219913	0.247284	0.133061
ENSMUSG00000052914	chr4:96182579-96220602	Cyp2j6	-0.239089	0.0256144	-0.127553	21	0.0102909	0.242258	0.100159
ENSMUSG00000053411	chr15:79745987-79801799	Cbx7	0.160417	0.119884	0.130091	21	0.0548601	0.238387	0.195182
ENSMUSG00000054364	chr12:8504319-8507041	Rhob	-0.236536	0.0349664	-0.126574	21	4.07307e-05	0.210766	0.0567732
ENSMUSG00000057337	chr10:59644030-59682258	Chst3	-0.290119	0.109124	-0.158722	21	0.0695272	0.226414	0.160524
ENSMUSG00000058248	chr1:194014416-194334291	Kcnh1	0.693903	0.0011117	0.399007	21	1.96341e-06	0.202417	0.0127171
ENSMUSG00000058886	chr7:148482825-148524910	Deaf1	-0.241122	0.148071	-0.129496	21	0.0180278	0.244918	0.111754
ENSMUSG00000061451	chr19:5070609-5085781	Tmem151a	-0.283449	0.0243288	-0.154229	21	0.000415471	0.216735	0.0538769
ENSMUSG00000061731	chr15:52895343-53177964	Ext1	0.238331	0.0927684	0.17624	21	0.001104	0.247959	0.141843
ENSMUSG00000068748	chr6:22825252-23003166	Ptprz1	-0.291022	0.0152797	-0.158135	21	0.000239176	0.246259	0.0876397
ENSMUSG00000072919	chr12:88561955-88574756	4933437F05Rik	1.19467	0.00746097	0.588349	21	0.01436	0.235514	0.175362
ENSMUSG00000073442	chr17:22921515-22954958	Gm16386	0.602826	0.0241606	0.365286	21	0.0852045	0.249081	0.213757
ENSMUSG00000074637	chr3:34548677-34551633	Sox2	-0.305485	0.0352102	-0.168456	21	0.00805885	0.245234	0.148689
ENSMUSG00000079056	chr2:127281984-127348080	Kcnip3	-0.239021	0.0375953	-0.126876	21	0.00130507	0.231302	0.0954882
ENSMUSG00000082454	chr11:48565119-48567466	Gm12183	0.174597	0.153203	0.138519	21	0.0424852	0.214814	0.187375
ENSMUSG00000085282	chr10:105010759-105021180	Gm15663	-0.323633	0.0385936	-0.179385	21	0.00732856	0.242425	0.134064
ENSMUSG00000091705	chr17:35478937-35483957	H2-Q2	0.872484	0.00926231	0.470215	21	0.00667518	0.23302	0.0592942
ENSMUSG00000005583	chr13:83642783-83806934	Mef2c	0.3462	0.0346544	0.235311	20	0.00662878	0.2281	0.0887607
ENSMUSG00000018398	chr11:53332509-53363317	2017-09-08	-0.148671	0.154318	-0.0726134	20	0.0281547	0.242628	0.141724
ENSMUSG00000020120	chr11:16870959-16952634	Plek	-0.253285	0.0647542	-0.137279	20	0.0488288	0.233648	0.160157
ENSMUSG00000020333	chr11:54117050-54178508	Acsl6	-0.20896	0.0365818	-0.110094	20	0.00684093	0.241866	0.177156
ENSMUSG00000020486	chr11:87382155-87404291	2017-09-04	-0.280806	0.0322727	-0.153179	20	0.00125058	0.249393	0.0819216
ENSMUSG00000021277	chr12:112404331-112505614	Traf3	-0.243039	0.0457778	-0.130791	20	0.0054772	0.240144	0.13741
ENSMUSG00000022076	chr14:96504228-96918571	Klhl1	-0.489738	0.0384231	-0.267135	20	0.00035697	0.245325	0.0918077
ENSMUSG00000023191	chr6:124790857-124808020	Leprel2	0.432917	0.0116356	0.280121	20	0.00583686	0.247127	0.126532
ENSMUSG00000024740	chr19:10679808-10704556	Ddb1	-0.153903	0.162336	-0.0754192	20	0.0116229	0.249741	0.134977
ENSMUSG00000025203	chr19:44367916-44381604	Scd2	-0.24016	0.0271942	-0.129707	20	0.00967157	0.223483	0.086973
ENSMUSG00000025421	chr18:77168615-77211891	Hdhd2	-0.190528	0.0483071	-0.0993131	20	0.00594103	0.23575	0.201753
ENSMUSG00000026536	chr1:175826236-175843303	Mnda	1.45651	0.00601372	0.658778	20	0.014173	0.235934	0.130613
ENSMUSG00000026743	chr2:17976648-18134267	Mllt10	0.214968	0.0771508	0.161917	20	0.0268483	0.246115	0.145619
ENSMUSG00000026833	chr2:28048262-28086506	Olfm1	0.353897	0.0197726	0.237484	20	0.00168598	0.249968	0.0769313
ENSMUSG00000027859	chr3:102273601-102325186	Ngf	1.41564	0.0108016	0.63693	20	0.00206409	0.246944	0.0924567
ENSMUSG00000028397	chr4:73888151-74052014	Kdm4c	0.204295	0.0808805	0.155833	20	0.0257608	0.241869	0.130971
ENSMUSG00000029672	chr6:22256270-22306493	Fam3c	-0.210161	0.0498214	-0.110698	20	0.0114321	0.246042	0.142652
ENSMUSG00000029915	chr6:40524647-40536054	Clec5a	-0.581737	0.0143767	-0.310481	20	0.00214973	0.221759	0.050131
ENSMUSG00000030587	chr7:30031330-30033701	2200002D01Rik	3.14617	0.00118616	0.909269	20	0.000151781	0.228524	0.167229
ENSMUSG00000030616	chr7:97496959-97559198	Sytl2	-0.269285	0.0389488	-0.148323	20	0.00530724	0.206766	0.0627063
ENSMUSG00000030861	chr7:138553865-138589975	Acadsb	0.126741	0.180947	0.108996	20	0.0502907	0.235171	0.193163
ENSMUSG00000031380	chrX:160811060-160840832	Figf	1.04247	0.00471515	0.532699	20	0.00599562	0.246944	0.112979
ENSMUSG00000031776	chr8:97190300-97198577	Arl2bp	-0.168864	0.0694315	-0.0855147	20	0.000338657	0.23575	0.194442
ENSMUSG00000032463	chr9:98886542-98902687	Faim	-0.224063	0.0747536	-0.12058	20	0.0340226	0.241458	0.190474
ENSMUSG00000032549	chr9:103014154-103087850	Rab6b	-0.177882	0.0959979	-0.0903381	20	0.00618013	0.24513	0.10969
ENSMUSG00000033943	chr2:119722714-119795567	Mga	0.19094	0.0971401	0.147407	20	0.00511408	0.247331	0.154871
ENSMUSG00000033985	chr4:116393303-116478811	Tesk2	-0.195384	0.184997	-0.100922	20	0.111789	0.249611	0.18388
ENSMUSG00000035551	chr4:45822090-45840045	Igfbpl1	2.52685	0.00265912	0.855795	20	0.031009	0.247284	0.155154
ENSMUSG00000035632	chr7:3596642-3612960	Cnot3	0.215777	0.0531163	0.16328	20	0.023709	0.246184	0.175917
ENSMUSG00000036585	chr18:38998077-39089308	Fgf1	0.229387	0.127473	0.171141	20	0.0128519	0.246941	0.151441
ENSMUSG00000036885	chr3:62142016-62266393	Arhgef26	-0.273418	0.0226762	-0.149409	20	0.0090338	0.229825	0.100781
ENSMUSG00000037469	chr7:29392403-29416601	C330005M16Rik	-0.861679	0.0368872	-0.436879	20	0.00888322	0.247284	0.127882
ENSMUSG00000038965	chr16:17151856-17202992	Ube2l3	-0.131789	0.129233	-0.0614676	20	0.00182323	0.23575	0.170311
ENSMUSG00000040867	chr12:110270147-110291839	Begain	-0.229878	0.239345	-0.121835	20	0.00743196	0.249557	0.111903
ENSMUSG00000041278	chr11:43542764-43561760	Ttc1	-0.208409	0.0407548	-0.109257	20	0.00359868	0.23575	0.12947
ENSMUSG00000041945	chr1:40828633-40847782	Mfsd9	-0.284373	0.0753804	-0.155194	20	0.0436732	0.247162	0.151869
ENSMUSG00000042489	chr4:126233929-126271397	Clspn	-1.04634	0.00730211	-0.50833	20	0.0165205	0.244998	0.127582
ENSMUSG00000044340	chr1:108068079-108291077	Phlpp1	-0.204087	0.0376113	-0.107338	20	0.0216578	0.245325	0.110763
ENSMUSG00000045440	chr12:56699654-56703255	Insm2	2.65443	0.00189019	0.855824	20	0.00517409	0.21572	0.0588805
ENSMUSG00000047603	chr7:24918943-24927535	Zfp235	0.217411	0.125191	0.165378	20	0.0621875	0.238387	0.170562
ENSMUSG00000047797	chrX:98571467-98581218	Gjb1	-0.352567	0.0506604	-0.195122	20	0.00144912	0.214574	0.122403
ENSMUSG00000049086	chr2:25562149-25563487	Bmyc	-0.28245	0.134828	-0.154443	20	0.0326185	0.249916	0.117586
ENSMUSG00000049287	chr11:58968621-58977491	A230051G13Rik	-0.212743	0.189066	-0.112198	20	0.100225	0.242602	0.195182
ENSMUSG00000049521	chr15:78672827-78681582	Cdc42ep1	-0.334291	0.0264735	-0.183522	20	4.27209e-07	0.232512	0.0614742
ENSMUSG00000050213	chr4:124743666-124751536	Snip1	0.208749	0.15016	0.159116	20	0.0781073	0.224445	0.185136
ENSMUSG00000053436	chr17:28828037-28885599	Mapk14	0.181512	0.0622366	0.143391	20	0.0216347	0.247127	0.140301
ENSMUSG00000054934	chr10:115854667-115911184	Kcnmb4	-0.518343	0.0195565	-0.280763	20	0.00102755	0.233705	0.0908555
ENSMUSG00000056364	chr17:85999741-86017986	Six3os1	-1.54466	0.00539096	-0.643766	20	0.00151184	0.246391	0.190746
ENSMUSG00000057858	chr19:60274239-60302850	D19Ertd737e	-0.2746	0.0581793	-0.149325	20	0.0309525	0.240144	0.14333
ENSMUSG00000060600	chr11:70470454-70476265	Eno3	0.35354	0.045242	0.239464	20	0.00910109	0.246259	0.146688
ENSMUSG00000060716	chr12:80129900-80182885	Plekhh1	-0.27042	0.0477111	-0.147352	20	0.00498774	0.244918	0.085705
ENSMUSG00000061013	chr18:6934714-7005027	Mkx	0.326011	0.0754534	0.225483	20	0.0149519	0.243092	0.114029
ENSMUSG00000062380	chr8:125935074-125946165	Tubb3	-0.233174	0.130069	-0.123633	20	0.0266851	0.230666	0.129171
ENSMUSG00000062825	chr11:120206754-120210106	Actg1	-0.142226	0.162172	-0.0678353	20	0.019596	0.208204	0.0988694
ENSMUSG00000073405	chr17:36245281-36248883	Gm8815	-0.973267	0.00392436	-0.482155	20	0.0252575	0.243822	0.124948
ENSMUSG00000073803	chr7:142587775-142591477	4930544L04Rik	-2.4624	0.00248343	-0.82241	20	0.00103693	0.2191	0.182961
ENSMUSG00000081331	chrX:148192310-148192986	Gm15151	-1.51771	0.0119388	-0.659309	20	0.0423091	0.246118	0.137446
ENSMUSG00000085766	chr2:27738195-27742822	2810430I11Rik	2.04335	0.027569	0.791222	20	0.0269304	0.240763	0.186223
ENSMUSG00000087226	chr2:106303730-106363510	Gm14015	2.77548	0.00271278	0.870117	20	0.00196117	0.184996	0.0935016
ENSMUSG00000089769	chr17:13011409-13012653	Gm16574	2.52041	0.00127936	0.850986	20	0.0135914	0.245325	0.171073
ENSMUSG00000000416	chr6:18316228-18465588	Cttnbp2	0.237706	0.0510306	0.17509	19	0.011094	0.232299	0.124443
ENSMUSG00000004558	chr14:52524696-52533413	Ndrg2	-0.28664	0.0253636	-0.157424	19	0.0185539	0.248238	0.112173
ENSMUSG00000005947	chr11:72903835-72961198	Itgae	-0.629781	0.0659505	-0.335722	19	0.0229089	0.240144	0.105856
ENSMUSG00000016386	chr2:106533176-106708763	Mpped2	-0.286634	0.0460567	-0.154914	19	0.0229361	0.244119	0.136034
ENSMUSG00000020864	chr11:94189065-94203405	Ankrd40	-0.197447	0.0447487	-0.102502	19	0.00425971	0.218059	0.0988358
ENSMUSG00000021133	chr12:81891296-81982069	4933426M11Rik	0.457403	0.00463976	0.293883	19	4.97615e-09	0.246259	0.0707797
ENSMUSG00000021990	chr14:61252588-61383643	Spata13	-0.273927	0.0485589	-0.148955	19	0.0399765	0.249599	0.134538
ENSMUSG00000022035	chr14:66455889-66485691	Ccdc25	-0.200882	0.0474277	-0.105824	19	0.0001466	0.24513	0.120178
ENSMUSG00000022257	chr15:34167531-34214300	Laptm4b	-0.237885	0.0325593	-0.127207	19	0.00627715	0.23575	0.10594
ENSMUSG00000022658	chr16:45711093-45724971	Tagln3	-0.191194	0.148146	-0.0979392	19	0.012376	0.210608	0.0988358
ENSMUSG00000024052	chr17:71531650-71599407	Lpin2	-0.230998	0.0593324	-0.124215	19	2.65051e-06	0.244918	0.101508
ENSMUSG00000024644	chr18:84836612-84855275	Cndp2	-0.139218	0.202813	-0.0661514	19	0.0408492	0.23575	0.167999
ENSMUSG00000025505	chr7:148513388-148523305	Tmem80	-0.170547	0.117423	-0.0858421	19	0.0659554	0.247957	0.141906
ENSMUSG00000026617	chr1:187155778-187181906	Bpnt1	-0.160024	0.134221	-0.0789648	19	0.0197819	0.248914	0.0988358
ENSMUSG00000026965	chr2:25127748-25141685	Anapc2	-0.115412	0.224294	-0.0496194	19	0.0669834	0.217816	0.1437
ENSMUSG00000027709	chr3:35857984-35899850	Mccc1	0.179506	0.0922281	0.140689	19	0.0621875	0.2191	0.190193
ENSMUSG00000028047	chr3:89018852-89031009	Thbs3	0.403791	0.0157023	0.264289	19	0.0215361	0.245325	0.115098
ENSMUSG00000028289	chr4:28740031-28894899	Epha7	0.333066	0.0490969	0.228486	19	1.99767e-05	0.212001	0.113502
ENSMUSG00000028416	chr4:40883181-40895564	Bag1	-0.144493	0.143487	-0.0694756	19	0.0640989	0.23575	0.19249
ENSMUSG00000028581	chr4:130468790-130492306	Laptm5	-0.436721	0.00837936	-0.237089	19	0.00381916	0.240144	0.0846443
ENSMUSG00000029427	chr5:124148061-124171303	Zcchc8	0.2364	0.0730548	0.175444	19	0.00353571	0.247912	0.119203
ENSMUSG00000030029	chr6:94554273-94650402	Lrig1	-0.251267	0.0201185	-0.135795	19	0.0199415	0.247127	0.109479
ENSMUSG00000030835	chr7:53288816-53339832	Nomo1	-0.130958	0.271826	-0.0605976	19	0.0336078	0.226272	0.126383
ENSMUSG00000031948	chr8:114517090-114535473	Kars	-0.146643	0.114918	-0.0704214	19	0.0609078	0.224445	0.139882
ENSMUSG00000032258	chr9:83283650-83334984	Lca5	0.334544	0.0466246	0.230427	19	0.00817504	0.23575	0.144194
ENSMUSG00000032482	chr9:110146037-110165329	Cspg5	-0.187137	0.121272	-0.0965259	19	0.00669721	0.237909	0.144194
ENSMUSG00000032942	chr7:107621249-107635191	Ucp3	-0.480488	0.0265535	-0.262497	19	0.0206117	0.247959	0.157786
ENSMUSG00000033006	chr15:78985093-78995170	Sox10	-0.323543	0.0396232	-0.177937	19	5.67799e-06	0.247959	0.05376
ENSMUSG00000033763	chr8:113245126-113265550	Mtss1l	-0.188977	0.148398	-0.0975859	19	0.0302177	0.226578	0.136606
ENSMUSG00000035413	chr11:80623427-80635785	Tmem98	-0.313667	0.067847	-0.171731	19	3.02493e-07	0.241946	0.087945
ENSMUSG00000036523	chr12:16677171-16807942	Greb1	-0.614227	0.0743103	-0.32382	19	0.00546878	0.23575	0.0880836
ENSMUSG00000037669	chr12:8214663-8292814	1110057K04Rik	-0.133099	0.170345	-0.0627565	19	0.0569224	0.242446	0.180246
ENSMUSG00000037857	chr11:77499391-77555544	Nufip2	0.156355	0.159671	0.128026	19	0.0747827	0.240637	0.193774
ENSMUSG00000038538	chr6:38383675-38475075	Ubn2	0.214351	0.10554	0.16174	19	0.00792433	0.245033	0.145008
ENSMUSG00000038602	chr10:52410089-52831678	Slc35f1	-0.410323	0.0106987	-0.225232	19	0.000590673	0.244918	0.082228
ENSMUSG00000038732	chr13:30228117-30338836	Mboat1	-0.426233	0.0344054	-0.235383	19	0.00125285	0.240099	0.0605536
ENSMUSG00000040605	chr16:97578085-97660869	Bace2	0.822926	0.0194144	0.451047	19	0.000451739	0.246391	0.121843
ENSMUSG00000040740	chr4:141174489-141179986	Slc25a34	0.325512	0.066366	0.223527	19	0.0409321	0.248914	0.125881
ENSMUSG00000040752	chr14:55560508-55586014	Myh6	2.29551	0.00366067	0.855291	19	0.0150138	0.23575	0.096182
ENSMUSG00000041859	chr1:20792805-20810609	Mcm3	-0.243952	0.2009	-0.130986	19	0.0968905	0.208206	0.175848
ENSMUSG00000042505	chr6:6905754-6992020	Acn9	-0.311876	0.0340815	-0.171788	19	6.21481e-05	0.243473	0.114073
ENSMUSG00000042638	chr6:136645556-136730536	Gucy2c	-0.749223	0.115337	-0.385024	19	0.00138304	0.245808	0.080024
ENSMUSG00000042810	chr6:48345335-48370104	Krba1	0.200897	0.0835519	0.154881	19	0.0493626	0.235969	0.19885
ENSMUSG00000044071	chr10:122700882-123178282	Fam19a2	-0.540004	0.00223083	-0.294224	19	2.08305e-10	0.246714	0.0439755
ENSMUSG00000046080	chr6:129358630-129375030	Clec9a	3.11246	0.00167498	0.911604	19	0.0164811	0.191792	0.145339
ENSMUSG00000047749	chr6:38237146-38249509	Zc3hav1l	0.411194	0.0305091	0.26743	19	0.0244399	0.245405	0.140361
ENSMUSG00000048988	chr5:140383647-140450915	Elfn1	-0.554937	0.112599	-0.300847	19	1.27692e-07	0.247127	0.067211
ENSMUSG00000050677	chr5:36826987-36831070	Ccdc96	0.454629	0.0624894	0.293779	19	0.1219	0.246218	0.213757
ENSMUSG00000050721	chr9:65401943-65428097	Plekho2	-0.309256	0.0251211	-0.168616	19	0.000275364	0.218249	0.0855225
ENSMUSG00000052160	chr12:113998616-114007447	Pld4	-0.422568	0.0363618	-0.230581	19	0.00032483	0.196891	0.0988358
ENSMUSG00000052180	chr13:33971435-33997827	Serpinb6c	2.67278	0.000840076	0.85756	19	0.000269384	0.247974	0.120076
ENSMUSG00000055436	chr3:157673187-157699853	Srsf11	0.195581	0.0907652	0.151218	19	0.0462055	0.247499	0.143058
ENSMUSG00000062591	chr17:57219239-57227455	Tubb4	-0.195075	0.103648	-0.101168	19	0.0025411	0.246944	0.0988358
ENSMUSG00000062995	chr6:8580277-8728738	Ica1	-0.1147	0.269813	-0.0500115	19	0.0483759	0.245297	0.19408
ENSMUSG00000066113	chr4:85699569-86074539	Adamtsl1	-0.27005	0.037222	-0.147628	19	0.00956001	0.249774	0.120632
ENSMUSG00000068036	chr17:13897296-14043407	Mllt4	0.176495	0.0580218	0.13977	19	0.0216347	0.230913	0.170346
ENSMUSG00000068299	chr6:85848795-85855128	1700019G17Rik	-0.266808	0.0344098	-0.145274	19	0.0228798	0.24513	0.16007
ENSMUSG00000071112	chr6:142361711-142368500	B230216G23Rik	-0.66572	0.0426964	-0.350707	19	0.0186147	0.243268	0.0866398
ENSMUSG00000071715	chr15:78074981-78093260	Ncf4	-0.781026	0.0155147	-0.404	19	0.00480556	0.240111	0.114117
ENSMUSG00000073433	chr17:26335878-26338564	Arhgdig	-0.254569	0.155947	-0.137183	19	0.0329049	0.240099	0.142338
ENSMUSG00000074227	chr7:30041100-30067246	Spint2	0.403519	0.0281964	0.264286	19	0.0257723	0.247284	0.120889
ENSMUSG00000074408	chr9:43931601-43942818	Gm10687	-0.539819	0.0324222	-0.294746	19	0.0124084	0.245325	0.120076
ENSMUSG00000078154	chr11:48638598-48640407	Gm12184	-0.444955	0.0505975	-0.245585	19	0.0201969	0.247567	0.141759
ENSMUSG00000079465	chr1:82583246-82718884	Col4a3	0.513361	0.0658753	0.318982	19	0.0679865	0.241765	0.165173
ENSMUSG00000079602	chr2:9804418-9811417	9230102O04Rik	-1.54497	0.0135028	-0.66391	19	0.0174845	0.221022	0.157064
ENSMUSG00000000120	chr11:95429882-95449299	Ngfr	0.696132	0.00426996	0.396742	18	0.000328575	0.247284	0.0932346
ENSMUSG00000000560	chr5:71352046-71487338	Gabra2	0.431043	0.0254863	0.27978	18	0.0108614	0.228281	0.0834978
ENSMUSG00000006403	chr1:173180302-173191018	Adamts4	-0.330389	0.0409072	-0.181833	18	0.000341105	0.238651	0.114797
ENSMUSG00000006469	chr2:25084168-25090134	Slc34a3	-0.671024	0.0231568	-0.352678	18	0.0529947	0.23575	0.194391
ENSMUSG00000008035	chrX:10291889-10297066	Mid1ip1	-0.283488	0.0224545	-0.152651	18	0.00347257	0.234233	0.0838262
ENSMUSG00000011171	chr12:117315946-117384984	Vipr2	0.588323	0.0729193	0.352098	18	0.0303248	0.246391	0.148758
ENSMUSG00000016526	chr1:133024768-133035061	Dyrk3	0.496325	0.0329408	0.310869	18	0.0242646	0.249451	0.107031
ENSMUSG00000020023	chr10:93774444-94053951	Tmcc3	-0.237549	0.0442027	-0.128226	18	0.0241374	0.235876	0.126425
ENSMUSG00000020604	chr11:109334438-109434894	Arsg	-0.269885	0.0472592	-0.14731	18	0.0437737	0.243591	0.138319
ENSMUSG00000020807	chr11:71967181-72021211	4933427D14Rik	0.196876	0.088115	0.151307	18	0.00913912	0.235171	0.12165
ENSMUSG00000021708	chr13:92019755-92901861	Rasgrf2	-0.368053	0.0916775	-0.202192	18	0.000847034	0.248914	0.0782026
ENSMUSG00000021803	chr14:37890786-37911747	Cdhr1	0.775428	0.00175171	0.429587	18	3.93558e-07	0.249138	0.0545948
ENSMUSG00000021972	chr14:65430189-65568934	Hmbox1	-0.172955	0.104688	-0.0868226	18	0.0212713	0.247127	0.135032
ENSMUSG00000022032	chr14:66284990-66383913	Scara5	0.854311	0.0053032	0.462548	18	0.00101427	0.247959	0.0808116
ENSMUSG00000022122	chr14:104213592-104243640	Ednrb	-0.341724	0.0107811	-0.188048	18	2.76415e-05	0.245234	0.112976
ENSMUSG00000022391	chr15:81534428-81560599	Rangap1	-0.14338	0.253459	-0.0681408	18	0.0228798	0.245808	0.11689
ENSMUSG00000022671	chr16:15848284-15863712	Mzt2	-0.184467	0.21649	-0.094948	18	0.0815899	0.227768	0.182188
ENSMUSG00000023827	chr17:12311320-12412761	Agpat4	-0.304801	0.0684365	-0.167251	18	0.000811991	0.200561	0.0612359
ENSMUSG00000024816	chr19:5849452-5875524	Frmd8	-0.295317	0.0510792	-0.161668	18	3.83897e-05	0.196891	0.10237
ENSMUSG00000025007	chr19:40624497-40663203	Aldh18a1	-0.174015	0.159039	-0.0887291	18	0.0508458	0.241806	0.183972
ENSMUSG00000025161	chr11:120809544-120822432	Slc16a3	-0.624402	0.0525616	-0.331424	18	0.00198192	0.23575	0.0546944
ENSMUSG00000025573	chr11:117658724-117668865	6030468B19Rik	-1.88506	0.00423158	-0.745972	18	0.0256339	0.246897	0.129773
ENSMUSG00000025873	chr13:54722895-54765679	Faf2	-0.097819	0.26867	-0.0390561	18	0.0485759	0.220024	0.195182
ENSMUSG00000026196	chr1:71073822-71149970	Bard1	-0.589447	0.0591083	-0.314829	18	0.052158	0.23575	0.154847
ENSMUSG00000026235	chr1:77363510-77511913	Epha4	-0.252724	0.0517689	-0.13582	18	0.00527222	0.240144	0.12818
ENSMUSG00000027220	chr2:92755005-92796465	Syt13	-0.195832	0.093196	-0.102161	18	0.01414	0.243473	0.138363
ENSMUSG00000028385	chr4:59818462-59917859	Snx30	-0.256053	0.0232726	-0.139323	18	0.00818891	0.244705	0.096898
ENSMUSG00000028859	chr4:125701544-125722469	Csf3r	-0.422276	0.0499795	-0.230525	18	0.0100764	0.227927	0.134948
ENSMUSG00000028874	chr4:132529760-132558075	Fgr	-0.742789	0.0201039	-0.389614	18	0.00673228	0.242218	0.171349
ENSMUSG00000029326	chr5:100468763-100498031	Enoph1	-0.187245	0.0992989	-0.0969861	18	0.0296	0.240099	0.139976
ENSMUSG00000029580	chr5:143664544-143668683	Actb	-0.225317	0.0525094	-0.119494	18	0.000187966	0.228268	0.0856792
ENSMUSG00000029641	chr5:147656397-147659552	Rasl11a	0.7646	0.0214104	0.432092	18	0.0612208	0.238759	0.191351
ENSMUSG00000030495	chr7:35971154-35990167	Slc7a10	-0.473129	0.00464492	-0.257186	18	0.00992801	0.23575	0.069965
ENSMUSG00000030551	chr7:77496582-77511871	Nr2f2	0.7671	0.00247396	0.428153	18	4.63727e-05	0.249968	0.0291797
ENSMUSG00000030788	chr7:117959799-117988169	Rnf141	-0.251112	0.0556491	-0.137213	18	0.035557	0.243015	0.165029
ENSMUSG00000030849	chr7:137305715-140315283	Fgfr2	-0.308056	0.0335282	-0.169688	18	0.000415471	0.196891	0.129538
ENSMUSG00000030956	chr7:139903515-140005819	Fam53b	-0.259643	0.0392102	-0.139914	18	0.000151312	0.173683	0.105499
ENSMUSG00000031714	chr8:83288083-83404628	Gab1	-0.283688	0.042727	-0.155162	18	0.00364726	0.21903	0.10269
ENSMUSG00000032589	chr9:107998104-108092965	Bsn	-0.273229	0.14065	-0.14617	18	0.00435119	0.220531	0.0702545
ENSMUSG00000032870	chr4:120640672-120690102	Smap2	-0.157214	0.0904341	-0.0774638	18	0.0565477	0.234693	0.179178
ENSMUSG00000035356	chr16:55811238-55839262	Nfkbiz	0.620456	0.0218874	0.368883	18	0.000119572	0.229262	0.0927404
ENSMUSG00000035683	chr4:44313498-44377797	Melk	-1.45254	0.00906987	-0.623164	18	0.00253138	0.198269	0.126013
ENSMUSG00000035896	chr14:51764427-51766692	Rnase1	-0.605167	0.0235006	-0.322109	18	0.0472693	0.241198	0.165373
ENSMUSG00000036446	chr10:97027885-97035587	Lum	1.33388	0.00835692	0.614267	18	9.60367e-05	0.24761	0.124742
ENSMUSG00000036817	chr5:139676341-139726044	Sun1	0.167521	0.0867825	0.134286	18	0.00721772	0.246391	0.143522
ENSMUSG00000037196	chr17:10595628-11033427	Pacrg	-0.229525	0.14998	-0.123205	18	0.0301596	0.234711	0.170208
ENSMUSG00000037280	chr15:100521994-100560057	Galnt6	-0.335448	0.0215583	-0.185505	18	0.00114934	0.246944	0.0942617
ENSMUSG00000037331	chr11:57822316-57875783	Larp1	-0.127632	0.226966	-0.0586645	18	0.0135227	0.241869	0.102678
ENSMUSG00000037353	chr15:100299215-100309933	Letmd1	-0.144302	0.168131	-0.0689219	18	0.0194996	0.229312	0.0946624
ENSMUSG00000039629	chr6:29866763-29909931	Fam40b	0.313126	0.0819754	0.219225	18	0.0110373	0.239626	0.145629
ENSMUSG00000040997	chr14:54878657-54889079	Abhd4	-0.24516	0.0244948	-0.131478	18	0.0377868	0.228424	0.160607
ENSMUSG00000042203	chr17:29686483-29744090	Tbc1d22b	-0.0948127	0.426454	-0.0369761	18	0.0663142	0.241268	0.210257
ENSMUSG00000045404	chr12:101202459-101301142	Kcnk13	-0.399711	0.0393226	-0.221351	18	0.0138524	0.18841	0.106768
ENSMUSG00000045608	chr15:95453744-95486641	Dbx2	-0.301466	0.0392803	-0.166427	18	0.0393058	0.242519	0.159825
ENSMUSG00000045967	chr2:21288919-21752424	Gpr158	-0.354077	0.0129241	-0.195083	18	8.19282e-05	0.228372	0.0577343
ENSMUSG00000046159	chr13:9876131-9878579	Chrm3	0.344781	0.0348912	0.233805	18	0.00673228	0.206079	0.111047
ENSMUSG00000046768	chr12:76409059-76502693	Rhoj	0.452517	0.0393591	0.291326	18	6.79686e-05	0.23575	0.12103
ENSMUSG00000053216	chr13:23569295-23580976	Btn2a2	-0.724262	0.0240189	-0.381278	18	0.00860197	0.248647	0.164769
ENSMUSG00000054459	chr12:11331803-11443705	Vsnl1	-0.23722	0.025195	-0.125278	18	0.0308437	0.212729	0.111499
ENSMUSG00000054675	chr5:114243488-114250775	Tmem119	-0.462369	0.0308197	-0.250491	18	0.00027377	0.229564	0.087774
ENSMUSG00000055639	chr14:98185816-98569234	Dach1	0.611318	0.0239179	0.360901	18	0.00189438	0.238759	0.0738918
ENSMUSG00000055923	chr5:77302434-77334789	Aasdh	0.270441	0.0560611	0.192803	18	0.00751339	0.240092	0.119281
ENSMUSG00000055945	chr17:8533021-8537227	Prr18	-0.323422	0.0402824	-0.17763	18	0.000477068	0.235876	0.126621
ENSMUSG00000059742	chr2:62531221-63022594	Kcnh7	0.489282	0.0213226	0.305566	18	3.31856e-05	0.246714	0.0241871
ENSMUSG00000060572	chr4:140566083-140572149	Mfap2	1.10919	0.000977855	0.551522	18	0.000318596	0.239111	0.0833003
ENSMUSG00000062078	chr17:10399086-10512495	Qk	-0.275327	0.0485437	-0.150087	18	0.012302	0.240144	0.101224
ENSMUSG00000062202	chr17:30352219-30713644	Btbd9	-0.12838	0.207588	-0.0591855	18	0.00847849	0.232508	0.135599
ENSMUSG00000064023	chr7:51052697-51059442	Klk8	-0.696911	0.0189435	-0.369344	18	0.0676378	0.247284	0.173114
ENSMUSG00000071347	chr14:61386721-61399956	C1qtnf9	1.02066	0.00852784	0.5254	18	0.0275996	0.240919	0.145701
ENSMUSG00000071475	chr16:83371246-83372228	Rpl21-ps5	-2.9398	0.0081437	-1	18	0.0359474	0.235869	0.143176
ENSMUSG00000072889	chr5:72904290-72951173	Nfxl1	0.251366	0.0789694	0.183656	18	0.0249846	0.245751	0.123825
ENSMUSG00000078713	chr4:45117830-45121236	Tomm5	-0.228294	0.0778156	-0.122199	18	0.0457852	0.247284	0.180354
ENSMUSG00000079733	chr17:6439376-6489776	Tmem181b-ps	0.281169	0.0939313	0.19888	18	0.00958739	0.241866	0.115936
ENSMUSG00000080050	chrX:8622963-8624549	Gm14864	-1.80712	0.00584427	-0.734402	18	0.0352656	0.23575	0.169369
ENSMUSG00000085962	chr13:35055601-35082571	Gm16984	2.48185	0.00302391	0.861304	18	0.0191836	0.245758	0.122897
ENSMUSG00000085967	chr4:57184693-57189676	Gm12530	-1.07678	0.0082763	-0.518337	18	0.0468909	0.23575	0.141017
ENSMUSG00000086370	chrX:100755996-100819343	B230206F22Rik	0.418736	0.0214173	0.270364	18	0.000133831	0.249137	0.0854959
ENSMUSG00000087435	chr2:30268986-30271108	Gm16323	-2.97256	0.000400725	-0.882442	18	0.0457038	0.23575	0.1194
ENSMUSG00000089945	chr4:57580801-57910106	AF064781	-0.300048	0.129222	-0.166143	18	0.0372868	0.232299	0.163863
ENSMUSG00000091475	chr17:25707611-25712229	2810468N07Rik	-0.293948	0.0397319	-0.161583	18	0.00623196	0.196891	0.106061
ENSMUSG00000000126	chr11:59120180-59147304	Wnt9a	1.1791	0.00393767	0.573607	17	7.3399e-06	0.23575	0.0489356
ENSMUSG00000002980	chr7:20341230-20356615	Bcam	0.617332	0.00088171	0.367434	17	8.31304e-14	0.23575	0.0506866
ENSMUSG00000003235	chr16:20498640-20510278	Eif2b5	-0.11199	0.249692	-0.0482149	17	0.0736215	0.236866	0.183694
ENSMUSG00000003992	chr13:91599638-91843284	Ssbp2	-0.233811	0.0834377	-0.1245	17	0.00236131	0.230059	0.130665
ENSMUSG00000004508	chr7:104230011-104457700	Gab2	-0.171676	0.0993533	-0.0875693	17	0.0494152	0.240144	0.118047
ENSMUSG00000009687	chr7:31817491-31827750	Fxyd5	1.85329	0.00035995	0.733079	17	2.26729e-20	0.23575	0.0111971
ENSMUSG00000012819	chr10:59765246-60159488	Cdh23	1.67866	0.000281831	0.698071	17	2.23893e-08	0.23575	0.0179487
ENSMUSG00000015341	chr8:24351575-24367796	Golga7	-0.198205	0.090989	-0.103912	17	0.030771	0.222259	0.145899
ENSMUSG00000015522	chr3:95238060-95301412	Arnt	0.223524	0.0580901	0.167712	17	0.0135395	0.243668	0.183242
ENSMUSG00000015697	chr3:95127197-95161374	Setdb1	0.176462	0.0710725	0.139491	17	0.0511961	0.242581	0.144194
ENSMUSG00000017453	chr11:77693867-77707848	Pipox	-0.347411	0.0678555	-0.190948	17	0.0280472	0.241806	0.187221
ENSMUSG00000018845	chr11:82723802-82757155	Unc45b	0.760058	0.00267388	0.428673	17	0.00260396	0.247284	0.0553884
ENSMUSG00000020044	chr10:85762867-85812501	Timp3	0.61798	0.00219852	0.368236	17	1.67445e-11	0.23575	0.0643897
ENSMUSG00000020668	chr12:3364882-3406744	Kif3c	-0.128	0.199142	-0.0586374	17	0.0271895	0.245686	0.184996
ENSMUSG00000021318	chr13:15554818-15822109	Gli3	-0.19498	0.208977	-0.0996169	17	0.0569824	0.246471	0.134538
ENSMUSG00000021556	chr13:59736107-59777395	Golm1	-0.24284	0.0594241	-0.128883	17	0.0511094	0.22616	0.159585
ENSMUSG00000021573	chr13:74146605-74173451	Tppp	-0.220807	0.0349581	-0.118529	17	0.0218013	0.247959	0.130069
ENSMUSG00000021638	chr13:101266212-101322923	Ocln	0.458693	0.026175	0.294141	17	4.15917e-05	0.245022	0.11223
ENSMUSG00000021696	chr13:109004348-109077549	Elovl7	-0.373782	0.036112	-0.207289	17	0.00587	0.23575	0.112409
ENSMUSG00000023010	chr15:99223063-99240730	Tmbim6	-0.175573	0.0915114	-0.0880606	17	0.000555237	0.247326	0.0975534
ENSMUSG00000023723	chr11:88017640-88025259	Mrps23	-0.158446	0.157086	-0.0780789	17	0.0893077	0.23575	0.202374
ENSMUSG00000024236	chr18:4920288-5119547	Svil	0.722887	0.00296942	0.41262	17	4.63044e-17	0.23575	0.0464624
ENSMUSG00000024269	chr18:25285474-25327758	5730494M16Rik	-0.275674	0.0281548	-0.150329	17	2.00251e-05	0.23575	0.134689
ENSMUSG00000024299	chr17:33660899-33690977	Adamts10	0.739633	0.00102752	0.419821	17	5.51945e-06	0.19408	0.0924637
ENSMUSG00000024892	chr19:4510222-4622002	Pcx	-0.242239	0.0880639	-0.129118	17	0.0506632	0.220699	0.156543
ENSMUSG00000025198	chr19:44109184-44144525	Erlin1	0.19681	0.116013	0.151498	17	0.060304	0.229114	0.163322
ENSMUSG00000025932	chr1:14158785-14300531	Eya1	1.31741	0.00390697	0.610959	17	7.59437e-07	0.19408	0.0193928
ENSMUSG00000026043	chr1:45368133-45406801	Col3a1	1.64061	0.00197126	0.688761	17	1.3574e-06	0.23575	0.0135685
ENSMUSG00000026078	chr1:39044409-39054331	Pdcl3	-0.150246	0.172077	-0.0727065	17	0.0813347	0.245297	0.160524
ENSMUSG00000027223	chr2:92223583-92241670	Mapk8ip1	-0.170171	0.130467	-0.0859426	17	0.0297427	0.240144	0.103291
ENSMUSG00000027706	chr3:30691548-30720435	Sec62	-0.164099	0.0717657	-0.0817562	17	0.00977745	0.23575	0.106172
ENSMUSG00000027849	chr3:103378904-103449740	Syt6	0.37514	0.0438107	0.250218	17	0.00820654	0.221363	0.106102
ENSMUSG00000027894	chr3:107270211-107321186	Slc6a17	0.272135	0.0385193	0.194536	17	0.0589583	0.246391	0.180179
ENSMUSG00000028108	chr3:95537820-95543742	Ecm1	1.46829	0.000425725	0.649226	17	3.58137e-10	0.23575	0.0076849
ENSMUSG00000029135	chr5:32438595-32460454	Fosl2	1.06485	0.00167587	0.536157	17	2.63246e-06	0.23575	0.0280048
ENSMUSG00000029651	chr5:148768646-149127891	Mtus2	0.537495	0.000529165	0.328616	17	7.67599e-09	0.235969	0.0237919
ENSMUSG00000030069	chr6:99661043-99676636	Prok2	-1.91472	0.00453055	-0.75035	17	0.00176324	0.227681	0.136312
ENSMUSG00000030098	chr6:91711253-91777494	Grip2	-0.334524	0.205593	-0.184787	17	0.0106148	0.247959	0.112189
ENSMUSG00000030124	chr6:124854129-124861973	Lag3	-0.683277	0.0131834	-0.358396	17	0.0173226	0.23575	0.109131
ENSMUSG00000030314	chr6:114592899-114810681	Atg7	-0.204474	0.127977	-0.10619	17	0.00808287	0.223651	0.127509
ENSMUSG00000030655	chr7:125274582-125387401	Smg1	0.189973	0.130971	0.147275	17	0.0194447	0.238658	0.144194
ENSMUSG00000030674	chr7:134250378-134265990	Qprt	1.05574	0.0218455	0.534894	17	4.15015e-06	0.23575	0.0879184
ENSMUSG00000030739	chr7:51860923-51926463	Myh14	-0.276013	0.0557275	-0.149607	17	0.00451491	0.184538	0.13156
ENSMUSG00000030787	chr7:117993871-118006717	Lyve1	2.20407	0.000408445	0.790395	17	2.53528e-08	0.19408	0.01064
ENSMUSG00000031502	chr8:11198173-11313076	Col4a1	0.347769	0.051678	0.237417	17	0.000514134	0.247284	0.0920787
ENSMUSG00000032243	chr9:62525383-62632039	Itga11	1.48141	0.0041348	0.654466	17	0.000514556	0.247284	0.0517769
ENSMUSG00000032278	chr9:61801038-61874913	Paqr5	0.817697	0.00418787	0.451023	17	1.03942e-07	0.19408	0.0463112
ENSMUSG00000032575	chr9:106740393-106794560	Manf	0.207128	0.0788255	0.157953	17	0.0815723	0.245758	0.212001
ENSMUSG00000033855	chr17:88996774-89062176	Ston1	1.27097	0.000386584	0.598939	17	7.13877e-10	0.19408	0.0207934
ENSMUSG00000034037	chr6:91928622-92026248	Fgd5	0.480965	0.00606727	0.299811	17	0.00886352	0.248432	0.10679
ENSMUSG00000034353	chr1:93076149-93122023	Ramp1	-0.304871	0.0354212	-0.166208	17	0.0110373	0.207611	0.150832
ENSMUSG00000034427	chr11:115722676-115754167	Myo15b	1.34462	0.00720477	0.625351	17	0.0270009	0.246961	0.115533
ENSMUSG00000035299	chrX:166122879-166443918	Mid1	-0.421261	0.0287009	-0.230729	17	0.00139031	0.23916	0.0561034
ENSMUSG00000035357	chr6:101099351-101328141	Pdzrn3	0.964453	0.00341427	0.503967	17	2.76136e-08	0.23575	0.0603152
ENSMUSG00000036040	chr2:26934649-26964751	Adamtsl2	1.00779	0.00834449	0.518482	17	0.00627715	0.244891	0.0622446
ENSMUSG00000036046	chr15:84774116-84819231	5031439G07Rik	-0.138913	0.17842	-0.0660606	17	0.00870921	0.233648	0.0824504
ENSMUSG00000036905	chr4:136435794-136442352	C1qb	-0.440914	0.0216574	-0.239669	17	0.00124878	0.19408	0.0611416
ENSMUSG00000037031	chr10:61647894-61694224	Tspan15	-0.266892	0.066423	-0.145348	17	0.0241753	0.246184	0.147702
ENSMUSG00000037415	chr8:108291958-108351500	Ranbp10	0.156901	0.147055	0.128392	17	0.0205286	0.226789	0.154297
ENSMUSG00000037892	chr3:49546968-49561488	Pcdh18	-0.338465	0.119559	-0.186721	17	0.0013507	0.23575	0.148803
ENSMUSG00000037995	chr1:174411669-174429259	Igsf9	0.666209	0.0386836	0.384566	17	0.000672497	0.247164	0.0696393
ENSMUSG00000037999	chr5:62993434-63157687	Arap2	-0.211964	0.0535359	-0.112212	17	0.0180685	0.222742	0.172125
ENSMUSG00000038178	chr11:75344946-75391327	Slc43a2	-0.222914	0.055735	-0.119298	17	0.0421683	0.23575	0.137283
ENSMUSG00000039313	chr9:89484626-89518074	AF529169	0.430776	0.00653511	0.277149	17	2.29453e-05	0.238106	0.023096
ENSMUSG00000040003	chr5:18732614-20210866	Magi2	-0.27755	0.0375033	-0.152627	17	2.50392e-05	0.23575	0.134759
ENSMUSG00000040569	chr4:14429327-14549202	Slc26a7	2.93604	0.000521139	0.874849	17	1.74057e-07	0.23575	0.0049619
ENSMUSG00000040612	chr1:168184020-168247204	Ildr2	0.756412	0.00366679	0.42586	17	1.37302e-05	0.23575	0.0341205
ENSMUSG00000041377	chr6:120043118-120150607	Ninj2	-0.421171	0.0722244	-0.233696	17	0.0815669	0.248306	0.17088
ENSMUSG00000041654	chr11:113105917-113511643	Slc39a11	-0.243363	0.122173	-0.132545	17	0.0211011	0.24761	0.157582
ENSMUSG00000041695	chr11:110927228-110938385	Kcnj2	0.325104	0.0922576	0.224635	17	0.00562293	0.22815	0.110431
ENSMUSG00000043301	chr16:94970623-95219553	Kcnj6	-0.40067	0.0507375	-0.217764	17	0.00576596	0.23575	0.122555
ENSMUSG00000044734	chr13:32933711-32943304	Serpinb1a	-0.453688	0.0217217	-0.250245	17	0.0179373	0.19408	0.105506
ENSMUSG00000045625	chr16:31933687-31946382	Pigz	-0.278773	0.0569438	-0.151398	17	0.00177147	0.222259	0.120024
ENSMUSG00000048022	chr6:24900891-24906547	Tmem229a	-0.33841	0.00720074	-0.185506	17	0.00540284	0.244282	0.106069
ENSMUSG00000048644	chr8:4257398-4259524	Ctxn1	-0.374354	0.0582868	-0.206789	17	0.000180013	0.246944	0.143238
ENSMUSG00000049044	chr2:71819022-72095781	Rapgef4	-0.395757	0.0230667	-0.215832	17	0.000487559	0.200214	0.102727
ENSMUSG00000049100	chr3:45182070-45238738	Pcdh10	-0.339462	0.0482325	-0.18768	17	4.06478e-06	0.245808	0.0738084
ENSMUSG00000049721	chr11:3883389-3899579	Gal3st1	-0.341123	0.08411	-0.186197	17	0.00305539	0.229964	0.179229
ENSMUSG00000051166	chr12:100024564-100139944	Eml5	0.300907	0.0456755	0.209367	17	0.000682398	0.248938	0.108647
ENSMUSG00000051627	chr13:23713374-23714621	Hist1h1e	-1.08161	0.0236856	-0.52282	17	0.0564996	0.245344	0.193194
ENSMUSG00000053684	chr10:121176743-121190184	BC048403	-0.208905	0.169535	-0.110521	17	0.0965812	0.24563	0.159014
ENSMUSG00000054733	chr14:64741216-65074990	Msra	-0.186658	0.150606	-0.0963854	17	0.0939687	0.237922	0.181974
ENSMUSG00000055653	chrX:49625353-49967377	Gpc3	1.61763	0.000933652	0.68431	17	4.10728e-09	0.19408	0.00774819
ENSMUSG00000056214	chr18:80243384-80316629	Pard6g	0.719308	0.0052365	0.41155	17	3.66199e-08	0.19408	0.0613869
ENSMUSG00000058589	chr10:89336167-90435980	Anks1b	-0.252519	0.0405433	-0.137115	17	0.00125405	0.247183	0.100899
ENSMUSG00000061118	chr5:135539826-135541485	Dnajc30	-0.139776	0.265042	-0.0662392	17	0.0709583	0.226865	0.206752
ENSMUSG00000064493	chr12:112778902-112779528	Snora28	4.08152	0.00119653	1	17	0.00912413	0.243879	0.144194
ENSMUSG00000071342	chr12:40902723-40926152	Gm889	1.54536	0.0317219	0.674731	17	0.0230757	0.249581	0.163853
ENSMUSG00000078670	chr7:80884943-80922055	Fam174b	0.711153	0.00552717	0.407784	17	9.58056e-07	0.134538	0.0787842
ENSMUSG00000078671	chr7:80571327-80686882	Chd2	0.126549	0.187135	0.108468	17	0.0135091	0.245297	0.187375
ENSMUSG00000081257	chr2:67919598-67920636	Gm13607	3.14792	0.00545799	1	17	0.0227434	0.234662	0.114411
ENSMUSG00000086503	chrX:100655464-100678806	Xist	2.10898	0.00442882	0.79847	17	0.0233782	0.247959	0.193078
ENSMUSG00000091456	chr14:65206702-65213046	A930011O12Rik	0.247674	0.0822619	0.181547	17	0.0334685	0.245249	0.168262
ENSMUSG00000092242	chr3:34326045-34334269	RP24-396D161	-0.427278	0.035311	-0.236596	17	0.010039	0.228424	0.135044
ENSMUSG00000000794	chr3:89323836-89471933	Kcnn3	-0.506248	0.096063	-0.275776	16	0.00131548	0.22815	0.0598636
ENSMUSG00000001435	chr10:76514673-76629543	Col18a1	1.90746	0.00139356	0.741848	16	5.70481e-10	0.225746	0.0220826
ENSMUSG00000002847	chr16:38395955-38433475	Pla1a	0.795635	0.00607409	0.444202	16	0.00206088	0.2191	0.0940051
ENSMUSG00000002930	chr6:55967259-55982932	Gsbs	0.878092	0.0194081	0.46911	16	0.00113982	0.126383	0.0394863
ENSMUSG00000002981	chr7:20216680-20250629	Clptm1	-0.130956	0.182226	-0.0605761	16	0.0108606	0.224445	0.0928414
ENSMUSG00000003032	chr4:55539763-55545597	Klf4	1.11847	0.00107132	0.555269	16	4.00518e-08	0.126383	0.0550152
ENSMUSG00000003617	chr3:19856804-19909395	Cp	1.25007	0.00237976	0.592867	16	6.00058e-09	0.144194	0.00453632
ENSMUSG00000004044	chr11:100817797-100832451	Ptrf	0.952517	0.00656114	0.499407	16	2.30596e-11	0.22313	0.09891
ENSMUSG00000004105	chr2:33071339-33103487	Angptl2	1.28939	0.00216409	0.604267	16	7.55861e-13	0.138409	0.0461117
ENSMUSG00000004347	chr6:56019565-56319878	Pde1c	0.542183	0.0066039	0.329076	16	0.000220494	0.224133	0.0423983
ENSMUSG00000005142	chr8:87606918-87622888	Man2b1	-0.17697	0.111276	-0.0883309	16	0.0245153	0.244136	0.118725
ENSMUSG00000006369	chr15:85036129-85117215	Fbln1	2.00705	0.000346466	0.76039	16	2.70613e-10	0.169856	0.0251563
ENSMUSG00000009356	chr11:87619680-87642041	Lpo	-0.576371	0.0181461	-0.313124	16	0.0133502	0.234692	0.0943242
ENSMUSG00000009378	chr19:34742643-34822029	Slc16a12	1.53128	0.000931964	0.666064	16	2.71442e-10	0.137809	0.0295509
ENSMUSG00000010830	chr15:79346588-79358419	Kdelr3	1.15037	0.00772245	0.569051	16	0.00477462	0.246414	0.110186
ENSMUSG00000013584	chr9:71063346-71144300	Aldh1a2	2.30695	0.00124414	0.803761	16	5.98379e-07	0.144194	0.0091128
ENSMUSG00000014329	chr10:70385330-70622698	Bicc1	0.748638	0.0111804	0.423627	16	1.04674e-11	0.181372	0.11138
ENSMUSG00000014551	chr6:92119269-92134277	Mrps25	-0.171002	0.136971	-0.0870858	16	0.0104935	0.246115	0.104498
ENSMUSG00000015133	chr7:73371548-73533486	Lrrk1	1.04216	0.00182366	0.529445	16	6.42584e-09	0.126383	0.0932307
ENSMUSG00000015484	chr1:157922846-158135406	Fam163a	0.632798	0.0209049	0.371006	16	0.00045657	0.228424	0.0444174
ENSMUSG00000016024	chr2:158131979-158158838	Lbp	2.33668	0.00115351	0.808358	16	9.20931e-08	0.163322	0.0433671
ENSMUSG00000017344	chr11:78312343-78316076	Vtn	1.19441	0.00101891	0.576479	16	4.12856e-11	0.184996	0.00957297
ENSMUSG00000017421	chr11:80196531-80219485	Zfp207	0.155488	0.120476	0.126984	16	0.0609151	0.245297	0.162578
ENSMUSG00000017969	chr2:167017055-167066354	Ptgis	2.08574	0.000340875	0.772489	16	6.83467e-09	0.187627	0.0160988
ENSMUSG00000018143	chr5:140267217-140278857	Mafk	0.472456	0.00769694	0.301207	16	0.000904462	0.214436	0.111576
ENSMUSG00000018659	chr11:96798889-96805550	Pnpo	-0.16831	0.110491	-0.084783	16	0.0120857	0.243565	0.110225
ENSMUSG00000019066	chr9:21711685-21722886	Rab3d	0.808709	0.00219965	0.446583	16	7.55438e-05	0.228424	0.0410481
ENSMUSG00000019846	chr10:38685071-38830244	Lama4	0.959536	0.00844377	0.50199	16	3.60657e-07	0.206278	0.13351
ENSMUSG00000019880	chr10:29172665-29255923	Rspo3	1.84886	0.000967786	0.733235	16	7.59437e-07	0.144194	0.0232795
ENSMUSG00000019970	chr10:21601740-21719959	Sgk1	1.18142	9.83592e-05	0.572868	16	1.30888e-05	0.24856	0.048642
ENSMUSG00000019997	chr10:24314998-24318739	Ctgf	2.44529	2.605e-05	0.821884	16	1.28652e-12	0.176251	0.00252692
ENSMUSG00000020003	chr10:19579485-19627745	Pex7	-0.241633	0.0437657	-0.130615	16	0.000547816	0.230269	0.167304
ENSMUSG00000020128	chr11:21138642-21221389	Vps54	0.181401	0.15774	0.14269	16	0.0766756	0.239071	0.169401
ENSMUSG00000020231	chr10:75721924-75808286	Dip2a	-0.160588	0.127872	-0.0798274	16	0.0009254	0.227938	0.102912
ENSMUSG00000020241	chr10:76058257-76086625	Col6a2	2.47165	5.7666e-05	0.825525	16	4.94036e-14	0.126383	0.0031653
ENSMUSG00000020331	chr10:79179129-79199103	Hcn2	-0.300481	0.0291017	-0.164458	16	0.045993	0.23575	0.141252
ENSMUSG00000020467	chr11:28752954-28826993	Efemp1	1.79163	0.00190886	0.720883	16	1.72175e-13	0.105016	0.0309169
ENSMUSG00000020473	chr11:5761700-5772341	Aebp1	2.11029	0.000396871	0.775968	16	2.34499e-12	0.144194	0.0744504
ENSMUSG00000020483	chr11:87792777-87801285	Dynll2	-0.196693	0.0533541	-0.102626	16	0.00649075	0.248906	0.187016
ENSMUSG00000020541	chr11:90504529-90549930	Tom1l1	-0.254333	0.0460508	-0.137129	16	0.0364544	0.248312	0.183665
ENSMUSG00000020635	chr12:4839731-4848651	Fkbp1b	-0.231182	0.125232	-0.122115	16	0.0415554	0.239409	0.161808
ENSMUSG00000020657	chr12:4082362-4110852	Dnajc27	-0.264774	0.0263584	-0.143887	16	0.00016396	0.197414	0.164103
ENSMUSG00000020695	chr11:105153707-105212703	Mrc2	2.36698	0.000153297	0.812663	16	5.84349e-14	0.0988358	0.0120561
ENSMUSG00000020708	chr11:106117218-106124684	Psmc5	-0.249502	0.0218784	-0.133771	16	0.0438171	0.206505	0.132284
ENSMUSG00000020814	chr11:116664126-116689610	Mxra7	0.390402	0.0314615	0.255806	16	0.000108406	0.207895	0.151343
ENSMUSG00000020893	chr11:68908469-68923712	Per1	0.470284	0.00680172	0.300205	16	1.14118e-05	0.238169	0.149159
ENSMUSG00000021025	chr12:56590148-56593884	Nfkbia	0.698573	0.00200874	0.402064	16	1.12688e-05	0.228437	0.119653
ENSMUSG00000021217	chr7:37482887-37558726	Tshz3	0.621922	0.0211158	0.370454	16	2.03508e-05	0.161042	0.107741
ENSMUSG00000021390	chr13:49703190-49720119	Ogn	2.59087	0.00173339	0.839348	16	1.74338e-06	0.22815	0.00882626
ENSMUSG00000021572	chr13:74173693-74199983	Cep72	-0.355313	0.100524	-0.196891	16	0.0932508	0.249647	0.161923
ENSMUSG00000021596	chr13:76521733-77171321	Mctp1	0.547547	0.0130683	0.332199	16	0.00449979	0.184996	0.107429
ENSMUSG00000021610	chr13:73741304-73758301	Clptm1l	-0.245505	0.0782046	-0.131768	16	0.00579147	0.24334	0.0978258
ENSMUSG00000021709	chr13:104608617-104710844	Erbb2ip	-0.219524	0.105403	-0.116541	16	0.0560306	0.230653	0.153174
ENSMUSG00000021806	chr14:20570229-20631259	Nid2	1.03549	0.00355887	0.528172	16	5.10012e-07	0.189	0.0916972
ENSMUSG00000021957	chr14:31361295-31388158	Tkt	-0.156532	0.190767	-0.0763716	16	0.0180885	0.248259	0.113488
ENSMUSG00000022197	chr15:12286559-12669929	Pdzd2	1.18936	0.000103108	0.569694	16	3.5468e-09	0.126383	0.0355477
ENSMUSG00000022272	chr15:25552030-25743678	Myo10	-0.204409	0.0688104	-0.106739	16	0.0558609	0.248639	0.147688
ENSMUSG00000022382	chr15:85365619-85412501	Wnt7b	-0.342777	0.0633957	-0.189709	16	0.00424583	0.232889	0.109041
ENSMUSG00000022462	chr15:96517575-96530379	Slc38a2	0.928343	0.00327624	0.492675	16	3.11708e-08	0.234078	0.0534552
ENSMUSG00000022807	chr16:33184907-33243647	Osbpl11	-0.156566	0.177297	-0.0761701	16	0.0995171	0.213757	0.157989
ENSMUSG00000022836	chr16:34745046-35002770	Mylk	1.17257	0.0074416	0.568578	16	8.51483e-06	0.208819	0.0126078
ENSMUSG00000022876	chr16:75858788-76022765	Samsn1	-0.638459	0.0195294	-0.339532	16	0.0371831	0.247465	0.164986
ENSMUSG00000022964	chr16:91574498-91598295	Tmem50b	-0.20017	0.0433016	-0.104779	16	0.00207568	0.201207	0.15099
ENSMUSG00000022994	chr15:98420175-98438314	Adcy6	0.360046	0.00490344	0.242923	16	0.000187521	0.177349	0.115372
ENSMUSG00000023022	chr15:99608651-99706109	Lima1	0.562344	0.0110215	0.343344	16	2.4858e-08	0.246672	0.142547
ENSMUSG00000023046	chr15:101974543-101980192	Igfbp6	2.74795	0.00047318	0.85617	16	4.02815e-08	0.247284	0.0453279
ENSMUSG00000024043	chr17:68191803-68353710	Arhgap28	1.36483	0.00306959	0.624448	16	0.00535666	0.247103	0.0865989
ENSMUSG00000024164	chr17:57343147-57367809	C3	0.904124	0.0283943	0.483904	16	0.000618819	0.246941	0.0724317
ENSMUSG00000024176	chr17:25702587-25707881	Sox8	-0.222439	0.0789214	-0.118216	16	0.0556905	0.248362	0.18528
ENSMUSG00000024558	chr18:74087890-74225263	Mapk4	0.500463	0.00228395	0.314789	16	3.90071e-08	0.228424	0.0633478
ENSMUSG00000024713	chr19:17507633-17912372	Pcsk5	0.895765	0.00136406	0.473039	16	2.05368e-07	0.0988358	0.0120222
ENSMUSG00000024883	chr19:5050558-5057321	Rin1	0.72959	0.0125514	0.417608	16	0.00490066	0.237521	0.140024
ENSMUSG00000025150	chr11:120590553-120593678	Cbr2	1.85117	0.0014846	0.73249	16	4.76732e-07	0.184996	0.0257805
ENSMUSG00000025185	chr19:42668222-42687553	Loxl4	2.10747	0.00763705	0.815616	16	0.014339	0.232148	0.141602
ENSMUSG00000025784	chr9:123059814-123066798	Clec3b	1.62112	0.00652356	0.683864	16	5.55762e-05	0.247284	0.0508402
ENSMUSG00000025789	chr7:81083755-81158818	St8sia2	0.867306	0.00264501	0.463415	16	0.00711585	0.184996	0.111784
ENSMUSG00000025825	chr5:114222507-114228547	Iscu	-0.246291	0.0445193	-0.132315	16	0.0171306	0.23575	0.140925
ENSMUSG00000026062	chr1:40738307-40825980	Slc9a2	2.58214	0.000161309	0.839305	16	4.09092e-12	0.247284	0.0137252
ENSMUSG00000026072	chr1:40281675-40373293	Il1r1	1.15327	0.00242957	0.564784	16	5.99141e-07	0.144194	0.0586826
ENSMUSG00000026193	chr1:71631844-71700024	Fn1	1.78159	0.000446915	0.719333	16	1.97698e-15	0.125534	0.00379147
ENSMUSG00000026365	chr1:141982182-142080238	Cfh	1.16856	0.00741395	0.569512	16	5.4986e-09	0.144731	0.0270782
ENSMUSG00000026463	chr1:135599005-135697868	Atp2b4	0.359011	0.123571	0.240339	16	0.000449917	0.22542	0.0304949
ENSMUSG00000026475	chr1:155587229-155592848	Rgs16	1.02847	0.000984757	0.526081	16	7.70398e-13	0.126383	0.0177297
ENSMUSG00000026604	chr1:191551897-191700824	Ptpn14	1.2179	0.000692818	0.584161	16	3.0458e-26	0.126383	0.0102542
ENSMUSG00000026623	chr1:193541463-193608384	Lpgat1	-0.299108	0.016646	-0.164214	16	5.8058e-08	0.152965	0.109707
ENSMUSG00000026674	chr1:171902189-172040882	Ddr2	1.44946	0.00831868	0.646076	16	1.77254e-11	0.124289	0.0361633
ENSMUSG00000026834	chr2:58119614-58210556	Acvr1c	-0.758455	0.00876749	-0.391293	16	5.98379e-07	0.184996	0.0737445
ENSMUSG00000027078	chr2:84638735-84650742	Ube2l6	0.784688	0.0169715	0.438069	16	6.21481e-05	0.225857	0.157758
ENSMUSG00000027082	chr2:84272762-84317182	Tfpi	1.48077	0.00341985	0.653297	16	3.61908e-08	0.144194	0.0316178
ENSMUSG00000027199	chr2:122419953-122437289	Gatm	-0.264341	0.0658776	-0.144339	16	0.0497676	0.231501	0.143971
ENSMUSG00000027298	chr2:119623219-119644090	Tyro3	-0.182623	0.0932142	-0.0941819	16	0.0388514	0.196891	0.130066
ENSMUSG00000027533	chr3:10012298-10016857	Fabp5	-0.281879	0.0231137	-0.1554	16	0.000576626	0.172575	0.144978
ENSMUSG00000027784	chr3:69120533-69364974	Ppm1l	-0.245507	0.0405642	-0.13249	16	0.00140397	0.240111	0.197186
ENSMUSG00000027800	chr3:57089283-57106091	Tm4sf1	0.652992	0.0197949	0.38299	16	1.51826e-05	0.184996	0.11352
ENSMUSG00000027868	chr3:99044054-99158432	Tbx15	2.79647	0.00114805	0.861695	16	3.401e-09	0.184996	0.0118855
ENSMUSG00000027875	chr3:98084108-98114911	Hmgcs2	1.50672	0.000504304	0.660163	16	1.42016e-18	0.126383	0.0151225
ENSMUSG00000027907	chr3:93324160-93330459	S100a11	1.30584	0.00334326	0.607588	16	3.63454e-06	0.187706	0.0591567
ENSMUSG00000027931	chr3:90254263-90270038	Npr1	0.912012	0.00997754	0.484636	16	1.0907e-06	0.136769	0.0794568
ENSMUSG00000027962	chr3:115812688-115832856	Vcam1	0.594188	0.0149561	0.35813	16	1.73845e-08	0.197535	0.176952
ENSMUSG00000028028	chr3:127373067-127483695	Alpk1	0.566866	0.0248384	0.346443	16	1.4579e-06	0.127067	0.104507
ENSMUSG00000028044	chr3:89219144-89222555	Cks1b	0.85146	0.00477044	0.463048	16	0.00379672	0.23575	0.128471
ENSMUSG00000028125	chr3:121747111-121883229	Abca4	1.93469	0.000983456	0.748157	16	3.16732e-12	0.0988358	0.0388045
ENSMUSG00000028149	chr3:138588620-138738413	Rap1gds1	-0.202963	0.0966649	-0.106922	16	0.00881249	0.228424	0.154951
ENSMUSG00000028542	chr4:117506861-117548053	Slc6a9	-0.250884	0.0433985	-0.133724	16	0.00355584	0.24988	0.16456
ENSMUSG00000028553	chr4:98697395-98713052	Angptl3	0.562412	0.196109	0.348949	16	0.0965812	0.233281	0.200502
ENSMUSG00000028600	chr4:107687146-107705192	Podn	2.73911	0.000143124	0.85486	16	4.7497e-08	0.189	0.00260816
ENSMUSG00000028717	chr4:114728781-114744610	Tal1	-0.715729	0.032013	-0.375212	16	3.41311e-08	0.181438	0.119131
ENSMUSG00000028906	chr4:131479078-131631486	Epb41	0.343179	0.037349	0.235282	16	0.00522949	0.232508	0.111773
ENSMUSG00000028967	chr4:150227778-150243251	Errfi1	0.518248	0.00459426	0.322412	16	0.000130797	0.222743	0.0759323
ENSMUSG00000029059	chr4:154269363-154273494	2810405K02Rik	-0.248423	0.0531036	-0.13334	16	0.0438171	0.246184	0.130308
ENSMUSG00000029070	chr4:155213539-155218447	Mxra8	1.34749	0.00223317	0.620375	16	1.25331e-11	0.127564	0.0473348
ENSMUSG00000029101	chr5:35291844-35382543	Rgs12	0.396796	0.0159895	0.260293	16	0.00202178	0.222021	0.136019
ENSMUSG00000029189	chr5:53498073-53604941	Sel1l3	0.616559	0.00567284	0.362712	16	3.93572e-08	0.204422	0.0294398
ENSMUSG00000029287	chr5:107535339-107718898	Tgfbr3	1.0751	0.00283535	0.540697	16	4.95367e-11	0.143952	0.0487221
ENSMUSG00000029661	chr6:4454564-4491793	Col1a2	1.86761	0.000880528	0.734289	16	1.33512e-09	0.144194	0.0145042
ENSMUSG00000029718	chr5:138046081-138055262	Pcolce	1.851	0.000634751	0.731091	16	2.70613e-10	0.144194	0.0165694
ENSMUSG00000029761	chr6:34548250-34725723	Cald1	0.747515	0.0239308	0.42236	16	4.15761e-07	0.247284	0.0816178
ENSMUSG00000029817	chr6:49193670-49214301	Tra2a	0.210102	0.0657654	0.159443	16	0.0734214	0.245396	0.174417
ENSMUSG00000030108	chr6:121249995-121288001	Slc6a13	2.1432	0.00128014	0.78037	16	5.84863e-09	0.144194	0.0296013
ENSMUSG00000030154	chr6:128995669-129007739	Klrb1f	2.22836	0.00583023	0.829877	16	0.0234712	0.222371	0.130814
ENSMUSG00000030170	chr6:119382299-119494586	Wnt5b	1.17189	0.00415652	0.570378	16	6.72699e-06	0.187418	0.0965133
ENSMUSG00000030177	chr6:120274091-120314642	Ccdc77	0.275076	0.0793332	0.1968	16	0.0374435	0.240674	0.138648
ENSMUSG00000030218	chr6:136820707-136824576	Mgp	2.42399	0.000173057	0.819318	16	2.16058e-09	0.105225	0.00240007
ENSMUSG00000030351	chr6:127837357-127903299	Tspan11	3.5939	2.2883e-05	0.921107	16	5.33989e-14	0.184996	0.00194763
ENSMUSG00000030409	chr7:19668948-19679420	Dmpk	0.574873	0.00424707	0.350386	16	2.10724e-06	0.200689	0.144518
ENSMUSG00000030518	chr7:71900732-72301706	Fam189a1	-0.249044	0.13533	-0.134679	16	0.00563849	0.228424	0.172757
ENSMUSG00000030657	chr7:124524243-124811515	Xylt1	-0.300265	0.0474121	-0.163298	16	0.0472438	0.248507	0.159128
ENSMUSG00000030717	chr7:133766513-133770774	Nupr1	1.93221	0.000617422	0.746234	16	9.5477e-12	0.126383	0.0274135
ENSMUSG00000030796	chr7:52470873-52489255	Tead2	1.68323	0.000236524	0.700017	16	9.5254e-12	0.126383	0.021792
ENSMUSG00000030987	chr7:109416088-109585612	Stim1	0.191854	0.0390238	0.149854	16	0.000260456	0.24586	0.112322
ENSMUSG00000031189	chrX:66613219-67121462	Aff2	-0.305648	0.0227788	-0.167512	16	0.00619887	0.229143	0.176288
ENSMUSG00000031239	chrX:104592188-104598965	Itm2a	0.493802	0.0287981	0.311864	16	3.06965e-05	0.228825	0.145658
ENSMUSG00000031289	chrX:143817769-143863985	Il13ra2	2.07281	0.0112549	0.772523	16	8.34391e-05	0.163322	0.0216301
ENSMUSG00000031375	chrX:70728691-70741522	Bgn	1.52147	0.0021378	0.661816	16	4.7853e-06	0.215885	0.0103646
ENSMUSG00000031381	chrX:160857475-160872098	Piga	-0.31501	0.0991286	-0.174349	16	0.0159887	0.189155	0.137248
ENSMUSG00000031465	chr8:18690013-18741812	Angpt2	1.43007	0.00564747	0.640897	16	1.27831e-06	0.184996	0.0749132
ENSMUSG00000031486	chr8:28196063-28234140	Gpr124	1.12861	0.00108811	0.558313	16	1.97698e-15	0.17061	0.0558886
ENSMUSG00000031489	chr8:28335998-28340310	Adrb3	-0.740775	0.0585348	-0.387242	16	0.0073152	0.224826	0.151683
ENSMUSG00000031596	chr8:41947500-42007912	Slc7a2	0.4674	0.0440875	0.298992	16	3.82616e-08	0.126732	0.0820445
ENSMUSG00000031825	chr8:122516088-122576943	Crispld2	1.42201	0.00428268	0.637437	16	2.75697e-06	0.173076	0.0223225
ENSMUSG00000031837	chr8:121970369-121996790	Necab2	0.424095	0.0203999	0.27388	16	0.00980864	0.206602	0.091042
ENSMUSG00000031871	chr8:106625275-106668652	Cdh5	0.828597	0.00370255	0.454801	16	5.7092e-15	0.14921	0.132131
ENSMUSG00000031971	chr8:126364481-126384359	1700054N08Rik	0.400146	0.0266111	0.262461	16	0.00578472	0.20635	0.114057
ENSMUSG00000032092	chr9:44850258-44862348	Mpzl2	3.08424	0.000469523	0.886017	16	2.87333e-06	0.247284	0.0120193
ENSMUSG00000032128	chr9:37223004-37241010	Robo3	1.25338	0.0233463	0.594099	16	1.97273e-07	0.105746	0.0396116
ENSMUSG00000032179	chr9:75622921-75748367	Bmp5	1.64298	0.00439822	0.691673	16	1.24974e-07	0.184996	0.0877843
ENSMUSG00000032231	chr9:69301177-69339852	Anxa2	1.6609	0.00119159	0.694301	16	1.3017e-16	0.126383	0.0413371
ENSMUSG00000032281	chr9:54452434-54509927	Acsbg1	-0.281143	0.0380299	-0.153018	16	0.0296427	0.246977	0.155749
ENSMUSG00000032289	chr9:59814488-60370103	Thsd4	1.5317	0.00131771	0.666328	16	6.52355e-10	0.228424	0.0361633
ENSMUSG00000032332	chr9:79446548-79566888	Col12a1	0.959986	0.0184285	0.501384	16	1.26137e-05	0.206602	0.110955
ENSMUSG00000032796	chr17:68046355-68172235	Lama1	1.18789	0.00758398	0.57466	16	4.76688e-08	0.214588	0.130389
ENSMUSG00000032849	chr14:118881664-119105691	Abcc4	0.591495	0.0056488	0.357348	16	3.54745e-10	0.106658	0.097264
ENSMUSG00000032902	chr3:104442341-104462635	Slc16a1	-0.236073	0.123904	-0.125746	16	0.0363969	0.247161	0.171138
ENSMUSG00000033542	chr6:43215393-43239569	Arhgef5	1.13162	0.00343794	0.558977	16	2.08305e-10	0.144194	0.070306
ENSMUSG00000033948	chr4:116549731-116662119	Zswim5	-0.259614	0.10367	-0.141506	16	0.00336098	0.228424	0.1226
ENSMUSG00000034327	chr14:68333744-68360617	Kctd9	-0.47928	0.0068303	-0.262227	16	0.00659321	0.246944	0.08594
ENSMUSG00000034463	chr14:66537982-66572831	Scara3	1.14212	0.00864689	0.561274	16	3.66306e-16	0.189405	0.0906562
ENSMUSG00000034485	chr9:60642105-60728427	Uaca	1.12301	0.00174044	0.555144	16	3.06689e-11	0.153385	0.0424381
ENSMUSG00000034634	chr15:74592236-74594247	Ly6d	2.61819	0.00536496	0.855733	16	0.0104545	0.247284	0.140295
ENSMUSG00000034687	chr5:96802724-97213997	Fras1	0.485165	0.119566	0.304109	16	0.00838144	0.242248	0.0908526
ENSMUSG00000034755	chrX:117403618-118024478	Pcdh11x	-0.414874	0.0254116	-0.229049	16	1.91231e-05	0.182898	0.152132
ENSMUSG00000035799	chr12:34642286-34644932	Twist1	1.64367	0.0030636	0.692783	16	0.000107796	0.149384	0.0605011
ENSMUSG00000035805	chr15:88786064-88809687	Mlc1	-0.247627	0.0408638	-0.132646	16	0.0303536	0.22815	0.133738
ENSMUSG00000035831	chr11:99176580-99184515	Krt25	1.06325	0.0194871	0.533587	16	0.00658472	0.194044	0.0707972
ENSMUSG00000036052	chr4:42962436-42972547	Dnajb5	0.23085	0.051324	0.170545	16	0.0705353	0.246319	0.194526
ENSMUSG00000036103	chr18:9707396-9878243	Colec12	1.45967	0.00220142	0.647932	16	1.86595e-14	0.104318	0.0244543
ENSMUSG00000036306	chr8:71659095-71665158	Lzts1	0.998472	0.00233545	0.515823	16	6.57586e-06	0.157387	0.0780377
ENSMUSG00000036459	chr7:34894312-34918537	Wtip	0.839948	0.00346962	0.458618	16	1.38733e-06	0.112751	0.081235
ENSMUSG00000036594	chr17:34406026-34425022	H2-Aa	1.9313	0.00178381	0.745872	16	1.73295e-05	0.228424	0.0206396
ENSMUSG00000036596	chr5:35844614-35868597	Cpz	3.0414	0.00109344	0.90311	16	0.0102302	0.241986	0.0955385
ENSMUSG00000036760	chr15:72342299-72376959	Kcnk9	0.55651	0.00328453	0.335783	16	1.00647e-05	0.126383	0.021463
ENSMUSG00000036814	chr9:123544990-123588253	Slc6a20a	2.0887	0.00132192	0.772524	16	1.25827e-07	0.157843	0.0473911
ENSMUSG00000036834	chr3:63499909-63703627	Plch1	-0.508138	0.0295206	-0.27816	16	2.01917e-07	0.153303	0.0634953
ENSMUSG00000037206	chr9:58003830-58007199	Islr	2.16721	0.000996603	0.784003	16	5.47642e-08	0.163322	0.0419999
ENSMUSG00000037254	chr2:10015968-10053273	Itih2	2.0913	0.00108473	0.772643	16	3.09395e-06	0.189	0.00959412
ENSMUSG00000037686	chr12:113344644-113366034	Aspg	1.33244	0.00208636	0.615889	16	1.04391e-07	0.184996	0.0558989
ENSMUSG00000037712	chr14:46078217-46150043	Fermt2	-0.175092	0.0840356	-0.0887248	16	0.0697126	0.227187	0.140482
ENSMUSG00000037820	chr2:157941888-157972422	Tgm2	0.893133	0.00375892	0.477873	16	7.66658e-11	0.2191	0.0532802
ENSMUSG00000038048	chr17:57908743-58550015	Cntnap5c	0.659464	0.00749871	0.382445	16	2.09484e-05	0.0988358	0.0221945
ENSMUSG00000038280	chr10:42303378-42422515	Ostm1	-0.204119	0.0702612	-0.107089	16	0.00820785	0.241707	0.184624
ENSMUSG00000038418	chr18:35020611-35024888	Egr1	0.811834	0.00640943	0.447596	16	1.27918e-05	0.247284	0.0586979
ENSMUSG00000038583	chr10:53057242-53066055	Pln	1.3259	0.031727	0.612427	16	0.00527222	0.241806	0.0982178
ENSMUSG00000038776	chr1:182906036-182951285	Ephx1	0.520744	0.0085426	0.323773	16	6.18102e-08	0.184996	0.142301
ENSMUSG00000039004	chr13:38436745-38592433	Bmp6	1.78046	0.00383621	0.716929	16	1.5184e-05	0.2191	0.0552809
ENSMUSG00000039062	chr7:86966439-86993346	Anpep	1.73465	0.00106245	0.709732	16	2.40877e-13	0.2191	0.13052
ENSMUSG00000039116	chr10:14122141-14265092	Gpr126	1.14661	0.00753133	0.563609	16	2.42943e-05	0.238855	0.117458
ENSMUSG00000039457	chr16:5086134-5132824	Ppl	1.65565	0.00345249	0.694637	16	2.74431e-05	0.228424	0.0133174
ENSMUSG00000039831	chr3:121655897-121719845	Arhgap29	0.993213	0.00640564	0.513787	16	1.75375e-10	0.144194	0.0316178
ENSMUSG00000039997	chr1:175850288-175873053	Ifi203	0.806682	0.0260873	0.447518	16	0.000381084	0.184996	0.0785624
ENSMUSG00000040420	chr15:22478527-23404423	Cdh18	-0.26414	0.0575265	-0.143636	16	0.000272162	0.238892	0.151667
ENSMUSG00000040562	chr3:107784370-107789621	Gstm2	2.3465	0.000207283	0.809917	16	6.02296e-15	0.144194	0.00464769
ENSMUSG00000040584	chr5:8659827-8748825	Abcb1a	0.504955	0.0207894	0.316758	16	5.415e-12	0.158221	0.126844
ENSMUSG00000041075	chr1:59538741-59544041	Fzd7	0.946148	0.00504381	0.497528	16	2.52714e-16	0.126383	0.0811873
ENSMUSG00000041120	chr4:138637949-138649158	Nbl1	1.50153	0.00138454	0.658035	16	2.46737e-17	0.155801	0.0744528
ENSMUSG00000041189	chr11:69597288-69609695	Chrnb1	1.0589	0.00658406	0.537206	16	0.00194644	0.2191	0.110838
ENSMUSG00000041559	chr1:135933581-135945104	Fmod	2.60583	0.000578532	0.840742	16	3.57972e-06	0.2272	0.0310864
ENSMUSG00000041577	chr1:135806631-135818241	Prelp	1.08027	0.0038808	0.540533	16	7.57385e-05	0.228424	0.115739
ENSMUSG00000041616	chr4:147374581-147376438	Nppa	1.76763	0.00366831	0.723964	16	0.00119161	0.208742	0.0787535
ENSMUSG00000041670	chr1:22276082-22911923	Rims1	-0.225065	0.0925865	-0.119819	16	0.012939	0.228424	0.147665
ENSMUSG00000041703	chr14:122855767-122865149	Zic5	1.87761	0.00374155	0.736615	16	5.12356e-07	0.228424	0.0517166
ENSMUSG00000041731	chr19:24757256-24936595	Pgm5	1.10942	0.00345599	0.55247	16	4.41157e-08	0.144194	0.0731031
ENSMUSG00000041741	chr6:141197540-141448122	Pde3a	1.0007	0.00199399	0.511924	16	0.000200986	0.157013	0.051929
ENSMUSG00000042626	chr3:89222115-89234187	Shc1	0.704327	0.00385566	0.405933	16	4.94036e-14	0.148381	0.139226
ENSMUSG00000043029	chr11:73080640-73114115	Trpv3	-0.436615	0.0538466	-0.241188	16	0.0804027	0.24853	0.182392
ENSMUSG00000043068	chr8:127263907-127275959	Fam89a	-0.618726	0.0170827	-0.334239	16	0.0360564	0.247284	0.159177
ENSMUSG00000043090	chr8:72284975-72315327	Zfp866	0.170438	0.117219	0.136221	16	0.0317754	0.229114	0.125019
ENSMUSG00000043336	chr16:57352956-57573489	Filip1l	1.00699	0.0191207	0.518002	16	8.63963e-05	0.231982	0.0387014
ENSMUSG00000043789	chr19:10708473-10739950	Vwce	-0.840417	0.0766068	-0.426652	16	0.000828533	0.205247	0.0308979
ENSMUSG00000044317	chr7:19797637-19809775	Gpr4	1.10041	0.002899	0.546725	16	7.93064e-06	0.228424	0.0313781
ENSMUSG00000044345	chr19:42221640-42226435	Marveld1	0.768053	0.0100067	0.430254	16	3.08135e-07	0.12525	0.114477
ENSMUSG00000044811	chr11:114857785-114863444	AF251705	-0.371236	0.102073	-0.203862	16	0.0496536	0.240692	0.151939
ENSMUSG00000045179	chrX:58144295-58146855	Sox3	-0.5307	0.0777006	-0.289442	16	0.0862248	0.243822	0.205324
ENSMUSG00000045545	chr11:100064226-100069112	Krt14	4.04404	0.000998522	1	16	0.00846528	0.21407	0.0796277
ENSMUSG00000045679	chr12:16995204-17007464	Pqlc3	1.28889	0.0100754	0.605467	16	0.000129193	0.224847	0.0797863
ENSMUSG00000045954	chr1:51345720-51360053	Sdpr	0.750304	0.00281436	0.423922	16	2.08305e-10	0.13486	0.103068
ENSMUSG00000046402	chr9:98323130-98347220	Rbp1	1.60964	0.00055869	0.682842	16	9.92387e-14	0.126383	0.0120227
ENSMUSG00000046607	chr5:118619523-118639737	Hrk	0.488795	0.0187154	0.30594	16	0.00360344	0.189405	0.134789
ENSMUSG00000046699	chrX:61517810-61530421	Slitrk4	-0.512218	0.0345207	-0.278899	16	1.36592e-05	0.174905	0.0790364
ENSMUSG00000046714	chr8:123639821-123643042	Foxc2	3.23769	0.00118315	0.897709	16	4.16072e-08	0.228424	0.0518544
ENSMUSG00000046794	chr8:36438545-36451428	Ppp1r3b	1.87865	0.000990428	0.737422	16	5.87546e-09	0.194865	0.0411933
ENSMUSG00000046959	chr5:109098647-109104838	Slc26a1	-0.551429	0.0261651	-0.295975	16	0.0788989	0.247284	0.16989
ENSMUSG00000047735	chr6:3322007-3349821	Samd9l	1.00215	0.0122058	0.516652	16	1.21731e-06	0.189	0.0474996
ENSMUSG00000047793	chr1:95132168-95197892	Sned1	1.09984	0.00328399	0.549106	16	1.86288e-13	0.188954	0.0771118
ENSMUSG00000047878	chr15:83056906-83082454	A4galt	1.28658	0.0022452	0.603459	16	8.60163e-11	0.126383	0.0564461
ENSMUSG00000048387	chr12:9580998-9588555	Osr1	3.22729	0.000328858	0.896999	16	3.41141e-06	0.247284	0.0126457
ENSMUSG00000048458	chr3:105507267-105524010	6530418L21Rik	0.437859	0.0385364	0.280089	16	0.00620443	0.228424	0.0977443
ENSMUSG00000048537	chr9:44494137-44543531	Phldb1	-0.288751	0.0713818	-0.156865	16	6.73282e-07	0.196891	0.0362238
ENSMUSG00000048583	chr7:149836423-149852971	Igf2	1.95289	0.00120651	0.749495	16	7.98755e-07	0.144194	0.00973679
ENSMUSG00000048612	chr19:37973276-38118317	Myof	1.42526	0.00103235	0.639912	16	2.96881e-13	0.126383	0.0141097
ENSMUSG00000049488	chr4:11966252-12017417	Tmem67	0.284209	0.0762561	0.201532	16	0.0306731	0.248297	0.114096
ENSMUSG00000049494	chr4:91471988-91473497	Gm12669	-0.244054	0.104634	-0.131718	16	0.0356614	0.224445	0.148232
ENSMUSG00000049612	chr11:79314234-79317836	Omg	-0.273327	0.0146085	-0.149449	16	0.00165988	0.228424	0.1411
ENSMUSG00000049641	chr10:51742058-51748527	Vgll2	4.14199	0.00079752	1	16	0.0051895	0.240015	0.093752
ENSMUSG00000049940	chr3:40869998-40887218	Pgrmc2	-0.204086	0.0358625	-0.108271	16	0.000249136	0.172714	0.147569
ENSMUSG00000050295	chr13:31898265-31902754	Foxc1	1.69499	0.00206497	0.701478	16	2.07842e-08	0.144194	0.0791536
ENSMUSG00000050447	chr2:49921732-50049334	Lypd6	0.513036	0.0147364	0.315372	16	8.85816e-05	0.238124	0.0647971
ENSMUSG00000050967	chr1:39675001-39708277	Creg2	-0.210445	0.0475339	-0.111695	16	0.00459534	0.228424	0.173799
ENSMUSG00000051177	chr2:134611645-135301244	Plcb1	-0.294854	0.043354	-0.162007	16	0.000238619	0.242053	0.1109
ENSMUSG00000051295	chr1:187252986-187265948	9630028B13Rik	3.21788	0.000179164	0.898646	16	2.76136e-08	0.126383	0.00429916
ENSMUSG00000052534	chr1:170049880-170362550	Pbx1	-0.355398	0.110782	-0.19665	16	0.00156153	0.23575	0.083501
ENSMUSG00000052572	chr7:97650223-99595763	Dlg2	-0.240363	0.0313816	-0.129984	16	2.00158e-07	0.235454	0.161635
ENSMUSG00000052974	chr7:27904678-27918929	Cyp2f2	4.01439	9.20012e-05	0.941996	16	1.16792e-11	0.247284	0.00746349
ENSMUSG00000053965	chr3:122431826-122562542	Pde5a	1.30783	0.0120374	0.609887	16	2.25597e-09	0.2191	0.0484124
ENSMUSG00000054555	chr7:141074632-141424079	Adam12	1.06881	0.00811957	0.539574	16	6.72058e-16	0.126383	0.0757434
ENSMUSG00000054871	chr9:123167926-123170157	Tmem158	0.602589	0.0236732	0.357829	16	0.013682	0.2191	0.13645
ENSMUSG00000054988	chr3:20213145-20266349	Agtr1b	2.6129	0.00154152	0.846741	16	4.05206e-05	0.241806	0.0251068
ENSMUSG00000055976	chr8:36887516-36889863	Cldn23	1.36704	0.00876918	0.634232	16	0.0276294	0.243768	0.133864
ENSMUSG00000056174	chr4:125963787-125991824	Col8a2	2.53592	0.000433535	0.833821	16	4.10586e-10	0.173178	0.027343
ENSMUSG00000056313	chr8:25547838-25549668	1810011O10Rik	1.74578	0.000890131	0.713881	16	6.5716e-07	0.2191	0.0390838
ENSMUSG00000056895	chr11:58762163-58763282	Hist3h2ba	-0.332645	0.147398	-0.182902	16	0.0677869	0.234455	0.140411
ENSMUSG00000056972	chr7:69521615-69526776	Magel2	0.455231	0.0804461	0.288326	16	0.00189438	0.197321	0.0769974
ENSMUSG00000057092	chr7:31852941-31861973	Fxyd3	-1.09306	0.0262394	-0.539866	16	0.0396786	0.243822	0.182837
ENSMUSG00000057329	chr1:108434505-108611101	Bcl2	0.252949	0.0298413	0.183394	16	0.0191107	0.211781	0.13953
ENSMUSG00000057719	chr18:42213071-42318864	Sh3rf2	2.11731	0.00163177	0.782678	16	1.37665e-05	0.184996	0.0169657
ENSMUSG00000058019	chr8:96037590-96059857	Ces5a	1.2488	0.0228373	0.611776	16	0.041851	0.237036	0.190083
ENSMUSG00000058396	chr10:127184082-127189038	Gpr182	1.76756	0.00183471	0.71516	16	4.20963e-06	0.247702	0.0551293
ENSMUSG00000059336	chr18:78296580-78339108	Slc14a1	-0.267841	0.0336634	-0.145388	16	0.00896196	0.225995	0.120408
ENSMUSG00000060591	chr7:148140486-148142132	Ifitm2	1.32302	0.00120157	0.612468	16	4.65836e-12	0.104091	0.0304305
ENSMUSG00000061524	chr14:122874354-122879324	Zic2	1.87211	0.00360754	0.735494	16	2.62413e-09	0.189	0.0787703
ENSMUSG00000061758	chr6:34333968-34347200	Akr1b10	-0.197113	0.0680958	-0.103098	16	0.0409321	0.246902	0.203322
ENSMUSG00000062232	chr3:78866188-78985512	Rapgef2	0.178772	0.0819047	0.140109	16	0.000492926	0.235171	0.104809
ENSMUSG00000062393	chrX:6356182-6525739	Dgkk	0.573708	0.0237153	0.343158	16	2.23042e-07	0.159753	0.0547785
ENSMUSG00000062980	chr6:21935666-22206654	A430107O13Rik	1.77733	0.00222419	0.717598	16	8.5093e-10	0.126383	0.0182657
ENSMUSG00000063838	chr7:4102612-4116712	Cdc42ep5	2.01388	0.00038705	0.765376	16	0.000317511	0.2191	0.0469258
ENSMUSG00000064065	chr10:3293813-3460995	Ipcef1	0.811467	0.00039654	0.443951	16	6.67905e-07	0.0988358	0.0175129
ENSMUSG00000066392	chr12:89961070-91573625	Nrxn3	-0.386583	0.120344	-0.214859	16	5.82286e-05	0.216448	0.0623193
ENSMUSG00000068220	chr15:78756905-78761145	Lgals1	1.1562	0.0037425	0.565178	16	3.09446e-09	0.184996	0.0452501
ENSMUSG00000068699	chr6:29382903-29412138	Flnc	1.33554	0.00299452	0.615409	16	1.42527e-07	0.228424	0.0802754
ENSMUSG00000069094	chr3:19122858-19211572	Pde7a	0.19889	0.115359	0.153094	16	0.0549785	0.229114	0.148404
ENSMUSG00000069833	chr19:9063500-9151659	Ahnak	1.18403	0.00127026	0.573467	16	1.72525e-16	0.11223	0.0165206
ENSMUSG00000070866	chr2:81893129-82100286	Zfp804a	0.628672	0.00112029	0.369042	16	1.76203e-09	0.0988358	0.00486687
ENSMUSG00000071656	chr19:8925025-8928649	Lrrn4cl	1.23989	0.0038309	0.592024	16	4.18585e-08	0.137327	0.0699873
ENSMUSG00000072974	chr12:82477729-82480723	Gm4787	0.797784	0.016673	0.445214	16	0.0488507	0.247284	0.217588
ENSMUSG00000073424	chr17:32822322-32840547	Cyp4f15	0.407506	0.055593	0.267328	16	0.00482482	0.230759	0.110803
ENSMUSG00000073490	chr1:175653564-175672128	AI607873	1.52677	0.00218696	0.667755	16	0.000315272	0.190724	0.0398595
ENSMUSG00000074093	chr7:59252285-59261638	Svip	-0.194055	0.0665807	-0.101373	16	0.0243649	0.214588	0.157856
ENSMUSG00000074733	chr19:61129493-61216993	5830428H23Rik	0.245817	0.086131	0.180263	16	0.0440326	0.248278	0.181837
ENSMUSG00000074971	chr2:110200832-110203400	Fibin	1.3961	0.00149412	0.631951	16	2.19506e-09	0.152288	0.0273451
ENSMUSG00000075036	chr2:91760435-91761335	Gm10805	3.67417	0.000961355	1	16	0.0110258	0.21407	0.0861203
ENSMUSG00000078128	chr14:27333790-27334646	Gm2178	-1.49924	0.0162758	-0.658832	16	0.0442498	0.245758	0.152834
ENSMUSG00000078307	chr9:52480899-52487784	AI593442	0.644103	0.00368894	0.374911	16	2.25861e-12	0.130091	0.0128856
ENSMUSG00000079084	chr9_random:371829-417699	Ccdc82	0.214213	0.115663	0.161686	16	0.0299688	0.228097	0.13468
ENSMUSG00000079396	chr14:4126727-4235010	Gm5796	1.28138	0.00230645	0.599377	16	4.75861e-06	0.0988358	0.0506587
ENSMUSG00000084756	chr2:103751931-103759367	Gm13881	1.73693	0.0189556	0.759773	16	0.0574408	0.238509	0.183515
ENSMUSG00000085682	chr2:166327351-166331334	Gm14267	1.88358	0.00410392	0.76024	16	0.0617132	0.231029	0.170055
ENSMUSG00000085980	chr4:45652558-45655426	Gm12408	1.42634	0.0258662	0.660699	16	0.0229089	0.23575	0.133382
ENSMUSG00000086386	chr11:31995011-32001478	Gm12108	1.23329	0.00533067	0.594059	16	0.0247561	0.228424	0.119842
ENSMUSG00000090210	chr3:96449257-96468692	Itga10	1.83161	0.00042068	0.7297	16	2.70613e-10	0.144194	0.0373734
ENSMUSG00000090272	chr1:175787102-175872872	Mndal	1.10624	0.00229591	0.553544	16	0.00386875	0.243761	0.0552418
ENSMUSG00000091399	chr14:4518237-4661678	Gm3164	1.29985	0.0054801	0.602689	16	1.4751e-07	0.0988358	0.0184679
ENSMUSG00000092600	chr17:35880018-35901386	RP23-296D104	3.15145	0.00104992	0.938167	16	0.0182223	0.240015	0.158313
ENSMUSG00000000214	chr7:150078407-150117283	Th	-0.639926	0.25976	-0.339813	15	0.00194526	0.239225	0.0952098
ENSMUSG00000001128	chrX:20502330-20508931	Cfp	0.477295	0.0314437	0.303125	15	0.0319708	0.231501	0.154371
ENSMUSG00000001131	chrX:20447042-20452111	Timp1	3.45419	5.21023e-05	0.91497	15	9.02043e-07	0.247284	0.0164056
ENSMUSG00000001247	chr7:31742178-31768438	Lsr	0.918056	0.00254828	0.48851	15	7.13573e-07	0.236713	0.124809
ENSMUSG00000001773	chr7:93867612-93924624	Folh1	-0.19823	0.20068	-0.103611	15	0.100105	0.232034	0.167517
ENSMUSG00000001918	chr7:17366445-17383873	Slc1a5	0.884082	0.00503257	0.475231	15	2.84475e-06	0.190193	0.167327
ENSMUSG00000003949	chr11:90197599-90252481	Hlf	0.635379	0.0339225	0.377099	15	5.33865e-06	0.218941	0.100744
ENSMUSG00000004626	chr8:3630705-3643894	Stxbp2	0.370144	0.0454498	0.248219	15	0.0231412	0.218306	0.160661
ENSMUSG00000005087	chr2:102651048-102742072	Cd44	1.00692	0.0256574	0.517002	15	0.0102027	0.243705	0.0931812
ENSMUSG00000006527	chr14:31527785-31636149	Sfmbt1	0.219541	0.0908016	0.164808	15	0.0494342	0.248507	0.158944
ENSMUSG00000006782	chr11:100435968-100453293	Cnp	-0.30158	0.0524235	-0.165727	15	0.00636371	0.222129	0.134538
ENSMUSG00000007021	chr17:24821787-24827150	Syngr3	-0.244013	0.164462	-0.132221	15	0.00765549	0.243626	0.16161
ENSMUSG00000010122	chr11:61156652-61192097	Slc47a1	4.04443	0.000140906	0.94165	15	9.17214e-09	0.247284	0.0040251
ENSMUSG00000015090	chr2:25321979-25325816	Ptgds	2.36251	0.000405892	0.81234	15	1.16792e-11	0.228424	0.061164
ENSMUSG00000019890	chr10:101944144-101953302	Nts	1.1061	0.0188747	0.552032	15	0.000162179	0.206602	0.0436801
ENSMUSG00000020074	chr10:62206426-62255366	Ccar1	0.173813	0.106324	0.137944	15	0.0420429	0.244825	0.139303
ENSMUSG00000020366	chr11:49660003-49700173	Mapk9	-0.188926	0.0549389	-0.096341	15	0.0233782	0.218242	0.1405
ENSMUSG00000020774	chr11:73118244-73140559	Aspa	-0.361241	0.0692122	-0.199257	15	0.028202	0.211152	0.110006
ENSMUSG00000020908	chr11:66891552-66916043	Myh3	-0.878768	0.036604	-0.443866	15	0.0372215	0.23575	0.174643
ENSMUSG00000021388	chr13:49639562-49663176	Aspn	0.951454	0.0329218	0.499131	15	0.00477462	0.24513	0.0694354
ENSMUSG00000021493	chr13:55596906-55615287	Pdlim7	0.545354	0.00760557	0.335147	15	0.000222563	0.228825	0.123663
ENSMUSG00000021794	chr14:35123663-35158580	Glud1	-0.19721	0.0442684	-0.102764	15	0.00104886	0.2363	0.146131
ENSMUSG00000021866	chr14:26661419-26706540	Anxa11	1.19932	0.00249521	0.579137	15	6.67409e-06	0.184996	0.048055
ENSMUSG00000022218	chr14:56318596-56332579	Tgm1	-1.48634	0.0288296	-0.6741	15	0.0558324	0.246259	0.14449
ENSMUSG00000022533	chr16:30312259-30389173	Atp13a3	0.243009	0.0736901	0.179684	15	0.0780078	0.228658	0.202911
ENSMUSG00000022865	chr16:78301491-78360280	Cxadr	0.545338	0.00563609	0.335219	15	0.00377419	0.247077	0.0966382
ENSMUSG00000023439	chr6:124784008-124790543	Gnb3	1.56311	0.00349703	0.672145	15	0.00652961	0.221471	0.105203
ENSMUSG00000024087	chr17:80105984-80114651	Cyp1b1	1.53154	0.0040524	0.6646	15	4.91186e-05	0.190549	0.0175537
ENSMUSG00000024245	chr17:81343722-81401406	Tmem178	0.563913	0.0644499	0.342573	15	0.00493082	0.246391	0.0747467
ENSMUSG00000024786	chr19:6184138-6224475	1700123I01Rik	-1.74049	0.0301882	-0.72238	15	0.0726705	0.243092	0.171056
ENSMUSG00000024949	chr19:6363440-6378280	Sf1	0.117203	0.171577	0.103875	15	0.0565675	0.243868	0.212001
ENSMUSG00000025243	chr9:123502688-123541933	Slc6a20b	4.03154	0.000445503	0.947952	15	1.26555e-05	0.22815	0.0294469
ENSMUSG00000025739	chr17:25853866-25856601	Gng13	-0.310296	0.0889539	-0.170813	15	0.0498264	0.249935	0.152615
ENSMUSG00000025885	chr18:74600340-74931397	Myo5b	1.50583	0.0119386	0.65355	15	0.000151676	0.243602	0.0667571
ENSMUSG00000026421	chr1:137616388-137649059	Csrp1	-0.239412	0.053743	-0.128532	15	0.00771414	0.240903	0.134538
ENSMUSG00000026748	chr2:16277681-16677716	Plxdc2	-0.161845	0.118831	-0.0807494	15	0.0337091	0.248069	0.131742
ENSMUSG00000026764	chr2:49474568-49630548	Kif5c	-0.271395	0.0293871	-0.147311	15	0.0130961	0.247701	0.175818
ENSMUSG00000027009	chr2:79095333-79173530	Itga4	0.354989	0.109117	0.2394	15	0.0569224	0.237283	0.155089
ENSMUSG00000027208	chr2:125860144-125917171	Fgf7	0.670499	0.0175734	0.396012	15	0.0807411	0.247284	0.205511
ENSMUSG00000027284	chr2:120541640-120676114	Cdan1	0.198148	0.0772998	0.151888	15	0.0577074	0.228825	0.144194
ENSMUSG00000027429	chr2:144381715-144416735	Sec23b	-0.15453	0.102676	-0.075871	15	0.0175019	0.245452	0.129709
ENSMUSG00000027474	chr2:152891441-152907721	BC020535	0.711554	0.00734882	0.408018	15	0.00809119	0.23226	0.138397
ENSMUSG00000027752	chr3:54532350-54539565	Exosc8	0.215777	0.117794	0.161713	15	0.0136661	0.246493	0.126383
ENSMUSG00000028199	chr3:154259425-154286396	Cryz	-0.129797	0.288399	-0.0595037	15	0.136935	0.247567	0.213757
ENSMUSG00000028334	chr4:46501870-46516754	Nans	-0.167802	0.268129	-0.0842183	15	0.114946	0.236565	0.184996
ENSMUSG00000028637	chr4:118995248-119088376	Ccdc30	0.224126	0.178637	0.166746	15	0.0950111	0.230753	0.182157
ENSMUSG00000028842	chr4:126008698-126107050	Eif2c3	0.138557	0.205205	0.116955	15	0.0843363	0.238616	0.180882
ENSMUSG00000029156	chr5:74023738-74039233	Sgcb	-0.195957	0.0713061	-0.102367	15	0.0185006	0.245509	0.184996
ENSMUSG00000029163	chr5:31215525-31223901	Emilin1	1.86158	0.000548277	0.734835	15	1.11276e-06	0.2191	0.041798
ENSMUSG00000029587	chr5:143996592-144010763	Zfp12	0.137333	0.194999	0.116682	15	0.119019	0.242333	0.199721
ENSMUSG00000030147	chr6:122999730-123021823	Clec4b1	2.68028	0.0100027	0.869239	15	0.000508292	0.207326	0.105753
ENSMUSG00000030208	chr6:135312699-135333441	Emp1	0.977999	0.0175772	0.506306	15	0.000196748	0.233807	0.0311807
ENSMUSG00000031210	chrX:93908530-93914977	Gpr165	-0.513778	0.0445423	-0.280476	15	2.06389e-09	0.220212	0.12426
ENSMUSG00000032253	chr9:82759516-82869346	Phip	0.211233	0.0883893	0.160129	15	0.0259856	0.219717	0.126383
ENSMUSG00000032419	chr9:87597385-87626345	Tbx18	1.44906	0.00823744	0.645491	15	9.06393e-07	0.175958	0.0939257
ENSMUSG00000032725	chr7:108988262-108994081	Folr2	1.40432	0.00358612	0.636906	15	0.000946967	0.227107	0.105746
ENSMUSG00000032925	chr14:124058943-124375090	Itgbl1	2.14083	0.00267746	0.782266	15	6.54551e-09	0.220335	0.0219438
ENSMUSG00000033379	chr4:117556681-117560188	Atp6v0b	-0.0828459	0.412145	-0.0285885	15	0.0820238	0.23575	0.213757
ENSMUSG00000034317	chr3:68838960-68848927	Trim59	-0.490079	0.02747	-0.268926	15	0.000703054	0.242596	0.0626701
ENSMUSG00000034701	chr2:79292428-79297158	Neurod1	1.14011	0.00793601	0.55932	15	0.0130748	0.21614	0.0596289
ENSMUSG00000035107	chr16:58408306-58470090	Dcbld2	-0.142023	0.144371	-0.0672371	15	0.0565675	0.23575	0.11658
ENSMUSG00000035189	chr10:88411490-88720785	Ano4	-0.304257	0.0262571	-0.167871	15	0.00359327	0.219851	0.112675
ENSMUSG00000035933	chr12:32339484-32622745	Cog5	-0.190227	0.0863961	-0.0989643	15	0.0276361	0.247959	0.142651
ENSMUSG00000036256	chr5:77778015-77837320	Igfbp7	0.743161	0.0113264	0.421411	15	0.000153886	0.230039	0.0525901
ENSMUSG00000036634	chr7:31683952-31700101	Mag	-0.310652	0.0719704	-0.169991	15	5.14743e-05	0.220673	0.1018
ENSMUSG00000036890	chr2:44419682-44783427	Gtdc1	-0.214987	0.0503917	-0.114218	15	0.00622104	0.246869	0.144194
ENSMUSG00000037014	chr2:148220863-148226489	Sstr4	1.42007	0.00503301	0.640039	15	4.15015e-06	0.176557	0.0615401
ENSMUSG00000037411	chr5:137537124-137548392	Serpine1	1.47342	0.000352946	0.652545	15	4.83709e-05	0.151684	0.0121401
ENSMUSG00000037990	chr10:58275857-58601914	Sh3rf3	-0.25869	0.16867	-0.138757	15	0.0963237	0.23575	0.181333
ENSMUSG00000038305	chr1:57830756-58005491	Spats2l	-0.259502	0.138589	-0.13921	15	0.0510913	0.24135	0.15313
ENSMUSG00000038393	chr3:96361630-96366056	Txnip	0.940667	0.00468242	0.495562	15	3.09056e-11	0.224364	0.177844
ENSMUSG00000038486	chr3:95984824-95999694	Sv2a	-0.191596	0.126404	-0.0996312	15	0.0211065	0.232853	0.202372
ENSMUSG00000039621	chr2:166391592-166539582	Prex1	-0.234941	0.0686322	-0.125004	15	0.0148375	0.20432	0.134538
ENSMUSG00000039787	chr2:29724434-29738610	Cercam	-0.167158	0.222688	-0.0853865	15	0.122616	0.247567	0.187398
ENSMUSG00000040118	chr5:15440259-15880579	Cacna2d1	0.513085	0.0268501	0.318349	15	0.0613153	0.231868	0.176628
ENSMUSG00000040759	chr14:55555057-55558343	Cmtm5	-0.264165	0.0668077	-0.143743	15	0.0264109	0.246471	0.184996
ENSMUSG00000040856	chr12:110690783-110701796	Dlk1	-0.585793	0.193911	-0.313402	15	0.00401659	0.24265	0.102688
ENSMUSG00000041220	chr3:129235054-129341663	Elovl6	-0.260935	0.0268289	-0.142324	15	1.0799e-06	0.245129	0.147754
ENSMUSG00000041831	chr17:6877558-6942643	Sytl3	2.07315	0.0238315	0.794094	15	0.0296752	0.21168	0.158147
ENSMUSG00000042472	chr12:85657814-85684923	Zfp410	0.148298	0.155385	0.122741	15	0.0973858	0.225566	0.173543
ENSMUSG00000042485	chr14:31692193-31695044	Mustn1	1.35273	0.00720879	0.621057	15	0.000201258	0.228825	0.0518342
ENSMUSG00000044117	chr16:13986447-14101843	2900011O08Rik	-0.184603	0.19814	-0.0951742	15	0.0212546	0.243626	0.208356
ENSMUSG00000045087	chr9:21047106-21053137	S1pr5	-0.283388	0.0610849	-0.15562	15	0.0291019	0.239437	0.160524
ENSMUSG00000045201	chr14:16189783-16271751	Lrrc3b	-0.360384	0.0965032	-0.198508	15	0.00232148	0.246688	0.0663061
ENSMUSG00000045871	chr14:111147550-111154621	Slitrk6	1.32324	0.0241979	0.61237	15	4.27698e-05	0.0988358	0.015238
ENSMUSG00000046491	chr11:43287528-43305277	C1qtnf2	1.2112	0.00489127	0.583486	15	0.00125683	0.245106	0.0975534
ENSMUSG00000046808	chr5:72594318-72690264	Atp10d	0.501914	0.0199101	0.313351	15	0.00510667	0.226395	0.119255
ENSMUSG00000047631	chr10:127704803-127707457	Apof	2.43511	0.00457942	0.824569	15	0.000784292	0.228825	0.0365927
ENSMUSG00000048027	chr17:15941376-15963800	Rgmb	0.243568	0.0275476	0.177193	15	0.000789246	0.207775	0.0988358
ENSMUSG00000048065	chr7:114891719-114901760	Cyb5r2	-0.744994	0.0138873	-0.390165	15	0.066456	0.245704	0.229891
ENSMUSG00000048373	chr5:44369854-44373251	Fgfbp1	3.22694	0.00127241	0.897277	15	2.80491e-06	0.220768	0.0414157
ENSMUSG00000048997	chr3:108004890-108014102	Atxn7l2	0.374577	0.0256344	0.250755	15	0.0462738	0.239261	0.134689
ENSMUSG00000050296	chr1:71289414-71461734	Abca12	-0.86368	0.0546096	-0.438462	15	0.0472438	0.23913	0.184563
ENSMUSG00000052142	chr17:32527354-32540778	Rasal3	-0.405994	0.127916	-0.22174	15	0.00224898	0.245297	0.126383
ENSMUSG00000052234	chr11:87677252-87689288	Epx	-0.599822	0.0267069	-0.322982	15	0.0536443	0.247152	0.184827
ENSMUSG00000052707	chr7:130267520-130339052	Tnrc6a	0.126477	0.21282	0.109114	15	0.098993	0.240057	0.184996
ENSMUSG00000052854	chrX:135448719-135545321	Nrk	1.58324	0.0353866	0.682908	15	0.0110867	0.247602	0.11371
ENSMUSG00000054435	chr6:48634298-48642311	Gimap4	1.1626	0.0124788	0.570501	15	0.00684551	0.247284	0.150322
ENSMUSG00000054455	chr2:173562762-173610087	Vapb	-0.165614	0.0878974	-0.0823652	15	0.00764783	0.241066	0.120373
ENSMUSG00000054966	chr6:145313404-145563089	Ifltd1	1.72158	0.00351052	0.707627	15	7.70342e-06	0.21118	0.066343
ENSMUSG00000058153	chr5:112847930-113006455	Sez6l	-0.248485	0.187353	-0.133498	15	0.040167	0.247127	0.160992
ENSMUSG00000059456	chr14:66771844-66900139	Ptk2b	0.543892	0.0460031	0.334685	15	4.50456e-05	0.232254	0.207015
ENSMUSG00000062309	chr9:57351659-57353504	Rpp25	-0.585315	0.0223434	-0.315352	15	0.000477186	0.201974	0.144194
ENSMUSG00000062753	chr17:27700270-27702944	AI413582	-0.220185	0.1842	-0.116015	15	0.101423	0.226414	0.15467
ENSMUSG00000063820	chr5:77432830-77439881	Arl9	2.70381	0.00562664	0.901744	15	0.0154825	0.228524	0.102867
ENSMUSG00000064293	chr6:105627404-106649554	Cntn4	-0.325062	0.107201	-0.178161	15	0.00182686	0.23928	0.102842
ENSMUSG00000064294	chr1:58169724-58257792	Aox3	1.54002	0.0105425	0.666891	15	0.000129489	0.247284	0.1289
ENSMUSG00000069516	chr10:116714140-116719627	Lyz2	1.09111	0.00767252	0.546269	15	4.84834e-06	0.244282	0.0473399
ENSMUSG00000070469	chr7:89483954-89763210	Adamtsl3	2.74254	0.000298037	0.856567	15	4.41895e-11	0.22815	0.0169407
ENSMUSG00000071369	chr10:19654028-19862809	Map3k5	0.276322	0.0514053	0.197514	15	0.0503763	0.249348	0.149772
ENSMUSG00000074743	chr2:148229957-148234174	Thbd	2.43147	0.000342919	0.821235	15	4.67515e-19	0.22815	0.0164612
ENSMUSG00000075585	chr5:139470760-139476780	6330403L08Rik	-0.190244	0.135362	-0.0981532	15	0.105257	0.241385	0.184996
ENSMUSG00000078923	chr2:167432888-167457845	Ube2v1	-0.227135	0.22728	-0.121651	15	0.0640072	0.245349	0.201282
ENSMUSG00000079677	chr9:20871714-20878208	Fdx1l	-0.182258	0.209125	-0.0936774	15	0.124321	0.247567	0.184996
ENSMUSG00000085480	chr10:10964338-11001269	4930432B10Rik	1.77517	0.0137781	0.743778	15	0.0678034	0.233124	0.170778
ENSMUSG00000086266	chr7:149845348-149856511	Igf2as	2.55661	0.000846574	0.841402	15	6.91418e-06	0.233807	0.0493466
ENSMUSG00000090086	chr5:123583482-123591925	AI480526	0.235517	0.104611	0.173602	15	0.0887648	0.230058	0.184996
ENSMUSG00000090523	chr18:32687726-32719938	Gypc	1.66486	0.00698968	0.695477	15	1.36592e-05	0.247284	0.0975419
ENSMUSG00000091696	chr14:26367626-26374105	Gm17670	-1.43176	0.0095528	-0.630544	15	0.01436	0.247127	0.14873
ENSMUSG00000000142	chr11:108781413-108812347	Axin2	0.331369	0.0301538	0.229268	14	0.00244377	0.247284	0.187332
ENSMUSG00000000325	chr16:18348025-18407419	Arvcf	0.314765	0.0261853	0.218416	14	0.00833199	0.235779	0.163944
ENSMUSG00000001021	chr3:90403887-90406874	S100a3	-1.12145	0.0222624	-0.545897	14	0.0533637	0.237256	0.193873
ENSMUSG00000002578	chr10:128067649-128083297	Ikzf4	0.314624	0.0734674	0.21758	14	0.066854	0.245249	0.145569
ENSMUSG00000004843	chr16:65539128-65563192	Chmp2b	-0.247928	0.0524383	-0.134107	14	0.0128708	0.242591	0.148889
ENSMUSG00000004885	chr3:87752338-87757548	Crabp2	2.77854	0.000955616	0.858842	14	8.52903e-07	0.113401	0.0269888
ENSMUSG00000005397	chr13:13529619-13604792	Nid1	0.967294	0.00582672	0.504781	14	4.91638e-05	0.23928	0.0617499
ENSMUSG00000005836	chr18:11052258-11085883	Gata6	1.63237	0.0740893	0.703907	14	0.00496098	0.237414	0.141478
ENSMUSG00000007415	chr5:3632682-3648184	Gatad1	-0.217027	0.0400255	-0.115337	14	0.00113395	0.240867	0.204315
ENSMUSG00000008999	chr2:172693263-172766072	Bmp7	1.67741	0.00219207	0.698371	14	3.85036e-12	0.2129	0.144491
ENSMUSG00000009097	chr16:18581556-18588363	Tbx1	1.07298	0.00781594	0.543854	14	0.0059029	0.228522	0.0757509
ENSMUSG00000014361	chr2:128524442-128628880	Mertk	0.272897	0.0615729	0.196815	14	0.062811	0.235806	0.177956
ENSMUSG00000016763	chr15:83432763-83555701	Scube1	-0.31659	0.190587	-0.170948	14	0.0554652	0.241958	0.166959
ENSMUSG00000016918	chr1:12708376-12850702	Sulf1	0.669648	0.00450699	0.389019	14	0.00750754	0.23575	0.0908009
ENSMUSG00000019947	chr10:67558091-67741724	Arid5b	0.47194	0.00328384	0.300849	14	0.00324923	0.2191	0.109404
ENSMUSG00000020160	chr11:18780183-18919211	Meis1	0.562318	0.0368483	0.337732	14	0.0212546	0.225388	0.091321
ENSMUSG00000020866	chr11:94269455-94335664	Cacna1g	0.293704	0.161362	0.206745	14	0.03079	0.234588	0.153659
ENSMUSG00000020884	chr11:69867337-69871646	Asgr1	2.41868	0.00194207	0.818706	14	9.5959e-08	0.13663	0.0230832
ENSMUSG00000021130	chr12:81619208-81705133	Galntl1	0.392434	0.023996	0.261006	14	0.00258341	0.246063	0.13059
ENSMUSG00000021311	chr13:12278836-12350517	Mtr	0.283813	0.0945987	0.201354	14	0.0470746	0.247284	0.138696
ENSMUSG00000021792	chr14:41806779-41827327	5730469M10Rik	-0.162458	0.0826002	-0.0811358	14	0.0448758	0.22197	0.160121
ENSMUSG00000021835	chr14:47002945-47010594	Bmp4	2.07205	0.000820766	0.770839	14	4.23812e-06	0.186124	0.0811184
ENSMUSG00000021998	chr14:75530658-75630899	Lcp1	-0.188864	0.214616	-0.0960189	14	0.00576596	0.227753	0.0776401
ENSMUSG00000022146	chr15:6763327-6824563	Osmr	0.626818	0.0419877	0.370579	14	0.00109988	0.247284	0.175899
ENSMUSG00000022309	chr15:42256023-42508773	Angpt1	0.262374	0.163879	0.189624	14	0.0539005	0.238618	0.150343
ENSMUSG00000022935	chr16:87896191-88290197	Grik1	0.36767	0.0560122	0.245409	14	0.0511094	0.237323	0.174797
ENSMUSG00000023192	chr9:106546618-106558690	Grm2	1.39354	0.00529839	0.631259	14	2.71477e-05	0.201974	0.00696885
ENSMUSG00000023473	chr9:108728401-108755544	Celsr3	0.233728	0.114361	0.17282	14	0.0458367	0.241739	0.161202
ENSMUSG00000024143	chr17:87362172-87399659	Rhoq	-0.222407	0.0499933	-0.117976	14	0.018924	0.248235	0.174942
ENSMUSG00000024610	chr18:60963252-60972550	Cd74	1.85653	0.00158634	0.73252	14	0.000432371	0.242151	0.0318596
ENSMUSG00000024777	chr19:6227515-6236122	Ppp2r5b	-0.127756	0.183566	-0.0583627	14	0.0806043	0.228424	0.130297
ENSMUSG00000024962	chr19:7056713-7062391	Vegfb	-0.24826	0.0806491	-0.132727	14	0.071812	0.244832	0.179073
ENSMUSG00000024990	chr19:38190860-38200061	Rbp4	1.42422	0.000920477	0.640955	14	1.91771e-05	0.198715	0.0302003
ENSMUSG00000025212	chr19:45121841-45131123	Sfxn3	-0.161845	0.109572	-0.0804638	14	0.054263	0.235969	0.155926
ENSMUSG00000025375	chr11:119868377-119908731	Aatk	-0.186559	0.13743	-0.0952058	14	0.01361	0.247943	0.129683
ENSMUSG00000026479	chr1:154969636-155033827	Lamc2	1.7299	0.0028969	0.70911	14	1.35964e-05	0.221187	0.0586778
ENSMUSG00000026510	chr1:184339053-184392813	Trp53bp2	-0.161368	0.12277	-0.0806186	14	0.0504425	0.201947	0.12829
ENSMUSG00000026792	chr2:32780490-32817384	Lrsam1	-0.112514	0.291106	-0.0482021	14	0.0995171	0.23575	0.188403
ENSMUSG00000026890	chr2:35937220-35961178	Lhx6	1.2021	0.00712559	0.580429	14	0.00522635	0.23575	0.0713942
ENSMUSG00000027303	chr2:130275764-130380286	Ptpra	-0.121365	0.162513	-0.0548486	14	0.0309205	0.233441	0.0957145
ENSMUSG00000027330	chr2:131012435-131024483	Cdc25b	0.347476	0.0528838	0.236382	14	0.0291151	0.248243	0.179648
ENSMUSG00000027399	chr2:129125096-129135958	Il1a	-0.620094	0.0311902	-0.338225	14	0.0489699	0.244136	0.219258
ENSMUSG00000027460	chr2:151736693-151771323	Angpt4	1.61468	0.0107739	0.696301	14	0.062002	0.244488	0.16942
ENSMUSG00000028073	chr3:87551562-87628431	Pear1	1.19167	0.00286792	0.577543	14	3.85824e-10	0.247284	0.196961
ENSMUSG00000028545	chr4:111087361-111133153	Bend5	-0.26252	0.140951	-0.14027	14	0.0677616	0.228424	0.173741
ENSMUSG00000028809	chr4:134876149-134909486	Srrm1	0.11664	0.22084	0.103195	14	0.0398624	0.232855	0.144704
ENSMUSG00000028845	chr4:125999115-126003182	Tekt2	0.5419	0.0718291	0.332425	14	0.100105	0.249648	0.212136
ENSMUSG00000028883	chr5:13125343-13602815	Sema3a	1.30001	0.00731912	0.607024	14	0.00167007	0.23398	0.114064
ENSMUSG00000028976	chr4:149493142-149518528	Slc2a5	-0.428041	0.0664809	-0.236082	14	0.0247333	0.231706	0.161317
ENSMUSG00000029469	chr5:122999963-123064777	Ift81	0.182992	0.0983066	0.142715	14	0.00482482	0.237525	0.0916173
ENSMUSG00000029999	chr6:86145170-86225401	Tgfa	-0.2764	0.0645387	-0.15156	14	0.0349037	0.244279	0.163606
ENSMUSG00000030084	chr6:89266060-89312857	Plxna1	-0.18063	0.285644	-0.0913596	14	0.0716271	0.228424	0.178386
ENSMUSG00000030109	chr6:121292844-121316043	Slc6a12	2.95766	0.000905893	0.875456	14	2.67517e-05	0.109821	0.016803
ENSMUSG00000030223	chr6:137200570-137413400	Ptpro	-0.520103	0.0595223	-0.282502	14	6.70992e-06	0.190556	0.102967
ENSMUSG00000031789	chr8:97762695-97808331	Cngb1	0.873249	0.024343	0.466803	14	0.00990938	0.249907	0.136617
ENSMUSG00000032085	chr9:45737461-45744391	Tagln	1.64776	0.0078623	0.689107	14	0.000711963	0.233048	0.0397896
ENSMUSG00000032118	chr9:36629274-36686759	Fez1	-0.175378	0.0928709	-0.0896918	14	0.082197	0.23278	0.174019
ENSMUSG00000032484	chr9:110322004-110325764	Ngp	3.98289	0.00167862	0.967278	14	0.00293428	0.234392	0.114489
ENSMUSG00000032578	chr9:107198107-107205365	Cish	0.608259	0.0270835	0.365217	14	0.000950478	0.206608	0.115695
ENSMUSG00000032854	chr3:125568027-125641718	Ugt8a	-0.36504	0.0571357	-0.202329	14	0.0339153	0.222742	0.11388
ENSMUSG00000033059	chr2:150612221-150657744	Pygb	-0.149479	0.127692	-0.0722781	14	0.0520567	0.196891	0.129828
ENSMUSG00000033080	chr2:150506188-150515346	Vsx1	3.83042	0.000843799	0.934395	14	6.65813e-05	0.229409	0.0231521
ENSMUSG00000033196	chr11:66984279-67011269	Myh2	1.87711	0.0523545	0.749409	14	0.0564996	0.231505	0.112506
ENSMUSG00000033307	chr10:75321848-75323245	Mif	-0.37859	0.0742859	-0.205918	14	0.0554251	0.236289	0.153474
ENSMUSG00000033327	chr17:34807230-34857010	Tnxb	1.34543	0.00111249	0.619278	14	1.56534e-06	0.23398	0.0396242
ENSMUSG00000033717	chr19:54119422-54123722	Adra2a	0.643848	0.0336961	0.379174	14	3.65825e-05	0.228424	0.195317
ENSMUSG00000033960	chr18:4634677-4683116	9430020K01Rik	0.638638	0.00721743	0.377475	14	2.43681e-05	0.214842	0.116336
ENSMUSG00000034488	chr13:88960827-89463078	Edil3	-0.283835	0.0157506	-0.15607	14	0.00775883	0.215268	0.121938
ENSMUSG00000034709	chr17:88929214-88987955	Klraq1	-0.0999617	0.282794	-0.0406004	14	0.110003	0.243425	0.200963
ENSMUSG00000036144	chr12:37834877-37908622	Meox2	1.77169	0.0134343	0.733407	14	0.0422585	0.239761	0.135394
ENSMUSG00000036745	chr3:146515081-146647223	Ttll7	-0.247893	0.0448928	-0.134008	14	0.00202435	0.23853	0.205686
ENSMUSG00000036887	chr4:136451582-136454968	C1qa	-0.40513	0.0388917	-0.219973	14	0.00612336	0.249581	0.189917
ENSMUSG00000036896	chr4:136445469-136449230	C1qc	-0.418418	0.0375489	-0.227406	14	0.00423849	0.244159	0.115006
ENSMUSG00000036949	chr2:14309693-14416852	Slc39a12	-0.256282	0.0215008	-0.138824	14	0.00617951	0.24103	0.189281
ENSMUSG00000036972	chr9:91257001-91284436	Zic4	2.02632	0.00331837	0.762775	14	6.1473e-06	0.232059	0.0488902
ENSMUSG00000037286	chr9:100497967-100859214	Stag1	0.156952	0.204754	0.127805	14	0.0966434	0.235171	0.186459
ENSMUSG00000037653	chr5:69500274-69733198	Kctd8	0.733007	0.0241962	0.411473	14	3.11362e-06	0.237434	0.0769877
ENSMUSG00000037681	chr9:99210136-99259199	Esyt3	1.57308	0.000228679	0.676717	14	0.00150163	0.2191	0.0362272
ENSMUSG00000037984	chr6:55627562-55631507	Neurod6	0.866429	0.0249844	0.464866	14	0.0491469	0.230017	0.156437
ENSMUSG00000039109	chr13:36958797-37142363	F13a1	1.50227	0.00252295	0.658352	14	0.000688807	0.247701	0.143235
ENSMUSG00000039239	chr1:188446815-188530121	Tgfb2	0.410503	0.109449	0.268331	14	0.0229361	0.214939	0.0872619
ENSMUSG00000039323	chr1:72870827-72899298	Igfbp2	1.51285	0.000646373	0.661723	14	1.06638e-07	0.233048	0.101587
ENSMUSG00000039405	chr7:96656045-96666346	Prss23	0.806651	0.0172159	0.446363	14	5.59854e-05	0.217705	0.163944
ENSMUSG00000039546	chr4:152747080-152857189	Ajap1	-0.390896	0.184772	-0.217266	14	0.000204032	0.248938	0.176669
ENSMUSG00000039852	chr4:149655505-149996325	Rere	0.151895	0.112012	0.124849	14	0.0213415	0.226414	0.138943
ENSMUSG00000040229	chrX:13208965-13218234	Gpr34	-0.695539	0.0108302	-0.364226	14	0.000255331	0.213559	0.0649837
ENSMUSG00000040489	chr11:45793562-45831746	Sox30	2.06848	0.0140193	0.82696	14	0.0323959	0.249295	0.153877
ENSMUSG00000040751	chr5:135075888-135091143	Lat2	-0.441781	0.0525617	-0.242008	14	0.105584	0.230343	0.184224
ENSMUSG00000040950	chr11:69943581-69951302	Mgl2	1.70462	0.00132904	0.704691	14	4.9575e-05	0.24471	0.102863
ENSMUSG00000041202	chr4:138331400-138338211	Pla2g2d	0.904799	0.00954939	0.485741	14	0.0576578	0.218	0.154159
ENSMUSG00000041362	chr19:59047598-59150809	4930506M07Rik	-0.285178	0.0291185	-0.15754	14	0.0162822	0.228825	0.0916046
ENSMUSG00000041565	chr17:68622887-69127551	L3mbtl4	-0.613255	0.0295405	-0.324509	14	0.0959249	0.244811	0.204843
ENSMUSG00000043993	chr11:120090866-120093149	2900052L18Rik	-0.288829	0.156827	-0.159113	14	0.141178	0.231897	0.198996
ENSMUSG00000045176	chr11:68873027-68875328	2310047M10Rik	-0.170301	0.209791	-0.0855663	14	0.126478	0.245249	0.195485
ENSMUSG00000046618	chr2:38787248-38819523	Olfml2a	1.93422	0.00203738	0.746685	14	3.12816e-06	0.166733	0.0557209
ENSMUSG00000047459	chr2:155062019-155076263	Dynlrb1	-0.128432	0.19597	-0.058549	14	0.0989225	0.216448	0.146277
ENSMUSG00000048096	chr1:137221134-137264892	Lmod1	2.04635	0.00273459	0.765515	14	0.000169245	0.184365	0.0270782
ENSMUSG00000048540	chr3:101813818-101819665	Nhlh2	1.08431	0.0117742	0.537078	14	0.00130654	0.244147	0.0658083
ENSMUSG00000049037	chr6:122871616-122884887	Clec4a1	1.25552	0.0102205	0.597278	14	0.00346804	0.247284	0.126002
ENSMUSG00000049191	chrX:99261633-99266893	Rgag4	0.267886	0.130928	0.190631	14	0.0165611	0.203866	0.0737563
ENSMUSG00000049313	chr9:41772553-41932630	Sorl1	-0.228801	0.0596016	-0.122771	14	8.21817e-05	0.249329	0.146631
ENSMUSG00000049796	chr3:19593151-19595646	Crh	1.15917	0.00191389	0.566961	14	0.0439749	0.219817	0.103779
ENSMUSG00000052076	chr12:27825417-27845561	Gm9866	-0.252974	0.0474863	-0.137252	14	0.000503775	0.234418	0.163935
ENSMUSG00000054793	chr7:25266792-25289808	Cadm4	-0.237402	0.062064	-0.126119	14	0.063794	0.228424	0.171467
ENSMUSG00000055471	chr17:72218532-72953299	Alk	-0.350389	0.149138	-0.193345	14	0.0399355	0.242581	0.156662
ENSMUSG00000055932	chr8:93837181-94192588	Fto	-0.101228	0.300159	-0.0410838	14	0.058416	0.228424	0.209192
ENSMUSG00000057777	chr3:86349253-86352455	Mab21l2	1.18696	0.0312326	0.571194	14	0.000334807	0.166714	0.0305102
ENSMUSG00000058665	chr1:122498745-122506123	En1	-0.570221	0.190849	-0.308574	14	0.00166548	0.248886	0.0708755
ENSMUSG00000058897	chr3:129883559-130303045	Col25a1	-0.538502	0.0835547	-0.289589	14	0.0180685	0.180512	0.0952602
ENSMUSG00000059901	chr10:60659610-60736436	Adamts14	1.93873	0.00197922	0.752879	14	0.000860086	0.24995	0.0921802
ENSMUSG00000060487	chr10:9346807-9395256	Samd5	-0.411903	0.0267915	-0.226941	14	0.0104586	0.247284	0.150524
ENSMUSG00000060586	chr17:34442578-34453394	H2-Eb1	1.82704	0.00165852	0.726775	14	2.02562e-05	0.158531	0.0191502
ENSMUSG00000061531	chr2:14095901-14143848	Fam23a	1.11978	0.0169155	0.56811	14	0.0965753	0.23575	0.181524
ENSMUSG00000062127	chr3:104804583-104856314	Cttnbp2nl	-0.108771	0.259161	-0.0461486	14	0.0776628	0.245297	0.188148
ENSMUSG00000063919	chr5:116889031-117042076	Srrm4	0.276627	0.070813	0.19582	14	0.000518898	0.248269	0.082575
ENSMUSG00000063975	chr6:142182498-142271751	Slco1a5	3.20966	0.00237434	0.907085	14	0.000236543	0.15705	0.0398516
ENSMUSG00000064128	chr14:57145348-57190933	Cenpj	0.347796	0.0857444	0.236639	14	0.0679865	0.243626	0.188274
ENSMUSG00000067818	chr2:156600906-156607644	Myl9	1.16708	0.00635167	0.566747	14	1.87351e-05	0.243051	0.0239475
ENSMUSG00000068323	chr6:83169572-83255189	Slc4a5	0.745184	0.045974	0.414709	14	0.100258	0.244939	0.227851
ENSMUSG00000070369	chr7:135297640-135349265	Itgad	0.749882	0.0188909	0.427327	14	0.0558324	0.186478	0.152399
ENSMUSG00000070867	chr4:114079079-114287953	Gm12824	3.00582	0.00137481	0.879931	14	2.04543e-05	0.214393	0.077824
ENSMUSG00000070880	chr2:70390879-70440321	Gad1	-0.616132	0.0465349	-0.330383	14	7.11709e-06	0.247903	0.184726
ENSMUSG00000073434	chr17:25981429-25998710	Wdr90	0.361367	0.0527187	0.243015	14	0.0319701	0.246259	0.154824
ENSMUSG00000073774	chr4:115556755-115562381	Kncn	1.31869	0.0101424	0.620977	14	0.0815669	0.241464	0.176246
ENSMUSG00000073940	chr7:110960788-110962760	Hbb-b2	1.53255	0.000682403	0.666222	14	0.0001317	0.219313	0.0263384
ENSMUSG00000074364	chr7:16532076-16553166	Ehd2	0.873259	0.00851486	0.47041	14	1.10807e-05	0.247284	0.0979631
ENSMUSG00000074607	chr2:163028611-163150156	Tox2	-0.296132	0.237525	-0.161946	14	0.00527222	0.244511	0.0802397
ENSMUSG00000075334	chr2:53936254-53938213	Rprm	1.45399	0.019239	0.647203	14	0.00954794	0.247284	0.0625149
ENSMUSG00000075463	chr14:123312002-123336941	4930594M22Rik	1.13083	0.0175106	0.560883	14	0.00724922	0.23575	0.115372
ENSMUSG00000076612	chr12:114523286-114527391	Ighg2c	1.5706	0.00529581	0.676735	14	0.00157667	0.177591	0.0324307
ENSMUSG00000078247	chr17:12933927-13053238	Airn	0.57085	0.0408188	0.347114	14	0.0409031	0.235048	0.168654
ENSMUSG00000078838	chr17:26996982-27023370	Gm17382	-1.04984	0.00594446	-0.50166	14	0.000903727	0.24334	0.0479877
ENSMUSG00000079022	chr15:71625975-71864907	Col22a1	0.976539	0.00335836	0.508397	14	0.00263767	0.243234	0.114325
ENSMUSG00000079071	chr2:122310427-122354026	Gm14085	2.44088	0.0121511	0.884281	14	0.040477	0.228424	0.121309
ENSMUSG00000079502	chr2:28810643-28910834	1700101E01Rik	2.93571	0.00783593	0.926658	14	0.0212993	0.236876	0.200235
ENSMUSG00000083929	chr4:42087381-42104435	Gm13301	0.963793	0.00382481	0.503153	14	0.00596485	0.229301	0.0647835
ENSMUSG00000085423	chr14:123351091-123355815	Gm15735	2.07448	0.00540504	0.786215	14	0.0399355	0.23913	0.150079
ENSMUSG00000086006	chr2:11260866-11264489	Gm13293	-0.497655	0.0825755	-0.268707	14	0.0396294	0.246184	0.198664
ENSMUSG00000086164	chr4:139698538-139700798	Gm13029	2.23314	0.00647359	0.798634	14	5.69754e-05	0.22404	0.0712306
ENSMUSG00000086616	chr16:21247341-21297195	Gm16863	3.641	0.00296672	1	14	0.0319667	0.244705	0.15129
ENSMUSG00000086969	chr2:84913521-84926868	4930443O20Rik	1.62135	0.058238	0.737912	14	0.0366472	0.209048	0.110464
ENSMUSG00000087349	chr4:85159981-85429281	Gm12680	-1.01657	0.023958	-0.491857	14	0.0212673	0.23575	0.13894
ENSMUSG00000090984	chr17:32250124-32279034	Gm17276	-0.44662	0.0666048	-0.24688	14	0.072874	0.235728	0.180059
ENSMUSG00000091972	chr16:26503629-26527107	Tmem207	-0.727815	0.108252	-0.382806	14	0.000915284	0.222129	0.163853
ENSMUSG00000000253	chr13:45602563-45642001	Gmpr	-0.25293	0.0789175	-0.136153	13	0.0579752	0.23575	0.16304
ENSMUSG00000000386	chr16:97668392-97684764	Mx1	1.2919	0.00743384	0.607861	13	0.0106217	0.246738	0.15146
ENSMUSG00000000711	chr10:128113999-128133574	Rab5b	-0.133545	0.140503	-0.0627462	13	0.0022348	0.23575	0.167517
ENSMUSG00000003476	chr6:55039793-55083260	Crhr2	0.911749	0.0171707	0.480568	13	0.0639828	0.242964	0.184137
ENSMUSG00000003534	chr17:35818262-35841816	Ddr1	-0.23787	0.120399	-0.126665	13	0.000270887	0.19408	0.0805049
ENSMUSG00000005251	chr16:97963290-97985594	Ripk4	1.43509	0.00544108	0.644113	13	0.00550459	0.0932514	0.0468092
ENSMUSG00000005611	chr7:118011530-118126225	Mrvi1	0.898668	0.0155442	0.479577	13	0.00272597	0.239475	0.0919049
ENSMUSG00000006360	chr12:114389973-114392338	Crip1	0.930074	0.0133102	0.489494	13	0.000528096	0.208351	0.142501
ENSMUSG00000009741	chr9:113839802-113886567	Ubp1	0.170765	0.0917546	0.136015	13	0.090281	0.247254	0.172479
ENSMUSG00000011958	chr9:69837023-69856374	Bnip2	0.289625	0.0529982	0.205761	13	0.000199036	0.246184	0.181644
ENSMUSG00000015085	chr2:25251144-25257093	Entpd2	-0.28736	0.102696	-0.156646	13	0.0808104	0.241305	0.174382
ENSMUSG00000017781	chr11:75401349-75442556	Pitpna	-0.187473	0.0787541	-0.0964897	13	0.0183911	0.243866	0.186446
ENSMUSG00000018459	chr2:165230278-165298980	Slc13a3	1.65448	0.00168737	0.693278	13	2.2528e-10	0.192784	0.178759
ENSMUSG00000018830	chr16:14194370-14291751	Myh11	1.41406	0.0155806	0.634436	13	0.000517706	0.212119	0.0472088
ENSMUSG00000019539	chr7:52338033-52347841	Rcn3	1.4812	0.00323819	0.65256	13	2.86596e-05	0.239173	0.167537
ENSMUSG00000019774	chr10:4522381-4534904	Mtrf1l	0.293055	0.085086	0.206385	13	0.071679	0.246391	0.171044
ENSMUSG00000019851	chr10:18564627-18577129	Perp	1.2471	0.00655455	0.594128	13	0.000655333	0.212287	0.18759
ENSMUSG00000020182	chr11:11713854-11798297	Ddc	-0.634439	0.0645311	-0.338213	13	0.000678179	0.135352	0.0555444
ENSMUSG00000020205	chr10:110943092-110945955	Phlda1	0.335354	0.0589272	0.229803	13	0.0308437	0.229902	0.191666
ENSMUSG00000020424	chr11:4117978-4122662	Gatsl3	0.522162	0.0150319	0.324159	13	0.0285664	0.205504	0.136859
ENSMUSG00000020902	chr11:68022616-68214575	Ntn1	-0.486036	0.0860341	-0.267789	13	0.00265177	0.177353	0.121051
ENSMUSG00000020914	chr11:98854007-98885753	Top2a	-0.541841	0.0518509	-0.293774	13	0.0852045	0.248269	0.198845
ENSMUSG00000021250	chr12:86814590-86818473	Fos	1.42619	0.000942203	0.639656	13	0.0010099	0.115264	0.0655591
ENSMUSG00000021608	chr13:73604395-73654120	Lpcat1	-0.162616	0.196609	-0.0817537	13	0.034514	0.228424	0.134538
ENSMUSG00000021846	chr14:48740294-48880808	Peli2	-0.163715	0.154402	-0.0814241	13	0.110758	0.246132	0.166145
ENSMUSG00000022744	chr16:58727773-58734614	Cldn25	-0.163002	0.0962553	-0.0815231	13	0.0723209	0.235876	0.157293
ENSMUSG00000022754	chr16:56805024-56886529	Tmem45a	0.825366	0.0335344	0.453937	13	0.0448758	0.190095	0.134328
ENSMUSG00000022894	chr16:85858165-85901620	Adamts5	0.40828	0.0951656	0.266979	13	0.0545886	0.237431	0.145762
ENSMUSG00000023232	chr4:129930489-129956699	Serinc2	2.11923	0.00976729	0.780095	13	0.00218515	0.146758	0.0375089
ENSMUSG00000024045	chr17:32440371-32458348	Akap8	0.148022	0.182791	0.123099	13	0.122665	0.246493	0.210698
ENSMUSG00000024064	chr17:73842318-74060043	Galnt14	-0.527827	0.0401299	-0.286177	13	0.0287884	0.222191	0.142141
ENSMUSG00000024211	chr6:27224871-28085428	Grm8	0.477972	0.117132	0.30242	13	0.0167845	0.203897	0.0981711
ENSMUSG00000024248	chr17:83901009-83913923	Cox7a2l	-0.139976	0.133551	-0.0659789	13	0.0903626	0.201322	0.152798
ENSMUSG00000024256	chr17:93598512-93605075	Adcyap1	0.919289	0.0333599	0.485388	13	0.0390403	0.24717	0.189152
ENSMUSG00000024300	chr17:33692414-33744959	Myo1f	-0.487205	0.0563539	-0.263644	13	0.00990938	0.175776	0.107639
ENSMUSG00000024812	chr19:24168763-24299694	Tjp2	-0.209634	0.0655425	-0.109967	13	0.00743685	0.240868	0.0814566
ENSMUSG00000025270	chrX:146981668-147005431	Alas2	1.38622	0.00246696	0.630276	13	0.00029778	0.219668	0.062725
ENSMUSG00000025400	chr10:127162198-127169073	Tac2	3.70902	0.000112909	0.927648	13	0.00282642	0.173539	0.122687
ENSMUSG00000025757	chr3:40548167-40600275	Hspa4l	-0.269226	0.0442748	-0.145987	13	0.00745174	0.24996	0.158491
ENSMUSG00000026042	chr1:45430916-45560377	Col5a2	1.11624	0.00555975	0.553569	13	3.41005e-05	0.203772	0.13836
ENSMUSG00000026199	chr1:75188459-75196212	Ankzf1	0.210401	0.0999209	0.159783	13	0.0911905	0.24334	0.208248
ENSMUSG00000026418	chr1:137679392-137707816	Tnni1	-0.296781	0.13625	-0.161271	13	0.0494195	0.224364	0.120106
ENSMUSG00000026574	chr1:166726613-166754647	Dpt	0.902364	0.0174804	0.48152	13	0.0814984	0.227063	0.183604
ENSMUSG00000026737	chr2:18763632-18920003	Pip4k2a	-0.216225	0.106333	-0.114332	13	0.0666457	0.240868	0.191015
ENSMUSG00000026848	chr2:30808229-30814785	Tor1b	0.18006	0.0915615	0.142278	13	0.0216347	0.246578	0.184019
ENSMUSG00000026989	chr2:59322460-59343327	Dapl1	3.92746	0.00040004	0.938717	13	0.000580085	0.226685	0.0136242
ENSMUSG00000027434	chr2:147003032-147020229	Nkx2-2	-0.36097	0.0812866	-0.202274	13	0.0362155	0.249451	0.165683
ENSMUSG00000027555	chr3:14641477-14663252	Car13	1.38312	0.00497573	0.629721	13	5.88232e-06	0.176882	0.170463
ENSMUSG00000027580	chr2:180962070-180976982	BC006779	0.717457	0.0072154	0.412062	13	2.12453e-05	0.155162	0.145657
ENSMUSG00000027840	chr3:104747473-104764877	Wnt2b	1.60856	0.00931582	0.681133	13	0.0601769	0.248235	0.113571
ENSMUSG00000028476	chr4:43888152-43957928	Reck	0.674892	0.0105639	0.393134	13	0.000789096	0.246376	0.16764
ENSMUSG00000028655	chr4:122623843-122638681	Mfsd2a	0.434111	0.0216094	0.281441	13	0.0511735	0.22765	0.15972
ENSMUSG00000028860	chr4:132808755-132819278	Sytl1	1.52189	0.0375697	0.671139	13	0.0316608	0.229069	0.208798
ENSMUSG00000029219	chr5:73397893-73406172	Slc10a4	-0.695969	0.0906669	-0.365633	13	0.000953908	0.202694	0.0910782
ENSMUSG00000029304	chr5:104863887-104870319	Spp1	1.4571	0.0190985	0.648008	13	0.00252274	0.23018	0.158637
ENSMUSG00000029843	chr6:35217707-35258381	Slc13a4	2.60768	0.0017923	0.840846	13	9.73393e-05	0.19385	0.0889863
ENSMUSG00000029862	chr6:42236434-42266005	Clcn1	0.500118	0.0508063	0.312742	13	0.0165602	0.24513	0.112634
ENSMUSG00000029868	chr6:41570370-41586654	Trpv6	1.6001	0.036628	0.683939	13	0.0147704	0.201456	0.0775066
ENSMUSG00000029916	chr6:40275227-40347011	Agk	-0.238362	0.127544	-0.128109	13	0.00891014	0.244756	0.200357
ENSMUSG00000029994	chr6:86686584-86743828	Anxa4	1.38367	0.0157397	0.628662	13	7.62942e-06	0.234754	0.16721
ENSMUSG00000030110	chr6:118101516-118148012	Ret	-0.591227	0.195696	-0.317328	13	0.00655279	0.240544	0.131385
ENSMUSG00000030116	chr6:122455613-122479558	Mfap5	1.20397	0.0382531	0.579859	13	0.00316178	0.195459	0.0636438
ENSMUSG00000030203	chr6:134665238-134742893	Dusp16	-0.158662	0.159804	-0.0791466	13	0.111537	0.23575	0.177625
ENSMUSG00000030270	chr6:113232051-113255871	Cpne9	1.55685	0.00655057	0.670246	13	8.1326e-05	0.114891	0.029534
ENSMUSG00000030579	chr7:31198557-31202846	Tyrobp	-0.353093	0.08263	-0.191424	13	0.0175795	0.212799	0.144194
ENSMUSG00000030730	chr7:133589122-133606872	Atp2a1	2.59521	0.00319202	0.845009	13	0.00121285	0.220548	0.0958202
ENSMUSG00000031070	chr7:152486483-152495712	Mrgprf	2.44004	0.00178748	0.822328	13	1.55069e-06	0.207201	0.0901591
ENSMUSG00000031119	chrX:49405948-49518679	Gpc4	0.900682	0.0038242	0.480678	13	0.00889639	0.23986	0.0838677
ENSMUSG00000031137	chrX:56315072-56821498	Fgf13	-0.515291	0.087689	-0.280898	13	0.00170309	0.20887	0.112628
ENSMUSG00000031176	chrX:9231143-9240379	Dynlt3	-0.337077	0.018142	-0.185396	13	0.00129517	0.240606	0.0976387
ENSMUSG00000031227	chrX:102315485-102319498	Magee1	-0.205549	0.154744	-0.108958	13	0.00492258	0.245596	0.207759
ENSMUSG00000031273	chrX:137599696-137908869	Col4a6	1.23836	0.00896962	0.589267	13	0.00019963	0.219611	0.171746
ENSMUSG00000031342	chrX:162676593-162827170	Gpm6b	-0.2403	0.0575458	-0.12964	13	0.0422585	0.248859	0.168836
ENSMUSG00000031548	chr8:24521724-24560354	Sfrp1	1.17988	0.0109517	0.574629	13	2.09224e-06	0.196729	0.0546182
ENSMUSG00000031997	chr9:8544182-8680815	Trpc6	-0.85749	0.0645892	-0.432808	13	0.000297301	0.156598	0.0598164
ENSMUSG00000032238	chr9:68501343-69236303	Rora	-0.209115	0.0546271	-0.107695	13	0.0563678	0.249246	0.184933
ENSMUSG00000032368	chr9:91252646-91260898	Zic1	1.88419	0.00874234	0.737359	13	6.08955e-06	0.20307	0.100665
ENSMUSG00000032649	chr1:154246710-154358075	Glt25d2	-0.348118	0.125208	-0.191846	13	0.0286439	0.243452	0.186184
ENSMUSG00000032855	chr17:24686645-24733709	Pkd1	0.314127	0.0146163	0.220096	13	0.00160712	0.197224	0.147496
ENSMUSG00000032899	chr6:131248912-131303865	Styk1	-0.681235	0.0531744	-0.359417	13	0.015881	0.243648	0.119773
ENSMUSG00000033227	chr1:74818216-74832143	Wnt6	2.99338	0.000547247	0.87975	13	0.000755069	0.205589	0.0437957
ENSMUSG00000033285	chr3:99941853-99966580	Wdr3	0.166196	0.151389	0.133823	13	0.101205	0.207556	0.187375
ENSMUSG00000034544	chr3:66785062-67162568	Rsrc1	-0.215435	0.0417011	-0.113855	13	0.0080611	0.223745	0.192421
ENSMUSG00000034574	chr12:72931815-73093604	Daam1	-0.202852	0.053833	-0.107141	13	0.00035928	0.228494	0.17426
ENSMUSG00000034579	chr11:3387980-3399603	Pla2g3	0.767129	0.00313382	0.432575	13	0.00609624	0.140087	0.109922
ENSMUSG00000034714	chr11:114536495-114582541	Ttyh2	-0.259229	0.0668341	-0.140305	13	0.00240213	0.232254	0.0988358
ENSMUSG00000034724	chr5:96499102-96593440	Cnot6l	0.189562	0.110844	0.147711	13	0.0497024	0.226476	0.148062
ENSMUSG00000034765	chr19:53603349-53617171	Dusp5	1.12881	0.0152899	0.557689	13	0.00259683	0.168609	0.0916019
ENSMUSG00000035095	chr14:64054981-64084585	Fam167a	-0.657363	0.0681053	-0.347219	13	0.000779068	0.162871	0.077527
ENSMUSG00000035258	chr16:56477707-56690491	Abi3bp	1.07303	0.014184	0.540714	13	0.00220544	0.157504	0.0468092
ENSMUSG00000035441	chr11:80295378-80593777	Myo1d	-0.283422	0.0764695	-0.155031	13	0.000415471	0.229824	0.0988358
ENSMUSG00000035711	chr13:55624346-55630149	Dok3	0.824378	0.00693294	0.458275	13	0.0443521	0.195951	0.127002
ENSMUSG00000035873	chr10:107768995-107851697	Pawr	1.28544	0.0110191	0.604158	13	0.00103011	0.177101	0.0998629
ENSMUSG00000036095	chr12:38606511-39360247	Dgkb	0.564844	0.0972741	0.342537	13	0.00563671	0.23617	0.14056
ENSMUSG00000036856	chr4:136833154-136855891	Wnt4	1.32286	0.0146066	0.612016	13	5.46853e-06	0.240846	0.0199479
ENSMUSG00000037493	chr9:54392351-54408275	Cib2	-0.175336	0.11264	-0.0897644	13	0.0671003	0.228424	0.174429
ENSMUSG00000037697	chr14:46212599-46278068	Ddhd1	-0.17271	0.0744115	-0.0878678	13	0.00281804	0.23575	0.168647
ENSMUSG00000038119	chr9:35228463-35315486	Cdon	0.531672	0.0258992	0.328262	13	0.00460269	0.210645	0.129454
ENSMUSG00000038252	chr6:125117777-125141863	Ncapd2	0.228538	0.0692099	0.170269	13	0.0403703	0.233629	0.155801
ENSMUSG00000038535	chr9:72122456-72211827	Zfp280d	0.194832	0.135987	0.151059	13	0.0729668	0.212001	0.139895
ENSMUSG00000038725	chr15:44288849-44428939	Pkhd1l1	1.82224	0.00275745	0.730083	13	0.0292852	0.187993	0.0677117
ENSMUSG00000039031	chr10:26492033-26638704	Arhgap18	0.572702	0.0190948	0.349266	13	0.00719458	0.200218	0.131346
ENSMUSG00000039242	chr13:14046691-14091585	B3galnt2	0.199582	0.17011	0.153138	13	0.0477625	0.215768	0.124009
ENSMUSG00000039294	chr11:121083652-121090886	BC017643	-0.101334	0.335325	-0.0409679	13	0.125768	0.239402	0.217816
ENSMUSG00000039628	chr17:24889683-24895878	Hs3st6	2.441	0.000596465	0.829493	13	0.0244399	0.223551	0.0597
ENSMUSG00000039954	chr18:43367101-43477385	Stk32a	0.569829	0.0231934	0.341326	13	0.0582305	0.24988	0.121496
ENSMUSG00000039959	chr5:135882143-136021242	Hip1	0.283603	0.0138854	0.201715	13	0.0170753	0.208397	0.148292
ENSMUSG00000040016	chr3:157229606-157307972	Ptger3	1.02874	0.0103257	0.524357	13	0.00820806	0.134738	0.0318327
ENSMUSG00000040054	chr10:127495796-127566609	Baz2a	0.159612	0.105447	0.129485	13	0.105643	0.235969	0.200487
ENSMUSG00000040055	chr14:57741890-57752698	Gjb6	0.607043	0.0097331	0.364536	13	1.74913e-06	0.231203	0.18191
ENSMUSG00000040640	chr14:28435364-29291971	Erc2	-0.442597	0.0668015	-0.243572	13	0.00103011	0.16933	0.0552232
ENSMUSG00000040666	chr16:96421827-96450790	Sh3bgr	1.36976	0.0139458	0.626203	13	0.00734827	0.248592	0.172643
ENSMUSG00000040694	chr17:48558306-48572303	Apobec2	1.6182	0.0121126	0.682423	13	0.0404078	0.230956	0.124551
ENSMUSG00000040938	chr11:70026004-70030169	Slc16a11	1.01433	0.00069003	0.52096	13	3.43844e-06	0.182198	0.0988646
ENSMUSG00000041073	chr11:6497576-6506306	Nacad	-0.187189	0.172417	-0.0968078	13	0.0933047	0.241104	0.158052
ENSMUSG00000041324	chr13:16103434-16119294	Inhba	0.944229	0.0171784	0.497256	13	0.0438485	0.218569	0.105725
ENSMUSG00000042349	chr1:133150670-133176433	Ikbke	1.10777	0.00414101	0.551509	13	0.00083176	0.215084	0.112189
ENSMUSG00000042353	chr8:83134688-83219620	Frem3	1.10988	0.021607	0.548055	13	0.000306201	0.246184	0.192007
ENSMUSG00000042401	chr19:42357277-42506523	Crtac1	0.692063	0.0205225	0.396468	13	0.0021712	0.195546	0.0483419
ENSMUSG00000042708	chr1:155272042-155299954	1700012A16Rik	0.515722	0.0495252	0.320029	13	0.0957258	0.248507	0.191989
ENSMUSG00000042821	chr2:167363445-167368564	Snai1	2.03213	0.000421107	0.768581	13	0.000542437	0.241907	0.07717
ENSMUSG00000043411	chr4:137149420-137214702	Usp48	0.145474	0.156267	0.120541	13	0.117372	0.231236	0.198064
ENSMUSG00000044026	chr19:38470220-38480347	Tmem20	0.930306	0.0134021	0.494482	13	0.00156788	0.138435	0.079559
ENSMUSG00000044712	chr12:74387516-74455286	Slc38a6	0.239841	0.148422	0.177825	13	0.069923	0.236477	0.185707
ENSMUSG00000045394	chr17:88035069-88050696	Epcam	1.52735	0.018244	0.682497	13	0.0012534	0.198775	0.0496791
ENSMUSG00000047507	chr17:25379354-25393559	Baiap3	0.414283	0.123252	0.267421	13	0.0124754	0.230862	0.0805049
ENSMUSG00000048251	chr12:109148363-109242062	Bcl11b	-0.415949	0.0457459	-0.226713	13	0.0570708	0.238885	0.167657
ENSMUSG00000048368	chr13:49677885-49688228	Omd	2.36367	0.00979035	0.813581	13	0.0003073	0.168629	0.115073
ENSMUSG00000048782	chr7:121886958-121994144	Insc	-0.346144	0.0857167	-0.191844	13	0.0171845	0.243489	0.128337
ENSMUSG00000049872	chr10:33810908-33816575	Fam26e	1.00221	0.0196605	0.517675	13	0.000407742	0.194715	0.0982741
ENSMUSG00000049907	chr5:74591071-74595753	Rasl11b	-0.300039	0.0875524	-0.16134	13	0.000303255	0.248759	0.0485759
ENSMUSG00000050973	chr7:87377499-87386142	D330012F22Rik	-0.27263	0.110709	-0.146992	13	0.0855527	0.23575	0.170279
ENSMUSG00000051136	chr3:27270023-27277182	Ghsr	-0.578023	0.161118	-0.312165	13	0.0344306	0.249585	0.147311
ENSMUSG00000052305	chr7:110974798-110976860	Hbb-b1	1.38506	0.000876603	0.630493	13	3.93745e-05	0.135187	0.0295495
ENSMUSG00000052769	chr3:115417818-115419895	Gm9889	-0.992849	0.014985	-0.495223	13	0.0360564	0.24513	0.128388
ENSMUSG00000053286	chr1:153275528-153305562	1190005F20Rik	0.170654	0.146746	0.137064	13	0.150236	0.242572	0.201282
ENSMUSG00000053617	chr19:47334414-47539151	Sh3pxd2a	0.828222	0.00721947	0.455845	13	5.72908e-09	0.222894	0.204751
ENSMUSG00000053626	chr8:66493317-66685040	Tll1	-0.480948	0.068167	-0.262222	13	0.0131298	0.128635	0.0840573
ENSMUSG00000053886	chr8:70800216-70871843	Sh2d4a	1.07308	0.0739102	0.545124	13	0.0422585	0.247284	0.178113
ENSMUSG00000054999	chr19:6105532-6116042	Naaladl1	2.85679	0.00302044	0.870504	13	1.74421e-05	0.171581	0.1004
ENSMUSG00000055172	chr6:124462173-124473708	C1ra	1.05936	0.0198225	0.534094	13	0.000532996	0.134759	0.0568552
ENSMUSG00000055632	chr2:31169685-31316508	Hmcn2	0.8956	0.0252903	0.47466	13	0.0348178	0.228556	0.137327
ENSMUSG00000056629	chr19:7051981-7055180	Fkbp2	-0.211289	0.0965921	-0.109735	13	0.0824498	0.248015	0.144194
ENSMUSG00000057457	chrX:153596368-153853494	Phex	1.43022	0.0106785	0.641704	13	0.00104886	0.205799	0.0915101
ENSMUSG00000057751	chr4:153544589-153650072	Megf6	0.734282	0.0050243	0.417425	13	0.000824765	0.203328	0.140934
ENSMUSG00000057766	chr18:12410621-12464479	Ankrd29	-0.304934	0.0978922	-0.166826	13	0.00189333	0.246988	0.204663
ENSMUSG00000058488	chr5:151754932-151796634	Kl	1.49443	0.00417531	0.656654	13	5.14498e-05	0.169468	0.132563
ENSMUSG00000059316	chr2:29657904-29673292	Slc27a4	-0.173711	0.114354	-0.0867691	13	0.0785805	0.223221	0.144194
ENSMUSG00000059406	chr10:80342215-80362436	Tmprss9	-1.32214	0.031523	-0.62989	13	0.0269024	0.246723	0.0998629
ENSMUSG00000059713	chr4:134967973-134990018	Rcan3	-0.245031	0.0663053	-0.133325	13	0.00424583	0.245665	0.209686
ENSMUSG00000060180	chr11:67134910-67185338	Myh13	3.03747	0.00278854	0.900903	13	0.016407	0.164157	0.1012
ENSMUSG00000060204	chr5:72972628-72979039	Gm5868	-0.582605	0.132838	-0.313502	13	0.0152503	0.17627	0.1319
ENSMUSG00000060429	chr15:55470148-55738754	Sntb1	-0.361381	0.103298	-0.202533	13	0.0632243	0.244006	0.183694
ENSMUSG00000062198	chr12:56146398-56181347	2700097O09Rik	0.202972	0.156289	0.156124	13	0.098993	0.204328	0.176548
ENSMUSG00000062593	chr10:51200196-51216669	Lilrb4	1.41858	0.0066211	0.641118	13	0.00314463	0.218682	0.132234
ENSMUSG00000063239	chr17:27559082-27650536	Grm4	0.458902	0.0350214	0.295809	13	0.0179237	0.244145	0.110965
ENSMUSG00000063296	chr15:94459366-94926778	Tmem117	-0.315812	0.0248093	-0.173713	13	0.00258208	0.174656	0.110694
ENSMUSG00000063796	chr19:8665494-8686574	Slc22a8	1.77553	0.00152361	0.718692	13	8.9365e-09	0.202281	0.101194
ENSMUSG00000064307	chr7:109061248-109082659	Lrrc51	-0.272392	0.205424	-0.149774	13	0.118055	0.227768	0.166528
ENSMUSG00000064387	chr4:131908440-131909144	Snora73a	-1.44515	0.0343894	-0.626514	13	0.0206595	0.249968	0.0709695
ENSMUSG00000068037	chr17:13033695-13061259	Mas1	1.10643	0.0111738	0.552553	13	0.00476853	0.099479	0.0509062
ENSMUSG00000068735	chr2:93027455-93042166	Trp53i11	0.971778	0.00152801	0.507101	13	3.12805e-07	0.20648	0.132829
ENSMUSG00000069917	chr11:32196239-32197551	Hba-a2	1.55704	0.000232157	0.671702	13	1.29389e-05	0.104322	0.0158923
ENSMUSG00000069919	chr11:32183261-32184715	Hba-a1	1.50107	0.000326149	0.658717	13	8.49921e-05	0.151659	0.0559354
ENSMUSG00000071711	chr15:78236892-78244682	Mpst	-0.269227	0.148399	-0.146074	13	0.0135585	0.239626	0.0894243
ENSMUSG00000073985	chr7:108985015-108986127	Gm10602	-2.15119	0.00352093	-0.787746	13	0.0784749	0.210628	0.14834
ENSMUSG00000074657	chr10:126662505-126700386	Kif5a	-0.282521	0.0528288	-0.153372	13	0.0593012	0.229219	0.163864
ENSMUSG00000078190	chr1:164147504-164155931	Dnm3os	2.61381	0.00515232	0.8511	13	0.00761878	0.199013	0.100314
ENSMUSG00000078612	chr4:104585811-104689718	1700024P16Rik	1.36954	0.0208852	0.626843	13	0.0162157	0.194516	0.0500135
ENSMUSG00000079436	chr1:89282688-89291554	Kcnj13	3.32775	0.00167729	0.904049	13	0.00152671	0.2461	0.0635744
ENSMUSG00000080980	chr11:81385907-81387225	1700071K01Rik	-1.67967	0.0226779	-0.718007	13	0.0249323	0.244419	0.142985
ENSMUSG00000082902	chr4:41791756-41793871	Ccl19-ps1	2.00727	0.00177183	0.766688	13	0.000603377	0.128144	0.0789128
ENSMUSG00000084846	chr3:94798082-94801522	A730011C13Rik	0.452376	0.0522407	0.290959	13	0.103525	0.246391	0.201873
ENSMUSG00000084935	chr2:152375200-152379918	Gm14161	-2.32718	0.00488219	-0.82172	13	0.00853731	0.197321	0.112614
ENSMUSG00000084975	chr7:106408742-106415978	Gm16890	-1.36767	0.0596565	-0.628823	13	0.0863659	0.247959	0.200944
ENSMUSG00000084989	chr1:95112226-95127899	E030010N08Rik	2.03589	0.00173259	0.766103	13	5.2756e-05	0.197949	0.0927583
ENSMUSG00000085925	chr12:110827154-110838790	Rtl1	-0.470431	0.218813	-0.257454	13	0.0103033	0.210104	0.0929392
ENSMUSG00000086283	chr11:102480860-102485980	2810433D01Rik	2.31573	0.00607647	0.807643	13	0.000204793	0.244792	0.133035
ENSMUSG00000086321	chr4:83023971-83036822	Gm11413	-0.831531	0.0681675	-0.423558	13	0.050914	0.241806	0.11457
ENSMUSG00000086968	chr3:107691518-107699381	4933431E20Rik	-0.136211	0.139661	-0.0645367	13	0.0112554	0.237498	0.154492
ENSMUSG00000087083	chr6:113954533-114002352	Gm15083	-0.894915	0.0522322	-0.448228	13	0.0370297	0.186014	0.144005
ENSMUSG00000087403	chrX:148732793-148762288	2900056M20Rik	0.346552	0.120696	0.234748	13	0.114554	0.246665	0.199781
ENSMUSG00000087461	chr2:33873559-33967214	C230014O12Rik	-0.499253	0.11353	-0.273823	13	0.0505708	0.239708	0.212764
ENSMUSG00000090063	chr6:6769939-6819783	Dlx6os1	1.55077	0.0044125	0.676791	13	0.0567123	0.23018	0.159642
ENSMUSG00000091735	chr9:106366054-106368521	Gpr62	-0.282972	0.0756922	-0.156189	13	0.0795438	0.207775	0.168026
ENSMUSG00000091856	chr6:127058157-127060735	Gm17701	-1.31284	0.0160091	-0.602941	13	0.0281575	0.228424	0.143789
ENSMUSG00000000555	chr15:103174470-103197444	Itga5	1.27065	0.00716205	0.59968	12	3.76856e-06	0.127067	0.0988454
ENSMUSG00000001313	chr11:101326063-101333417	Rnd2	-0.264047	0.0258045	-0.142392	12	0.0752467	0.220902	0.18283
ENSMUSG00000001504	chr13:72765995-72771894	Irx2	0.714889	0.0994527	0.4073	12	0.00385093	0.200384	0.149045
ENSMUSG00000001506	chr11:94797288-94814606	Col1a1	1.31533	0.0033552	0.610734	12	0.000151089	0.243943	0.165319
ENSMUSG00000001521	chr6:128270908-128306119	Tulp3	0.19791	0.0856393	0.152826	12	0.0151105	0.239728	0.108073
ENSMUSG00000002524	chr15:75900364-75911626	Puf60	-0.113996	0.231324	-0.0493467	12	0.105525	0.224229	0.158272
ENSMUSG00000002688	chr12:51441968-51750460	Prkd1	-0.266658	0.0925323	-0.14452	12	0.0476667	0.249587	0.193477
ENSMUSG00000002910	chr8:73358804-73363869	Arrdc2	0.598338	0.00514298	0.360623	12	0.0268483	0.237256	0.193388
ENSMUSG00000003379	chr7:25682150-25687466	Cd79a	2.11264	0.00172083	0.780761	12	0.000841277	0.130234	0.0951607
ENSMUSG00000004366	chr16:23889417-23891180	Sst	1.17501	0.00717918	0.563532	12	6.91914e-05	0.228424	0.0690199
ENSMUSG00000004530	chr5:114292195-114359017	Coro1c	-0.130116	0.198109	-0.0605245	12	0.0625371	0.228424	0.129974
ENSMUSG00000004951	chr5:136363539-136365683	Hspb1	1.46159	0.000860194	0.64894	12	5.52256e-05	0.17158	0.120254
ENSMUSG00000005148	chr14:99697660-99712874	Klf5	1.4371	0.001101	0.644694	12	0.000697918	0.138535	0.0948788
ENSMUSG00000005220	chr5:72691014-72896029	Corin	1.6623	0.0136659	0.701587	12	0.00737349	0.173295	0.149604
ENSMUSG00000007279	chr7:116941954-117009443	Scube2	0.856871	0.0227127	0.466229	12	0.016844	0.2126	0.171312
ENSMUSG00000007891	chr7:149556803-149574193	Ctsd	-0.156585	0.14156	-0.0759856	12	0.0231939	0.196891	0.0849513
ENSMUSG00000008845	chr6:124254419-124280795	Cd163	1.42323	0.00416831	0.639164	12	0.000146447	0.198091	0.165817
ENSMUSG00000009092	chr10:75355893-75358936	Derl3	-0.600392	0.0757149	-0.319827	12	0.0312139	0.238829	0.192505
ENSMUSG00000009995	chrX:71527001-71535740	Taz	0.231141	0.0480057	0.170054	12	0.102953	0.238311	0.200482
ENSMUSG00000014791	chr8:107829251-107835550	Elmo3	0.92697	0.00730805	0.492849	12	0.00346938	0.245182	0.19435
ENSMUSG00000015149	chr7:29551504-29573934	Sirt2	-0.172589	0.129664	-0.086855	12	0.0171017	0.223518	0.0983242
ENSMUSG00000015340	chrX:9012128-9065147	Cybb	1.18862	0.0192514	0.57518	12	0.000454764	0.1845	0.175943
ENSMUSG00000015536	chr13:115608202-115619464	Mocs2	-0.165234	0.103444	-0.0837023	12	0.00794744	0.249935	0.199236
ENSMUSG00000015947	chr3:96086582-96098429	Fcgr1	-0.39624	0.0908225	-0.217787	12	0.0275888	0.242964	0.114365
ENSMUSG00000016477	chr13:29998194-30077787	E2f3	-0.227583	0.0997956	-0.121407	12	0.0227681	0.243641	0.204816
ENSMUSG00000017897	chr2:165480548-165597477	Eya2	1.64983	0.001135	0.693627	12	3.11145e-05	0.202994	0.173032
ENSMUSG00000018604	chr5:120120428-120134983	Tbx3	0.583662	0.0336843	0.353907	12	0.078086	0.236477	0.163738
ENSMUSG00000018698	chr11:84331229-84339173	Lhx1	0.465146	0.128003	0.293109	12	0.017199	0.201641	0.120917
ENSMUSG00000018920	chr11:70267235-70273736	Cxcl16	1.02948	0.0103562	0.526674	12	0.00121285	0.14935	0.141702
ENSMUSG00000019230	chr1:140721513-140745403	Lhx9	-2.33737	0.000306108	-0.795234	12	0.0283326	0.159784	0.111879
ENSMUSG00000019326	chr11:101191669-101203502	Aoc3	1.63644	0.00801382	0.688666	12	0.000421085	0.0928967	0.0379755
ENSMUSG00000019487	chr17:57388624-57403096	Trip10	0.689562	0.0127018	0.399704	12	9.38166e-06	0.234692	0.158195
ENSMUSG00000019779	chr10:34202956-34331282	Frk	1.23157	0.0416432	0.591223	12	0.0110867	0.17158	0.160802
ENSMUSG00000020052	chr10:86953314-86956655	Ascl1	-0.338481	0.11196	-0.188444	12	0.105098	0.247284	0.205877
ENSMUSG00000020185	chr10:110182245-110224690	E2f7	1.83638	0.0140908	0.732535	12	0.0863699	0.233586	0.150311
ENSMUSG00000020250	chr10:82296446-82360719	Txnrd1	-0.104662	0.279015	-0.0437942	12	0.0505191	0.243822	0.20191
ENSMUSG00000020536	chr11:60512975-60527938	Llgl1	-0.201889	0.107567	-0.104707	12	0.00496483	0.237572	0.0655956
ENSMUSG00000020782	chr11:115685113-115717344	Llgl2	1.57643	0.0090046	0.678818	12	0.00769986	0.172554	0.169716
ENSMUSG00000021108	chr12:74685533-74879422	Prkch	0.630544	0.00784601	0.37414	12	0.0107189	0.152112	0.0931813
ENSMUSG00000021180	chr12:101787738-101963488	Rps6ka5	-0.185495	0.20289	-0.0954944	12	0.126957	0.229283	0.164275
ENSMUSG00000021186	chr12:102984525-103057515	Fbln5	0.760899	0.0334193	0.428029	12	0.0119512	0.237185	0.107874
ENSMUSG00000021268	chr12:110778961-110810186	Meg3	0.280987	0.101139	0.19852	12	0.00295995	0.184996	0.117504
ENSMUSG00000021275	chr12:112127224-112210854	Tecpr2	-0.128599	0.2083	-0.0592489	12	0.0543938	0.249026	0.133716
ENSMUSG00000021367	chr13:42396389-42403608	Edn1	0.614563	0.0242425	0.366942	12	0.0259433	0.169613	0.15009
ENSMUSG00000021466	chr13:63610011-63674724	Ptch1	-0.247594	0.105887	-0.132871	12	0.00556549	0.235267	0.108826
ENSMUSG00000021750	chr14:9128538-9150787	Fam107a	0.674946	0.0121032	0.393167	12	0.0352182	0.210108	0.0947873
ENSMUSG00000021773	chr14:22664833-22668449	Comtd1	-0.261685	0.185443	-0.143025	12	0.147936	0.247284	0.212903
ENSMUSG00000021901	chr14:32064425-32073365	Bap1	-0.175395	0.091919	-0.0889923	12	0.0639881	0.23575	0.189108
ENSMUSG00000022206	chr15:11769401-11835679	Npr3	1.55462	0.00464714	0.673444	12	0.000634443	0.186699	0.131926
ENSMUSG00000022217	chr14:56200103-56204389	Fam158a	-0.164519	0.207927	-0.0815284	12	0.126383	0.237549	0.205162
ENSMUSG00000022246	chr15:10498484-10644636	Rai14	0.769412	0.00762839	0.433231	12	9.37614e-07	0.238855	0.151107
ENSMUSG00000023026	chr15:99868845-100050154	Dip2b	-0.144226	0.113466	-0.0698253	12	0.0637975	0.23575	0.155628
ENSMUSG00000023067	chr17:29227674-29237917	Cdkn1a	0.651036	0.00282199	0.383184	12	0.0303837	0.171204	0.147934
ENSMUSG00000023348	chr5:137750877-137755882	Trip6	0.737376	0.00859109	0.419837	12	0.00209324	0.199397	0.168846
ENSMUSG00000024008	chr17:29293245-29374992	Cpne5	0.432207	0.103911	0.275978	12	6.43405e-05	0.146505	0.118618
ENSMUSG00000024042	chr17:31980943-31992987	Sik1	0.539259	0.0222028	0.331778	12	0.00410508	0.184457	0.166137
ENSMUSG00000024371	chr17:34999299-35035647	C2	1.78141	0.00249689	0.719598	12	1.68167e-06	0.184987	0.173358
ENSMUSG00000024659	chr19:20447668-20465684	Anxa1	-0.512242	0.138471	-0.274464	12	0.0010463	0.220045	0.0724078
ENSMUSG00000024683	chr19:11844631-11849684	Mrpl16	-0.199043	0.113691	-0.104603	12	0.0401794	0.247701	0.15101
ENSMUSG00000025221	chr19:45866079-45890801	Kcnip2	0.421482	0.0682656	0.270493	12	0.00742445	0.244592	0.134928
ENSMUSG00000025355	chr10:128227759-128238130	Mmp19	1.27065	0.0109454	0.600025	12	0.00375576	0.212272	0.145513
ENSMUSG00000025409	chr10:126718762-126726324	Mbd6	0.323946	0.0377895	0.224115	12	0.0354906	0.233951	0.169323
ENSMUSG00000025433	chr17:40358476-40456376	Crisp3	2.27272	0.0617117	0.814876	12	0.0029238	0.218812	0.120079
ENSMUSG00000025503	chr7:148577848-148589117	Taldo1	-0.215286	0.110541	-0.112996	12	0.000472458	0.230412	0.0573232
ENSMUSG00000025650	chr9:108855381-108887170	Col7a1	0.67106	0.0276198	0.389358	12	0.0610286	0.192068	0.164647
ENSMUSG00000025920	chr1:16218505-16510443	Stau2	-0.248668	0.0341291	-0.134755	12	0.000424373	0.243452	0.194688
ENSMUSG00000026114	chr1:37274931-37320479	Cnga3	1.65945	0.0182967	0.690171	12	0.00052087	0.183018	0.111408
ENSMUSG00000026278	chr1:95582021-95592589	Bok	0.26654	0.180551	0.192844	12	0.0996849	0.244972	0.18109
ENSMUSG00000026317	chr8:14881085-14901970	Cln8	-0.140738	0.199302	-0.065899	12	0.0647663	0.196891	0.121846
ENSMUSG00000026442	chr1:134461018-134638624	Nfasc	-0.118601	0.271535	-0.0525156	12	0.119602	0.232586	0.183401
ENSMUSG00000026564	chr1:168028034-168058279	Dusp27	1.82211	0.0051867	0.729421	12	0.0133778	0.180899	0.126002
ENSMUSG00000026626	chr1:193175610-193221170	Ppp2r5a	-0.182695	0.110321	-0.0938171	12	0.0566958	0.234655	0.148024
ENSMUSG00000026786	chr2:22629364-22731423	Apbb1ip	-0.325979	0.0912291	-0.179857	12	0.0439638	0.237702	0.150155
ENSMUSG00000027015	chr2:70955730-70981233	Cybrd1	0.470363	0.0634834	0.296818	12	0.0550112	0.244088	0.212528
ENSMUSG00000027022	chr2:67283809-67364921	Xirp2	-0.892793	0.0327808	-0.446003	12	0.0305015	0.200214	0.111781
ENSMUSG00000027322	chr2:130894706-130912751	Siglec1	1.81174	0.00136639	0.726009	12	0.00111516	0.13918	0.0856112
ENSMUSG00000027487	chr2:154160866-154198996	Cdk5rap1	0.305374	0.0695143	0.213316	12	0.102649	0.24513	0.205627
ENSMUSG00000027506	chr3:8928376-9004973	Tpd52	-0.21845	0.0511929	-0.116627	12	0.0122205	0.223586	0.16054
ENSMUSG00000027611	chr2:155576603-155581457	Procr	0.957309	0.0155536	0.502014	12	0.0139724	0.185819	0.178218
ENSMUSG00000027654	chr2:158593579-158612623	Fam83d	0.870046	0.00914928	0.471773	12	0.0357229	0.164806	0.149197
ENSMUSG00000027833	chr3:66775399-66785943	Shox2	-1.35935	0.00424078	-0.599738	12	0.0269024	0.165322	0.13002
ENSMUSG00000027994	chr3:129617628-129673374	Ccdc109b	0.675237	0.0224439	0.393962	12	0.0759019	0.247284	0.217298
ENSMUSG00000028776	chr4:129841448-129852616	Tinagl1	0.969627	0.00545011	0.505081	12	0.000576388	0.130382	0.100985
ENSMUSG00000028803	chr4:135001085-135051203	Nipal3	-0.127802	0.207488	-0.0587433	12	0.0249199	0.234011	0.123279
ENSMUSG00000028834	chr4:133870785-133885794	Trim63	2.07262	0.0164411	0.774822	12	0.0126356	0.239386	0.133231
ENSMUSG00000028944	chr5:24368312-24606710	Prkag2	0.438182	0.0219245	0.285324	12	0.00209241	0.249935	0.19305
ENSMUSG00000029028	chr4:153385590-153395872	Lrrc47	-0.112616	0.338137	-0.0484903	12	0.098903	0.232421	0.182684
ENSMUSG00000029064	chr4:154865220-154933628	Gnb1	-0.147179	0.141993	-0.0714056	12	5.94239e-06	0.224445	0.114982
ENSMUSG00000029123	chr5:37837817-38108642	Stk32b	0.981248	0.00450856	0.500998	12	6.63057e-06	0.228424	0.038521
ENSMUSG00000029217	chr5:73146707-73259972	Tec	0.849638	0.00796447	0.463306	12	0.00110038	0.191364	0.153452
ENSMUSG00000029338	chr5:98313457-98460231	Antxr2	0.734329	0.0482025	0.417483	12	0.00596511	0.199501	0.171312
ENSMUSG00000029647	chr5:148241906-148360327	Pan3	0.192111	0.141324	0.149399	12	0.131759	0.232451	0.204425
ENSMUSG00000029659	chr5:150170801-150234548	6330406I15Rik	0.91864	0.0509923	0.487524	12	0.00730599	0.164513	0.0853527
ENSMUSG00000029671	chr6:22237977-22250659	Wnt16	2.05481	0.00114957	0.770368	12	0.000273173	0.127614	0.0649087
ENSMUSG00000029923	chr6:39330924-39340629	Rab19	2.21687	0.00259723	0.805468	12	0.0316301	0.168517	0.0991185
ENSMUSG00000030187	chr6:131168991-131197630	Klra2	1.60097	0.0198566	0.688847	12	0.0719935	0.217999	0.126323
ENSMUSG00000030246	chr6:142438519-142456727	Ldhb	-0.223708	0.0690612	-0.117926	12	0.103486	0.244528	0.192605
ENSMUSG00000030536	chr7:87856219-87948467	Iqgap1	0.449826	0.0324036	0.289679	12	5.42739e-08	0.228637	0.145487
ENSMUSG00000030541	chr7:87239482-87260528	Idh2	0.35311	0.0170824	0.240753	12	5.00445e-06	0.248189	0.216671
ENSMUSG00000031226	chrX:102274845-102312679	2610029G23Rik	-0.314283	0.0867969	-0.173582	12	0.00525848	0.246228	0.134238
ENSMUSG00000031274	chrX:137909678-138124028	Col4a5	0.70603	0.0114775	0.406478	12	0.000189592	0.162315	0.155917
ENSMUSG00000031351	chrX:70232428-70277132	Zfp185	1.98155	0.00783898	0.756151	12	0.00023133	0.24717	0.157651
ENSMUSG00000031377	chrX:160630524-160696375	Bmx	0.918633	0.0246894	0.486155	12	0.0331395	0.189842	0.127383
ENSMUSG00000031392	chrX:71259003-71269507	Irak1	0.156194	0.108532	0.127099	12	0.0952181	0.240675	0.18589
ENSMUSG00000031586	chr8:34892866-35040563	Rbpms	0.722877	0.0236678	0.414025	12	0.00653435	0.208771	0.19265
ENSMUSG00000032010	chr9:43874854-43903958	Usp2	0.315381	0.0520051	0.220497	12	0.0152015	0.248398	0.194596
ENSMUSG00000032135	chr9:43942302-43951060	Mcam	-0.256984	0.106202	-0.139254	12	0.00327597	0.238299	0.0841811
ENSMUSG00000032212	chr9:70390416-70440294	Sltm	0.148578	0.134317	0.122178	12	0.0791482	0.246319	0.191811
ENSMUSG00000032268	chr9:48889115-48925942	Tmprss5	-0.37283	0.125781	-0.205452	12	0.0281728	0.215561	0.108802
ENSMUSG00000032599	chr9:108685877-108708914	Ip6k2	0.176453	0.128258	0.140005	12	0.0315412	0.208363	0.141659
ENSMUSG00000033557	chr1:158608426-158649382	Fam20b	-0.195071	0.0541204	-0.101663	12	0.000137091	0.242038	0.153272
ENSMUSG00000034205	chr14:70008728-70095890	Loxl2	1.14628	0.0299953	0.562768	12	0.00816353	0.16991	0.158435
ENSMUSG00000034610	chr4:108131781-108232276	Zcchc11	0.21793	0.11042	0.163712	12	0.0971308	0.237417	0.168928
ENSMUSG00000034612	chr10:82447993-82658895	Chst11	-0.130721	0.171578	-0.0598331	12	0.0780369	0.23575	0.131964
ENSMUSG00000034936	chr11:101526605-101529396	Arl4d	0.705987	0.00714536	0.406461	12	0.0213823	0.214857	0.129154
ENSMUSG00000035000	chr2:62167880-62250538	Dpp4	1.68306	0.00787646	0.699273	12	0.000598179	0.18164	0.155159
ENSMUSG00000035877	chr2:160569413-160698984	Zhx3	0.186386	0.0707768	0.145059	12	0.112426	0.246688	0.20816
ENSMUSG00000036281	chr2:26218035-26236423	Snapc4	0.20305	0.117568	0.155166	12	0.117973	0.246391	0.193887
ENSMUSG00000036503	chr3:57539743-57639597	Rnf13	-0.223789	0.130485	-0.118712	12	0.0648249	0.244756	0.191743
ENSMUSG00000036985	chrX:45524896-45562305	Zdhhc9	-0.153296	0.1479	-0.0754	12	0.0734496	0.237572	0.144978
ENSMUSG00000037235	chr5:34516286-34530619	Mxd4	0.431677	0.00600996	0.281735	12	0.00120906	0.235648	0.185344
ENSMUSG00000037406	chr8:26135150-26149684	Htra4	2.10009	0.0037478	0.782484	12	0.00550035	0.120704	0.108631
ENSMUSG00000037621	chr6:72155921-72185821	Atoh8	1.0448	0.00801039	0.532431	12	0.00687423	0.146315	0.0656134
ENSMUSG00000037706	chr7:150238394-150254089	Cd81	-0.173579	0.0991727	-0.0868127	12	0.0176443	0.213582	0.09434
ENSMUSG00000038179	chr1:173562284-173579399	Slamf7	1.8972	0.0108568	0.748247	12	0.0301596	0.161661	0.0999838
ENSMUSG00000038236	chr6:52164240-52172103	Hoxa7	2.3012	0.0165612	0.891961	12	0.0805	0.249774	0.143654
ENSMUSG00000038387	chr7:52273098-52277266	Rras	0.586456	0.0170288	0.353616	12	0.00152826	0.224144	0.144814
ENSMUSG00000038692	chr11:96177748-96183202	Hoxb4	2.99276	0.00871865	0.88768	12	0.0226	0.248334	0.108262
ENSMUSG00000038775	chr9:118961646-118980893	Vill	-0.419891	0.275746	-0.227607	12	0.00130654	0.205396	0.143715
ENSMUSG00000039063	chr2:6109261-6134329	Echdc3	0.866457	0.0297112	0.471904	12	0.0129126	0.227276	0.19832
ENSMUSG00000039183	chr17:25019306-25023545	Nubp2	-0.140059	0.301835	-0.0671312	12	0.115828	0.20648	0.172064
ENSMUSG00000039476	chr2:30690242-30737011	Prrx2	2.1214	0.00131644	0.781489	12	0.0023035	0.179876	0.11222
ENSMUSG00000039883	chr5:21049095-21081968	Lrrc17	2.06965	0.00955184	0.773851	12	0.00869841	0.161102	0.0787284
ENSMUSG00000040373	chr11:107735669-107776619	Cacng5	1.24662	0.00515757	0.585199	12	1.92473e-05	0.184996	0.0481824
ENSMUSG00000040412	chr3:108258362-108339694	5330417C22Rik	0.291215	0.168536	0.203914	12	0.000388433	0.12744	0.0770724
ENSMUSG00000040865	chr1:63004742-63161491	Ino80d	0.196302	0.126933	0.152804	12	0.0406148	0.228424	0.176683
ENSMUSG00000040966	chr17:12776805-12821581	Slc22a2	2.26903	0.00979801	0.799148	12	0.000525844	0.237549	0.139338
ENSMUSG00000041193	chr4:138354909-138419647	Pla2g5	1.32532	0.00820984	0.61851	12	0.0316648	0.189532	0.132781
ENSMUSG00000042099	chr17:33947215-33960113	Kank3	0.485094	0.0134914	0.307249	12	0.00275342	0.210727	0.173378
ENSMUSG00000042607	chr6:5333136-5383272	Asb4	-0.706787	0.0382336	-0.371071	12	0.00726117	0.153713	0.10268
ENSMUSG00000043008	chr16:19946336-19983372	Klhl6	-0.315696	0.152191	-0.175088	12	0.121165	0.235876	0.161923
ENSMUSG00000043088	chr6:113408228-113420995	Il17re	2.87124	0.00597298	0.872226	12	0.00104838	0.196388	0.154902
ENSMUSG00000043252	chr4:15192728-15214150	Tmem64	0.712687	0.0197665	0.410389	12	0.000930485	0.222633	0.152684
ENSMUSG00000044349	chr2:158201124-158212131	Snhg11	0.31596	0.0666335	0.216749	12	0.00141684	0.189255	0.0878464
ENSMUSG00000044393	chr18:20716325-20763272	Dsg2	0.935328	0.00869102	0.496552	12	0.00715084	0.211067	0.16839
ENSMUSG00000044726	chr15:34382817-34403897	BC030476	-1.16242	0.0166048	-0.541625	12	0.0889031	0.215776	0.151884
ENSMUSG00000045875	chr14:67253838-67390255	Adra1a	0.309509	0.0922355	0.216182	12	0.00177908	0.24513	0.0504396
ENSMUSG00000045912	chr10:79069352-79077013	C2cd4c	0.435833	0.0933107	0.280029	12	0.0419245	0.235975	0.173399
ENSMUSG00000046186	chr9:78463103-78564310	Cd109	0.825053	0.0415326	0.453839	12	0.00492258	0.202338	0.175517
ENSMUSG00000046417	chr11:62418136-62462275	BC046404	0.251393	0.142938	0.18226	12	0.0868699	0.246714	0.166915
ENSMUSG00000046733	chr6:135015419-135034977	Gprc5a	1.42422	0.020611	0.650179	12	0.0512567	0.214262	0.0860176
ENSMUSG00000047248	chr7:107520493-107618918	C2cd3	0.189783	0.1003	0.146446	12	0.0800954	0.226427	0.17525
ENSMUSG00000048078	chr7:103319504-104059853	Odz4	0.278698	0.0403687	0.196072	12	0.00321919	0.162764	0.109143
ENSMUSG00000048154	chr15:98661850-98701864	Mll2	0.253803	0.0576316	0.185784	12	0.041957	0.228543	0.183625
ENSMUSG00000048424	chr15:8918176-8996550	Ranbp3l	2.20912	0.00482621	0.790813	12	0.00083176	0.187427	0.0960064
ENSMUSG00000048497	chr11:62461916-62480106	Mmgt2	0.256529	0.137672	0.186867	12	0.0430742	0.237431	0.155467
ENSMUSG00000048699	chr15:101382537-101393631	4732456N10Rik	1.20763	0.0318695	0.5825	12	0.000449917	0.247284	0.0855303
ENSMUSG00000048747	chr4:97234574-97445019	E130114P18Rik	-0.358258	0.0768613	-0.198478	12	0.0686053	0.230913	0.162911
ENSMUSG00000048897	chr7:87169450-87237887	Zfp710	-0.202087	0.250863	-0.104606	12	0.134538	0.247284	0.180297
ENSMUSG00000049103	chr9:124016439-124028546	Ccr2	1.67296	0.0152448	0.696865	12	0.00322887	0.122725	0.0558023
ENSMUSG00000049241	chr5:124326495-124330279	Gpr81	2.28885	0.00153088	0.802307	12	0.0016768	0.165853	0.118328
ENSMUSG00000049580	chr7:105498928-105510088	Tsku	1.43811	0.00320833	0.645836	12	0.000369323	0.248046	0.0974302
ENSMUSG00000049832	chr17:36072276-36073145	Gm9840	-0.22041	0.256395	-0.116952	12	0.134538	0.238966	0.213757
ENSMUSG00000050558	chr2:132163219-132211433	Prokr2	1.34562	0.0234724	0.619712	12	0.0408758	0.168373	0.126606
ENSMUSG00000051041	chr7:114710710-114734858	Olfml1	-0.255798	0.115385	-0.138643	12	0.00785071	0.226512	0.0848198
ENSMUSG00000051517	chr4:43508764-43512817	E130306D19Rik	1.57204	0.00811222	0.684872	12	0.0483107	0.229891	0.208097
ENSMUSG00000051985	chr1:137849905-137903169	Igfn1	1.30366	0.00970804	0.614845	12	0.0283115	0.2313	0.105019
ENSMUSG00000052812	chr12:4923960-5051103	Atad2b	0.210591	0.155572	0.159448	12	0.0845013	0.226357	0.168599
ENSMUSG00000053024	chr1:134405752-134439767	Cntn2	-0.178961	0.134018	-0.0912575	12	0.000614068	0.233076	0.0529175
ENSMUSG00000053063	chr6:129292459-129315571	Clec12a	1.1418	0.0225255	0.56444	12	0.0743009	0.194263	0.119888
ENSMUSG00000053930	chr11:66024977-66339716	Shisa6	1.25926	0.00261178	0.589508	12	2.91226e-05	0.184996	0.0725609
ENSMUSG00000055235	chr5:24217306-24236795	Wdr86	1.6715	0.00750524	0.697341	12	0.000135548	0.177552	0.111869
ENSMUSG00000055748	chr15:63722570-63734741	Gsdmc4	-1.41963	0.021093	-0.638627	12	0.102508	0.249825	0.209496
ENSMUSG00000055775	chr11:67090376-67122386	Myh8	2.00658	0.0566151	0.765205	12	0.0740331	0.242608	0.165317
ENSMUSG00000056073	chr10:48819016-49508822	Grik2	0.245137	0.222322	0.177509	12	0.00207631	0.15868	0.106724
ENSMUSG00000056904	chr9:90991736-90993588	Gm5620	-0.231833	0.258834	-0.123179	12	0.120276	0.235496	0.196203
ENSMUSG00000058246	chr13:67933922-67944300	Gm10037	1.0883	0.0175081	0.558899	12	0.0974647	0.244939	0.195908
ENSMUSG00000058740	chr2:25719065-25774043	Kcnt1	0.444777	0.010553	0.288565	12	0.00453668	0.240061	0.210234
ENSMUSG00000059246	chr9:69605267-69608997	Foxb1	2.00868	0.00510899	0.760046	12	0.052895	0.210673	0.106255
ENSMUSG00000059447	chr5:30481538-30511383	Hadhb	-0.207416	0.0391503	-0.109357	12	0.00693724	0.238509	0.21272
ENSMUSG00000061474	chr13:101505660-101514864	Mrps36	-0.148029	0.301195	-0.0711955	12	0.114517	0.241687	0.226072
ENSMUSG00000061878	chr11:116391989-116398238	Sphk1	2.43123	0.000323894	0.822046	12	8.68933e-11	0.247284	0.053521
ENSMUSG00000063434	chr19:48280265-48880245	Sorcs3	0.609616	0.0197672	0.357874	12	2.24189e-07	0.144194	0.0533051
ENSMUSG00000066537	chr7:48654852-48704261	Vmn2r57	-1.24189	0.0452156	-0.567168	12	0.0320403	0.24856	0.189527
ENSMUSG00000068373	chr2:103982980-104250741	D430041D05Rik	-0.308962	0.026783	-0.168162	12	0.0383944	0.240771	0.203729
ENSMUSG00000073096	chr6:48504545-48520971	Lrrc61	-0.147663	0.176646	-0.0716745	12	0.0702948	0.228825	0.132614
ENSMUSG00000073421	chr17:34399904-34406613	H2-Ab1	1.87282	0.00331264	0.735835	12	0.000471417	0.187427	0.0891112
ENSMUSG00000074122	chr9:98849324-98855979	Foxl2os	1.15922	0.0145652	0.567277	12	0.0270812	0.24103	0.172772
ENSMUSG00000074194	chr8:87633296-87643786	Zfp791	-0.321768	0.0893997	-0.177751	12	0.0188955	0.205437	0.130189
ENSMUSG00000075511	chr15:83187740-83197957	1700001L05Rik	1.00195	0.0179859	0.520176	12	0.0292852	0.248437	0.203324
ENSMUSG00000078302	chr13:99123950-99126910	Foxd1	2.08709	0.00172058	0.773218	12	0.000253134	0.217864	0.160023
ENSMUSG00000078915	chr13:45173617-45174746	Hsp25-ps1	1.697	0.00301323	0.703942	12	0.0314253	0.187427	0.182149
ENSMUSG00000079018	chr15:74875197-74879510	Ly6c1	0.334344	0.0371402	0.230353	12	0.0383726	0.236401	0.170066
ENSMUSG00000079419	chr19:11543608-11556937	Ms4a6c	1.44094	0.006344	0.64505	12	0.00378428	0.248069	0.121549
ENSMUSG00000079477	chr6:87948850-87995514	Rab7	-0.0603863	0.498386	-0.0131908	12	0.0485759	0.220895	0.187761
ENSMUSG00000079571	chr17_random:39427-48824	CT4856092	1.01695	0.0107604	0.530312	12	0.0663916	0.233468	0.141473
ENSMUSG00000081219	chr2:122292421-122293512	Bambi-ps1	-0.376761	0.141938	-0.210244	12	0.0858741	0.237702	0.210122
ENSMUSG00000083777	chr2:19887344-19889274	Gm13361	1.58452	0.0342272	0.704437	12	0.0681309	0.237702	0.21202
ENSMUSG00000085562	chr4:125564845-125599911	2610028E06Rik	-0.974086	0.0138235	-0.476653	12	0.023752	0.201873	0.0889943
ENSMUSG00000085950	chr2:38279272-38311621	Gm13589	1.11613	0.0420824	0.556478	12	0.0584833	0.223898	0.13919
ENSMUSG00000086170	chr11:43042815-43046016	Gm12144	1.38042	0.0283699	0.646616	12	0.0612366	0.242547	0.137493
ENSMUSG00000086594	chr17:59135424-59164654	4930505H01Rik	-2.92259	0.0140073	-1	12	0.0527979	0.248991	0.151467
ENSMUSG00000086655	chr5:116573373-116579369	C330018A13Rik	-0.644125	0.0386234	-0.350794	12	0.107555	0.24856	0.199213
ENSMUSG00000089669	chr11:69496098-69499536	Tnfsf13	1.85447	0.00302889	0.735576	12	0.00125682	0.238001	0.111151
ENSMUSG00000089991	chr1:141758529-141833296	Gm16332	2.1388	0.00402143	0.796556	12	0.0684957	0.195508	0.110246
ENSMUSG00000090962	chr12:111513344-111516528	Dio3os	2.3505	0.0015457	0.815338	12	0.00232951	0.072317	0.0479586
ENSMUSG00000091162	chr8:71689394-71708364	Gm7677	1.00637	0.0277075	0.524048	12	0.0749427	0.223085	0.166957
ENSMUSG00000003051	chr1:137149901-137155299	Elf3	4.43851	0.000913433	0.96707	11	0.000495854	0.234684	0.0349977
ENSMUSG00000003269	chr7:53061757-53070201	Cyth2	0.177761	0.0877904	0.140519	11	0.0123914	0.220673	0.170739
ENSMUSG00000004630	chr8:3623121-3625795	Pcp2	1.76941	0.0425804	0.740969	11	0.011343	0.245671	0.113912
ENSMUSG00000009108	chr3:107895457-107904600	Gnat2	1.15871	0.0155309	0.577862	11	0.10865	0.246678	0.202061
ENSMUSG00000013089	chr16:22381132-22440042	Etv5	-0.204552	0.201589	-0.106383	11	0.0238787	0.219238	0.160555
ENSMUSG00000013611	chr15:36433567-36485578	Snx31	1.75208	0.00539304	0.725472	11	0.0222111	0.2178	0.0907781
ENSMUSG00000015748	chr3:95633797-95660058	Prpf3	0.21359	0.0932705	0.162376	11	0.0164082	0.204808	0.144194
ENSMUSG00000018593	chr11:55207752-55233832	Sparc	-0.21812	0.0778207	-0.115562	11	0.0554211	0.248481	0.215988
ENSMUSG00000018986	chr11:83004582-83028906	Slfn3	0.851638	0.0143197	0.465769	11	0.0578806	0.240824	0.151399
ENSMUSG00000019088	chrX:71518306-71527926	Dnase1l1	0.834637	0.0171196	0.456888	11	0.00025438	0.247703	0.150035
ENSMUSG00000019528	chr3:20021720-20055466	Gyg	-0.24346	0.0438329	-0.132345	11	0.00809717	0.248222	0.229833
ENSMUSG00000019876	chr10:57351637-57461168	Pkib	0.51199	0.108498	0.320285	11	0.0355685	0.227517	0.200214
ENSMUSG00000020264	chr11:54971722-54998829	Slc36a2	1.31009	0.0128772	0.611443	11	0.13996	0.189591	0.173482
ENSMUSG00000020303	chr11:31257057-31270324	Stc2	0.447158	0.0665922	0.287706	11	0.00449979	0.232734	0.0485759
ENSMUSG00000020439	chr11:3417276-3440865	Smtn	0.79651	0.0133044	0.443667	11	0.00623334	0.247875	0.158225
ENSMUSG00000020607	chr12:14154155-14159094	Fam84a	-0.315374	0.0799113	-0.174265	11	0.0117122	0.245421	0.220015
ENSMUSG00000021508	chr13:56389758-56398162	Cxcl14	0.353662	0.0387293	0.237351	11	0.0282926	0.218682	0.0742307
ENSMUSG00000021721	chr13:106233523-106238463	Htr1a	0.84429	0.00988066	0.45083	11	0.0019441	0.247284	0.160925
ENSMUSG00000022738	chr16:17912957-17915402	Gsc2	2.14385	0.0149197	0.780285	11	0.00210912	0.228424	0.0300379
ENSMUSG00000023923	chr17:50872202-51318924	Tbc1d5	-0.127472	0.204253	-0.0573399	11	0.133843	0.211547	0.173415
ENSMUSG00000024026	chr17:30729561-30749854	Glo1	-0.104282	0.235803	-0.0430388	11	0.116778	0.248419	0.164773
ENSMUSG00000024190	chr17:26642285-26645714	Dusp1	0.644168	0.00293134	0.380646	11	0.00112095	0.239149	0.0959912
ENSMUSG00000024232	chr18:3507705-3516652	Bambi	0.486378	0.0398837	0.309234	11	0.0351805	0.247284	0.167281
ENSMUSG00000025537	chr5:130339047-130374669	Phkg1	-0.257912	0.0690093	-0.138778	11	0.115096	0.228424	0.185819
ENSMUSG00000025915	chr1:9787961-9892887	Sgk3	0.490672	0.029755	0.310397	11	0.0302098	0.227959	0.201488
ENSMUSG00000026142	chr1:82312777-82442191	Rhbdd1	-0.152467	0.235072	-0.0728327	11	0.049433	0.226414	0.111711
ENSMUSG00000026565	chr1:167795035-167933059	Pou2f1	0.125336	0.291657	0.109173	11	0.125173	0.245436	0.193082
ENSMUSG00000027001	chr2:80456952-80472768	Dusp19	-0.278637	0.113525	-0.151939	11	0.0872901	0.2469	0.22197
ENSMUSG00000027210	chr2:115688550-115891825	Meis2	0.692282	0.0176629	0.392728	11	5.5852e-05	0.228424	0.168545
ENSMUSG00000028007	chr3:117484165-117572104	Snx7	0.294446	0.0930794	0.207596	11	0.103082	0.227941	0.184996
ENSMUSG00000028597	chr4:108072745-108079816	Gpx7	0.626694	0.0191876	0.371889	11	0.00703155	0.248859	0.20369
ENSMUSG00000028756	chr4:137869074-137882472	Pink1	-0.167527	0.14904	-0.0828088	11	0.112376	0.236933	0.160524
ENSMUSG00000029120	chr5:37259502-37346567	Ppp2r2c	-0.139933	0.141135	-0.0660162	11	0.081951	0.227452	0.160524
ENSMUSG00000029413	chr5:92686436-92707446	Naaa	0.338876	0.0254432	0.23204	11	0.00218741	0.246761	0.188576
ENSMUSG00000029776	chr6:52495972-52590633	Hibadh	-0.189571	0.0609721	-0.0978335	11	0.0193486	0.230521	0.207749
ENSMUSG00000030034	chr6:83071509-83075675	Ino80b	-0.21765	0.253756	-0.113845	11	0.134538	0.249267	0.201887
ENSMUSG00000030701	chr7:107791156-107811178	Plekhb1	-0.250742	0.0846955	-0.135705	11	0.0454322	0.24697	0.126383
ENSMUSG00000030862	chr7:139234249-139346672	Cpxm2	0.777911	0.0450776	0.435307	11	0.0217408	0.238825	0.109289
ENSMUSG00000031491	chr8:28513436-28524666	Chrna6	-0.728944	0.175873	-0.380314	11	0.00217166	0.247783	0.0255383
ENSMUSG00000031561	chr8:49312786-49760294	Odz3	0.37195	0.0984662	0.248954	11	0.0217963	0.192173	0.0300242
ENSMUSG00000031688	chr8:80956658-80960801	Pou4f2	1.52014	0.0351297	0.659518	11	0.00893213	0.24513	0.0592942
ENSMUSG00000031949	chr8:114490558-114516452	Adat1	0.209207	0.168789	0.158963	11	0.12924	0.233339	0.212472
ENSMUSG00000032311	chr9:55067779-55174901	Nrg4	-0.482473	0.0779013	-0.263698	11	0.112661	0.229312	0.196891
ENSMUSG00000032418	chr9:86474720-86590197	Me1	-0.227542	0.0347851	-0.122644	11	0.00239426	0.236803	0.203244
ENSMUSG00000032452	chr9:97344564-97933850	Clstn2	-0.356231	0.237268	-0.197056	11	0.000490409	0.248577	0.208025
ENSMUSG00000032470	chr9:99285591-99337550	Mras	-0.149333	0.287103	-0.0726719	11	0.0110326	0.218124	0.178457
ENSMUSG00000033917	chr7:125831809-125849542	Gde1	-0.138922	0.164406	-0.0659578	11	0.00122255	0.219117	0.116636
ENSMUSG00000034115	chr9:119662631-119734824	Scn11a	1.22818	0.0237713	0.592655	11	0.00851975	0.248046	0.184996
ENSMUSG00000034285	chr11:4773704-4794453	Nipsnap1	-0.165566	0.116947	-0.0835475	11	0.000146087	0.216448	0.0988358
ENSMUSG00000034324	chr5:127721928-128046413	Tmem132c	-0.796548	0.00152443	-0.407266	11	0.0758308	0.176593	0.137825
ENSMUSG00000034459	chr19:34715111-34724749	Ifit1	0.822952	0.0183364	0.454002	11	0.000144231	0.246184	0.137002
[truncated: 1,398 more rows]

## Sheet: D28 NAc DEGs
id	geneCoordinate	geneSymbol	logFC	Pvalue	coc.vs.sal_percentage	Significant_number_DEG_methods	Min.qvalue	Max.qvalue	Median.qvalue
ENSMUSG00000092519	chr17:33569540-33571515	CT030734.1	4.24697	0.000729807	1	6	0.0410118	0.120164	0.10052
ENSMUSG00000029158	chr5:69907612-69934188	Yipf7	2.71357	0.00303766	0.895429	6	0.0754275	0.223126	0.158949
ENSMUSG00000083619	chr2:177244608-177245891	Gm14414	2.38668	0.0114532	0.874698	6	0.0656272	0.217219	0.179126
ENSMUSG00000085049	chr7:119670184-119679499	A230071N21Rik	2.08923	0.000411014	0.785429	6	0.0589347	0.144215	0.10052
ENSMUSG00000030109	chr6:121292792-121316095	Slc6a12	1.86004	0.000343033	0.7345	8	0.0293245	0.150504	0.0752924
ENSMUSG00000042655	chr13:105635061-105654275	Fam159b	1.57224	0.00131856	0.690548	6	0.00824847	0.0247506	0.0180237
ENSMUSG00000062345	chr1:109407698-109432357	Serpinb2	1.56281	0.0113301	0.667385	6	0.0307373	0.186882	0.173243
ENSMUSG00000085213	chr4:149940676-149942955	Gm13091	1.35554	0.00165757	0.645917	6	0.104969	0.219102	0.210558
ENSMUSG00000035273	chr5:101108201-101149037	Hpse	1.44222	0.000927806	0.637987	8	0.0372829	0.189237	0.114845
ENSMUSG00000062329	chr5:38126456-38131361	Cytl1	1.3216	0.000120019	0.607189	8	0.0410118	0.147141	0.108153
ENSMUSG00000028186	chr3:146259739-146295571	Uox	1.18868	0.016266	0.574977	6	0.0552446	0.158164	0.148554
ENSMUSG00000085139	chrX:140587936-140601119	A730046J19Rik	1.07515	0.0697708	0.522704	6	0.0293245	0.092949	0.089937
ENSMUSG00000031111	chrX:47135411-47151228	Igsf1	0.933876	0.0384165	0.473616	6	0.00722371	0.0521769	0.0481034
ENSMUSG00000081519	chr2:23364078-23365129	Gm13331	0.807381	0.0568839	0.460297	6	0.0955887	0.227355	0.218116
ENSMUSG00000032360	chr9:76073408-76171687	Hcrtr2	0.737267	0.00189103	0.403198	8	0.0424907	0.227355	0.180927
ENSMUSG00000021647	chr13:100668137-100670940	Cartpt	0.732533	0.000104864	0.397213	15	1.14664e-06	0.248	0.000167048
ENSMUSG00000033427	chr10:74869354-74904726	Upb1	0.717256	0.000249968	0.392957	12	0.0182715	0.100478	0.0627788
ENSMUSG00000024027	chr17:31038483-31073757	Glp1r	0.66223	0.0268589	0.374399	6	0.117704	0.243379	0.221147
ENSMUSG00000036422	chr14:80166285-80171421	Pcdh8	0.671505	0.00178196	0.371521	8	0.000628142	0.146923	0.00154676
ENSMUSG00000049709	chr7:116065072-116073974	Nlrp10	0.644731	0.0166851	0.362887	6	0.0408552	0.124304	0.117258
ENSMUSG00000067578	chr2:171861431-171869268	Cbln4	0.620569	0.00345182	0.350464	12	0.00562369	0.214281	0.0397575
ENSMUSG00000075270	chr2:75826896-76177133	Pde11a	0.603757	0.0160057	0.344222	8	0.0119183	0.175971	0.0470492
ENSMUSG00000031558	chr5:48374092-48697823	Slit2	0.585867	0.000707724	0.333512	6	0.00171796	0.249329	0.00801835
ENSMUSG00000033585	chr7:69492861-69495116	Ndn	0.570378	0.00383082	0.331128	6	0.00259304	0.00603147	0.00330207
ENSMUSG00000036502	chrX:35549448-35605918	Fam70a	0.577303	0.00185938	0.330371	6	9.94238e-05	0.00174429	0.000930639
ENSMUSG00000022705	chr16:43762032-43823347	Drd3	0.565056	0.00514198	0.329912	12	0.0141006	0.135433	0.079985
ENSMUSG00000044646	chr18:75979530-76308517	Zbtb7c	0.564714	0.00383091	0.324292	6	0.00780028	0.159662	0.150533
ENSMUSG00000031210	chrX:93908478-93915029	Gpr165	0.556272	0.0384921	0.320112	6	0.0273183	0.118231	0.102496
ENSMUSG00000055653	chrX:49625301-49967429	Gpc3	0.548242	0.00882464	0.319692	8	0.0410118	0.124304	0.112101
ENSMUSG00000069911	chr11:34214520-34322942	Fam196b	0.549995	0.00295896	0.318494	12	0.00125195	0.131164	0.0224042
ENSMUSG00000091002	chr7:145400355-145589715	Tcerg1l	0.534798	0.00362853	0.309734	6	0.0054937	0.0213754	0.0132442
ENSMUSG00000026322	chr18:62483556-62627758	Htr4	0.525947	0.0393121	0.306667	6	0.121081	0.190407	0.159125
ENSMUSG00000046027	chr7:90780167-90801939	Stard5	0.525641	0.0100854	0.306406	6	0.0222802	0.149981	0.138124
ENSMUSG00000006522	chr14:31721457-31737248	Itih3	0.525565	0.0296353	0.304592	6	0.0565774	0.116829	0.102048
ENSMUSG00000047507	chr17:25379302-25393611	Baiap3	0.513633	0.0541724	0.298525	6	0.0127732	0.158164	0.140547
ENSMUSG00000058488	chr5:151754880-151796686	Kl	0.492939	0.00105552	0.293414	12	0.0119429	0.136367	0.0570501
ENSMUSG00000025969	chr1:62749557-62865571	Nrp2	0.492865	0.0351847	0.28935	6	0.0276023	0.0698338	0.0536399
ENSMUSG00000030110	chr6:118101464-118148064	Ret	0.493393	0.0482647	0.287243	8	0.0768642	0.236143	0.196875
ENSMUSG00000049148	chr15:4325189-4525855	Plcxd3	0.476097	0.00286562	0.2845	8	0.0558226	0.182598	0.139407
ENSMUSG00000023964	chr6:3635375-3715015	Calcr	0.47819	0.133892	0.283789	6	0.117869	0.190902	0.172925
ENSMUSG00000004902	chr6:120723484-120744302	Slc25a18	0.479596	0.0510513	0.279409	6	0.0252872	0.163769	0.150533
ENSMUSG00000031224	chrX:102049992-102052908	Magee2	0.460674	0.000544034	0.275921	12	0.000272245	0.030877	0.00345141
ENSMUSG00000074607	chr2:163028559-163150208	Tox2	0.45696	0.0237321	0.271442	6	0.0136862	0.138673	0.116047
ENSMUSG00000027965	chr3:114606694-114828942	Olfm3	0.449538	1.94777e-05	0.270965	14	0.000670365	0.248	0.00801835
ENSMUSG00000054640	chr17:81785057-82049249	Slc8a1	0.442703	0.00687308	0.267785	8	0.0324031	0.160299	0.105976
ENSMUSG00000019874	chr10:57504385-57508558	Fabp7	0.455652	0.0281868	0.266321	8	9.94238e-05	0.0555368	0.00133428
ENSMUSG00000021541	chr13:56874172-56997452	Trpc7	0.423825	0.000751427	0.255823	12	0.0228032	0.136367	0.0813577
ENSMUSG00000029661	chr6:4454512-4491845	Col1a2	0.411326	0.0015755	0.251391	8	0.0123975	0.124304	0.0593336
ENSMUSG00000066357	chr9:108474342-108481372	Wdr6	0.40961	0.0262651	0.24757	6	0.00338221	0.0876577	0.0646712
ENSMUSG00000026344	chr1:127763897-127809980	Lypd1	0.402517	0.000430349	0.243427	9	0.000789898	0.215	0.00339894
ENSMUSG00000039683	chr5:141717142-142691842	Sdk1	0.394674	0.00916349	0.241741	8	0.100757	0.23583	0.207788
ENSMUSG00000049690	chr1:127809895-128727678	Nckap5	0.385148	0.00369927	0.238889	6	0.120943	0.249171	0.153851
ENSMUSG00000036295	chr12:42177958-42212640	Lrrn3	0.388998	2.60338e-05	0.238727	15	0.0021314	0.244	0.0126945
ENSMUSG00000086496	chr2:158420906-158436761	Gm14204	0.389002	0.000286985	0.238431	12	0.00205889	0.100478	0.0201244
ENSMUSG00000067786	chr2:157385512-157388560	Nnat	0.383021	0.0197447	0.231926	8	0.00104225	0.0924388	0.0653366
ENSMUSG00000006930	chr11:100208339-100217757	Hap1	0.371064	0.0118289	0.227239	6	0.0162853	0.118231	0.0991086
ENSMUSG00000020902	chr11:68022564-68214627	Ntn1	0.367621	0.00579172	0.225554	8	0.0260117	0.182251	0.0612974
ENSMUSG00000040856	chr12:110690731-110701848	Dlk1	0.367247	0.0297832	0.224883	6	0.0323811	0.111128	0.0897544
ENSMUSG00000070802	chr7:17529729-17532729	Pnmal2	0.356835	0.0016507	0.222932	20	0.000251813	0.248	0.0700305
ENSMUSG00000030084	chr6:89266008-89312909	Plxna1	0.356248	0.0542991	0.218621	8	0.0155314	0.173778	0.102538
ENSMUSG00000048721	chr11:46048731-46053676	C030019I05Rik	0.344759	0.00454041	0.21531	8	0.0394878	0.182161	0.159526
ENSMUSG00000026058	chr1:32229349-32714885	Khdrbs2	0.343291	0.00179651	0.214983	10	0.0428615	0.241043	0.151982
ENSMUSG00000039057	chr8:10272270-10635043	Myo16	0.345824	0.0236574	0.214112	6	0.0964929	0.208325	0.163461
ENSMUSG00000052551	chr13:8201810-8768295	Adarb2	0.336353	0.037867	0.208674	6	0.0410118	0.159662	0.145325
ENSMUSG00000001520	chr6:128349012-128359252	Nrip2	0.336791	0.0512269	0.207602	6	0.0652371	0.177328	0.149128
ENSMUSG00000035615	chr4:45197445-45299110	Frmpd1	0.33124	0.0130241	0.207521	6	0.114457	0.221627	0.137382
ENSMUSG00000061859	chr4:98062174-98386596	Inadl	0.332454	0.0237778	0.205844	6	0.087376	0.225849	0.213687
ENSMUSG00000070047	chr8:46035260-46137913	Fat1	0.329333	0.00406835	0.205783	8	0.0768642	0.144215	0.123611
ENSMUSG00000038894	chr8:10986678-11008760	Irs2	0.326433	0.00026031	0.205429	13	0.000484912	0.199	0.0175162
ENSMUSG00000027359	chr2:126377841-126414281	Slc27a2	0.325592	0.0048895	0.205343	12	0.0383374	0.159662	0.127959
ENSMUSG00000036766	chr1:84366114-84693098	Dner	0.325795	0.0117458	0.204052	8	0.0273183	0.233843	0.200346
ENSMUSG00000036377	chr5:77086406-77302881	C530008M17Rik	0.328367	0.0281619	0.204039	8	0.0268984	0.186586	0.0984679
ENSMUSG00000024304	chr18:16747084-16968057	Cdh2	0.321372	0.000529573	0.20308	15	0.00342663	0.248	0.0247892
ENSMUSG00000051527	chr7:6913569-6916782	Usp29	0.317384	0.00292055	0.20184	13	0.0050231	0.248	0.052916
ENSMUSG00000050711	chr1:79430942-79436967	Scg2	0.312636	0.00338093	0.19904	10	0.00653062	0.248	0.0542398
ENSMUSG00000059173	chr2:79674308-79969934	Pde1a	0.316274	0.0167107	0.197522	8	0.0197369	0.213562	0.116202
ENSMUSG00000045875	chr14:67253786-67390307	Adra1a	0.305838	0.0208072	0.194712	8	0.0745468	0.248159	0.204318
ENSMUSG00000036699	chrX:33735597-33739455	Zcchc12	0.307075	0.00430348	0.19411	13	0.00824847	0.248	0.0596409
ENSMUSG00000083899	chr11:77106644-77109702	Gm12346	0.296016	0.000577721	0.19031	13	0.0416912	0.248	0.121314
ENSMUSG00000039579	chr4:49674181-49858918	Grin3a	0.305117	0.106907	0.189204	6	0.0921821	0.218645	0.193653
ENSMUSG00000036466	chr9:64233131-64557314	Megf11	0.293455	0.000112641	0.187218	12	0.00503857	0.0451972	0.0229148
ENSMUSG00000036356	chr8:70880378-71259347	Csgalnact1	0.292964	0.00293374	0.186394	8	0.0388232	0.209397	0.143093
ENSMUSG00000051323	chrX:130117100-130223834	Pcdh19	0.295045	0.0758812	0.184642	6	0.0380877	0.171503	0.146074
ENSMUSG00000086023	chr12:106574502-106622443	2810011L19Rik	0.296372	0.0817905	0.184324	6	0.0273183	0.190902	0.173199
ENSMUSG00000019906	chr10:106708597-106862501	Lin7a	0.28724	0.00176671	0.183404	5	0.117582	0.244221	0.211589
ENSMUSG00000072294	chr14:100269567-100549317	Klf12	0.281691	0.0038108	0.181862	6	0.0989262	0.242011	0.227784
ENSMUSG00000063434	chr19:48280213-48880297	Sorcs3	0.285517	0.000257468	0.181731	13	0.014454	0.215	0.0759568
ENSMUSG00000004633	chr6:53989246-54252106	Chn2	0.282679	0.0316901	0.179869	6	0.0991735	0.235934	0.18232
ENSMUSG00000023915	chr17:43153202-43226439	Tnfrsf21	0.281185	0.0018736	0.178209	8	0.00213385	0.124304	0.0835722
ENSMUSG00000039717	chr3:13776546-14182589	Ralyl	0.281026	0.0136845	0.177741	6	0.0139844	0.13445	0.123729
ENSMUSG00000021745	chr14:12385744-13074857	Ptprg	0.27594	0.00110475	0.175724	8	0.0111078	0.144215	0.0956791
ENSMUSG00000033910	chr3:81896048-81950101	Gucy1a3	0.273339	0.0240903	0.175559	8	0.0508993	0.244488	0.177598
ENSMUSG00000043518	chrX:158154699-158217730	Rai2	0.270562	0.0118932	0.173701	6	0.0853279	0.178136	0.0973384
ENSMUSG00000030495	chr7:35971102-35990219	Slc7a10	0.271413	0.00641409	0.172493	8	0.017935	0.182598	0.0903024
ENSMUSG00000041000	chr4:128560522-128588874	Trim62	0.253797	0.00856841	0.162729	8	0.016934	0.229738	0.110613
ENSMUSG00000046402	chr9:98323078-98347272	Rbp1	0.252417	0.0557463	0.162615	6	0.0656479	0.233843	0.183679
ENSMUSG00000058672	chr13:34165868-34170179	Tubb2a	0.251802	0.0170346	0.162372	5	0.00223717	0.124	0.00528278
ENSMUSG00000025579	chr11:119128899-119147070	Gaa	0.245208	0.00963135	0.159688	18	0.0297289	0.248	0.15357
ENSMUSG00000031785	chr8:97508201-97538392	Gpr56	0.248877	0.0229405	0.158794	8	0.0372078	0.118231	0.0983754
ENSMUSG00000026787	chr2:22477423-22549696	Gad2	0.240873	0.0159307	0.156966	8	0.0216758	0.248	0.114311
ENSMUSG00000031284	chrX:139952832-140232637	Pak3	0.235131	0.00303394	0.153736	9	0.0410118	0.244	0.190925
ENSMUSG00000022995	chr1:183834274-183950413	Enah	0.231093	0.00171812	0.150572	10	0.0394878	0.190854	0.0962512
ENSMUSG00000050271	chr8:37157580-37211143	D8Ertd82e	0.228442	0.0607276	0.149279	8	0.0787388	0.227355	0.161483
ENSMUSG00000051537	chrX:20937689-20942050	Gm5124	0.226514	0.00856503	0.148818	13	0.0410118	0.248	0.115872
ENSMUSG00000058897	chr3:129883507-130303097	Col25a1	0.224718	0.038266	0.147027	6	0.0400612	0.136213	0.11052
ENSMUSG00000024424	chr18:12758133-12895861	Ttc39c	0.222718	0.0126868	0.14585	8	0.0774542	0.227959	0.187199
ENSMUSG00000026469	chr1:157122529-157264847	Xpr1	0.221231	0.00362605	0.145313	8	0.0833532	0.249073	0.189721
ENSMUSG00000021130	chr12:81619156-81705185	Galntl1	0.223357	0.0378082	0.144797	6	0.0578643	0.231982	0.214629
ENSMUSG00000030223	chr6:137200518-137413452	Ptpro	0.217387	0.0646749	0.143063	5	0.106684	0.24784	0.207085
ENSMUSG00000021113	chr12:75065215-75086109	Snapc1	0.214251	0.00975065	0.141168	7	0.0965233	0.247285	0.12003
ENSMUSG00000025151	chrX:91780511-91787784	Maged1	0.210221	0.00391849	0.139489	20	0.00737828	0.222	0.112616
ENSMUSG00000049313	chr9:41772501-41932682	Sorl1	0.211742	0.00626177	0.139453	7	0.110724	0.246	0.209435
ENSMUSG00000052534	chr1:170049828-170362602	Pbx1	0.205983	0.00453064	0.13726	6	0.0820343	0.245924	0.172602
ENSMUSG00000034853	chr4:106416858-106477905	Acot11	0.206206	0.0113031	0.135437	6	0.0283552	0.219447	0.0649578
ENSMUSG00000043384	chrX:132276970-132338315	Gprasp1	0.200417	0.0120708	0.133493	7	0.129865	0.248	0.147176
ENSMUSG00000026192	chr1:71603422-71626507	Atic	0.197852	0.00630998	0.132315	5	0.0960857	0.235077	0.13188
ENSMUSG00000057614	chr5:17770651-17866533	Gnai1	0.197112	0.0108465	0.13025	5	0.126803	0.248	0.169827
ENSMUSG00000034403	chrX:96660771-96666914	Pja1	0.192269	0.00357184	0.128481	18	0.010414	0.247	0.0720317
ENSMUSG00000040907	chr7:25762884-25791278	Atp1a3	0.185084	0.00243652	0.123955	9	0.122785	0.248	0.18
ENSMUSG00000030357	chr6:128379451-128388997	Fkbp4	0.185888	0.0319049	0.123184	5	0.0211093	0.215	0.0410118
ENSMUSG00000041141	chr7:17544842-17547970	Pnmal1	0.180578	0.0238143	0.121633	6	0.0484881	0.213	0.0740919
ENSMUSG00000070880	chr2:70390827-70440373	Gad1	0.17857	0.0399561	0.120448	6	0.0614443	0.244	0.0872369
ENSMUSG00000031428	chrX:133527392-133533313	Zcchc18	0.171763	0.0136324	0.115743	8	0.0332041	0.237217	0.148095
ENSMUSG00000031227	chrX:102315433-102319550	Magee1	0.169954	0.0390862	0.115425	5	0.145977	0.248	0.213721
ENSMUSG00000030062	chr6:88034165-88055600	Rpn1	0.169702	0.0134207	0.114936	5	0.226916	0.248	0.246353
ENSMUSG00000027642	chr2:157104451-157152357	Rpn2	0.162491	0.0255151	0.110325	5	0.139544	0.248	0.154557
ENSMUSG00000020142	chr11:20201881-20233018	Slc1a4	0.165226	0.013892	0.110114	5	0.0405652	0.199	0.0779833
ENSMUSG00000024271	chr18:24762160-24798310	Elp2	0.159255	0.0153237	0.108457	6	0.138687	0.248	0.147509
ENSMUSG00000006373	chrX:34137899-34146376	Pgrmc1	0.144377	0.0273397	0.0977254	5	0.138687	0.235257	0.204
ENSMUSG00000006932	chr9:120838032-120869927	Ctnnb1	0.102134	0.0915326	0.071849	5	0.132	0.242457	0.204
ENSMUSG00000078926	chr13:113825285-113881645	Cdc20b	-0.0474028	0.967471	0.014128	6	0.0921424	0.144215	0.125095
ENSMUSG00000089715	chr15:79654024-79665420	Cbx6	-0.116195	0.0521759	-0.0743356	5	0.107	0.243168	0.231547
ENSMUSG00000019558	chrX:70918187-70928143	Slc6a8	-0.127347	0.0346091	-0.0812821	5	0.098	0.193171	0.158122
ENSMUSG00000019996	chr10:19867975-20001695	Mtap7	-0.129458	0.0350464	-0.0826667	5	0.082	0.120066	0.102912
ENSMUSG00000041115	chrX:148578509-148660081	Iqsec2	-0.131059	0.0946171	-0.0838468	9	0.088	0.231014	0.133467
ENSMUSG00000036062	chr4:42929230-42957926	N28178	-0.137166	0.0513879	-0.0873799	5	0.098	0.167969	0.150333
ENSMUSG00000070476	chr2:178148927-178159435	9030418K01Rik	-0.136965	0.0382955	-0.087617	8	0.0883955	0.242	0.136274
ENSMUSG00000040260	chr17:49595045-49703964	Daam2	-0.136879	0.07553	-0.0877355	5	0.132	0.210999	0.141569
ENSMUSG00000046329	chr17:57182832-57199588	Slc25a23	-0.138238	0.0157807	-0.0884348	9	0.088	0.245502	0.123476
ENSMUSG00000032411	chr9:96096392-96224367	Tfdp2	-0.141015	0.0774128	-0.0885652	5	0.0846255	0.188253	0.123821
ENSMUSG00000024969	chr19:7349584-7416652	Mark2	-0.145055	0.0234936	-0.0917942	7	0.0931755	0.246172	0.102376
ENSMUSG00000023088	chr16:14361349-14476132	Abcc1	-0.14522	0.0410973	-0.0919534	6	0.0682107	0.14986	0.0854361
ENSMUSG00000009739	chr15:100405448-100430717	Pou6f1	-0.143746	0.0745351	-0.0924831	5	0.102115	0.131873	0.11119
ENSMUSG00000029095	chr5:36100227-36227924	Ablim2	-0.151668	0.0941875	-0.0953576	5	0.08938	0.188253	0.121081
ENSMUSG00000025212	chr19:45121789-45131175	Sfxn3	-0.154781	0.0452218	-0.0975515	5	0.0890113	0.140553	0.107
ENSMUSG00000086968	chr3:107691466-107699433	4933431E20Rik	-0.154702	0.0110848	-0.0984956	12	0.0304268	0.227355	0.0499664
ENSMUSG00000009555	chr2:32561002-32568898	Cdk9	-0.154188	0.0157599	-0.0997007	5	0.118656	0.24784	0.15
ENSMUSG00000031065	chrX:20264778-20277308	Cdk16	-0.161388	0.0410434	-0.103226	5	0.0753409	0.138687	0.107
ENSMUSG00000034157	chr12:88288062-88306614	2310044G17Rik	-0.167244	0.0222554	-0.105768	5	0.127338	0.230896	0.146614
ENSMUSG00000022389	chr15:81632549-81657593	Tef	-0.169833	0.0146859	-0.106844	5	0.0507939	0.106784	0.082
ENSMUSG00000024220	chr17:28313850-28343133	Zfp523	-0.169422	0.0197107	-0.108404	5	0.127727	0.247253	0.158
ENSMUSG00000031938	chr9:15087481-15106302	4931406C07Rik	-0.171168	0.0218652	-0.108462	5	0.102214	0.213533	0.186
ENSMUSG00000030376	chr7:16715207-16746160	Slc8a2	-0.172675	0.0443543	-0.1085	5	0.0498799	0.216298	0.139
ENSMUSG00000026207	chr1:75371570-75429197	Speg	-0.171924	0.0157647	-0.109532	7	0.0456082	0.227355	0.131975
ENSMUSG00000048644	chr8:4257346-4259576	Ctxn1	-0.173305	0.0262666	-0.110416	5	0.0754939	0.172342	0.117
ENSMUSG00000039145	chr2:5214201-5635863	Camk1d	-0.178356	0.0480952	-0.111666	5	0.0545797	0.171851	0.11
ENSMUSG00000037972	chr16:11066089-11075378	Snn	-0.179324	0.0185323	-0.112669	5	0.0307373	0.082	0.0363587
ENSMUSG00000003469	chr14:70856981-70868941	Phyhip	-0.180348	0.020862	-0.113021	5	0.13302	0.224265	0.161252
ENSMUSG00000041870	chr5:115224384-115256511	Ankrd13a	-0.181749	0.0270099	-0.114185	5	0.0408552	0.176816	0.139
ENSMUSG00000024112	chr17:25510928-25571030	Cacna1h	-0.181345	0.0375078	-0.114201	5	0.0756879	0.239862	0.158
ENSMUSG00000029419	chr2:25430634-25435921	Gm996	-0.180408	0.00874988	-0.115288	7	0.0703712	0.234721	0.156974
ENSMUSG00000079733	chr17:6439324-6489828	Tmem181b-ps	-0.180842	0.0552817	-0.115543	6	0.106625	0.224089	0.15357
ENSMUSG00000042099	chr17:33947163-33960165	Kank3	-0.181801	0.0454058	-0.116124	5	0.143533	0.247341	0.235
ENSMUSG00000025915	chr1:9787909-9892939	Sgk3	-0.187725	0.137053	-0.11757	5	0.0503507	0.201173	0.147
ENSMUSG00000035735	chr19:10319453-10379669	Dagla	-0.188253	0.0142417	-0.119226	7	0.0380877	0.227355	0.0810776
ENSMUSG00000038271	chr6:125094957-125112102	Iffo1	-0.189987	0.00197162	-0.120978	13	0.0149009	0.152063	0.0703774
ENSMUSG00000028541	chr4:117541563-117556394	B4galt2	-0.192781	0.00812083	-0.12229	13	0.0283552	0.198354	0.142005
ENSMUSG00000028843	chr4:133683019-133685006	Sh3bgrl3	-0.196121	0.0112748	-0.124171	5	0.134385	0.205913	0.16
ENSMUSG00000031442	chr8:12873504-13021207	Mcf2l	-0.198753	0.00594851	-0.124376	7	0.0635854	0.216387	0.170813
ENSMUSG00000022075	chr14:70184495-70212612	Rhobtb2	-0.201014	0.0113064	-0.125183	5	0.0960857	0.242457	0.15
ENSMUSG00000039713	chr4:151446305-151489811	Plekhg5	-0.198311	0.0380151	-0.126467	7	0.0753409	0.235934	0.211589
ENSMUSG00000020823	chr11:116976180-117020884	Sec14l1	-0.203669	0.0199303	-0.126688	5	0.0273183	0.237698	0.15
ENSMUSG00000037579	chr15:99054990-99073550	Kcnh3	-0.202128	0.00808355	-0.126937	5	0.0392229	0.125498	0.12
ENSMUSG00000037872	chr1:175261715-175263936	Darc	-0.198769	0.0326594	-0.12728	5	0.0423685	0.183	0.161504
ENSMUSG00000023951	chr17:46153640-46169628	Vegfa	-0.201004	0.0102773	-0.128357	7	0.0445841	0.230497	0.138687
ENSMUSG00000003352	chr15:98462349-98475263	Cacnb3	-0.202768	0.0374293	-0.128501	5	0.0629773	0.164209	0.144
ENSMUSG00000047409	chr9:118835269-118953418	Ctdspl	-0.204785	0.0041475	-0.129305	9	0.0297289	0.244221	0.12
ENSMUSG00000060802	chr2:121973120-121979121	B2m	-0.203766	0.00621	-0.129867	5	0.0834256	0.202	0.19056
ENSMUSG00000024764	chr19:7299856-7316014	Naa40	-0.207526	0.0113316	-0.131591	8	0.0309652	0.239739	0.143343
ENSMUSG00000038677	chr17:28278959-28312099	Scube3	-0.213987	0.0850711	-0.133106	5	0.0190281	0.144	0.138507
ENSMUSG00000078307	chr9:52480847-52487836	AI593442	-0.215397	0.0869006	-0.133677	5	0.0602273	0.18812	0.148
ENSMUSG00000027346	chr2:132354516-132413767	Gpcpd1	-0.214899	0.0360278	-0.134153	5	0.0603426	0.172991	0.137
ENSMUSG00000029363	chr5:117827810-117839358	Rfc5	-0.216953	0.0266395	-0.135101	5	0.128287	0.245	0.227016
ENSMUSG00000043857	chr11:116779875-116848564	Mgat5b	-0.218419	0.0113989	-0.136103	5	0.0313262	0.12003	0.112937
ENSMUSG00000028906	chr4:131479026-131631538	Epb4.1	-0.219856	0.00921651	-0.137668	11	0.0136862	0.176356	0.106784
ENSMUSG00000003378	chr7:25794570-25857690	Grik5	-0.221602	0.00384916	-0.138465	5	0.0760764	0.155768	0.148
ENSMUSG00000029022	chr4:147234585-147243227	Miip	-0.219237	0.0113519	-0.13896	5	0.0768642	0.245	0.231496
ENSMUSG00000022623	chr15:89329752-89390994	Shank3	-0.223603	0.014061	-0.139018	5	0.0410118	0.247538	0.17
ENSMUSG00000003949	chr11:90197547-90252533	Hlf	-0.226493	0.03831	-0.140023	9	0.0212157	0.242011	0.132319
ENSMUSG00000052105	chr17:66686020-66799392	1110012J17Rik	-0.228827	0.0224227	-0.141433	7	0.0316788	0.238891	0.223534
ENSMUSG00000029528	chr5:115956383-116006298	Pxn	-0.222006	0.00349511	-0.141659	7	0.030075	0.227355	0.0799852
ENSMUSG00000062296	chr9:111213941-111298580	Trank1	-0.225806	0.00467012	-0.142486	10	0.00478864	0.242	0.0965062
ENSMUSG00000034463	chr14:66537930-66572883	Scara3	-0.22794	0.0104768	-0.143231	9	0.0321773	0.203	0.174121
ENSMUSG00000037224	chr5:34537221-34631400	Zfyve28	-0.23489	0.0215738	-0.145143	5	0.0307373	0.154557	0.139176
ENSMUSG00000038400	chr2:173049657-173102336	Pmepa1	-0.234273	0.0388145	-0.145266	5	0.0456082	0.188253	0.158
ENSMUSG00000032517	chr9:120058558-120090904	Mobp	-0.235464	0.0222521	-0.146691	16	0.0273183	0.245502	0.145918
ENSMUSG00000030064	chr6:97236559-97567837	Frmd4b	-0.237228	0.00762147	-0.147222	5	0.0508016	0.184	0.165494
ENSMUSG00000024661	chr19:10056891-10059884	Fth1	-0.234677	0.00119524	-0.147605	14	0.0323811	0.242	0.16772
ENSMUSG00000030256	chr6:145806461-145814380	Bhlhe41	-0.237822	0.00650006	-0.147952	8	0.00635845	0.247403	0.0606073
ENSMUSG00000025738	chr17:25945728-25958491	Fbxl16	-0.239543	0.00500685	-0.148396	5	0.049634	0.164209	0.15
ENSMUSG00000028476	chr4:43888100-43957980	Reck	-0.23686	0.016743	-0.14841	6	0.0791028	0.242281	0.228966
ENSMUSG00000037996	chr4:86628726-86876683	Slc24a2	-0.241159	0.0713296	-0.148537	6	0.0451861	0.178691	0.142954
ENSMUSG00000038481	chr10:40068812-40203926	Cdk19	-0.239647	0.00836317	-0.148713	9	0.00151707	0.2255	0.049
ENSMUSG00000030096	chr6:91633759-91709359	Slc6a6	-0.239008	0.00530666	-0.149241	7	0.00673398	0.213843	0.0693159
ENSMUSG00000038860	chr2:32841584-32987476	Garnl3	-0.238249	0.0763053	-0.149734	9	0.0150538	0.183	0.144805
ENSMUSG00000020785	chr11:72832208-72855877	Camkk1	-0.242171	0.0196231	-0.149768	5	0.074754	0.197799	0.17
ENSMUSG00000027134	chr2:112079323-112087570	Lpcat4	-0.244771	0.0026734	-0.152014	7	0.0389253	0.244488	0.140095
ENSMUSG00000015981	chr7:146289235-146399508	Stk32c	-0.247018	0.00972628	-0.152454	5	0.0436978	0.205913	0.16
ENSMUSG00000051339	chr5:113515041-113592673	2900026A02Rik	-0.247154	0.0473513	-0.15371	9	0.0373408	0.179	0.13634
ENSMUSG00000058740	chr2:25719013-25774095	Kcnt1	-0.247527	0.00172828	-0.154517	14	0.000167048	0.244258	0.110837
ENSMUSG00000022790	chr16:38901282-39027574	Igsf11	-0.251028	0.00855985	-0.155385	5	0.0629239	0.17	0.153193
ENSMUSG00000029033	chr4:155265682-155281662	Acap3	-0.249824	0.00286072	-0.155736	14	0.00446588	0.242	0.0372505
ENSMUSG00000001156	chr6:86596736-86619455	Mxd1	-0.253174	0.00719661	-0.156422	5	0.0316788	0.158	0.141664
ENSMUSG00000029009	chr4:147412884-147433962	Mthfr	-0.250492	0.000711563	-0.157522	13	0.0117138	0.167757	0.0999115
ENSMUSG00000030237	chr6:141753659-141805022	Slco1a4	-0.254539	0.00317962	-0.158808	9	0.00435165	0.157393	0.098
ENSMUSG00000039059	chr2:179833868-179839495	Hrh3	-0.257115	0.00530328	-0.159001	9	0.0519004	0.22197	0.148
ENSMUSG00000020674	chr12:30622599-30702825	Pxdn	-0.257438	0.000957218	-0.160829	13	0.00225185	0.0953163	0.0403762
ENSMUSG00000029869	chr6:41555179-41570810	Ephb6	-0.268057	0.121088	-0.164156	6	0.0921424	0.149813	0.122809
ENSMUSG00000032198	chr9:21604326-21657381	Dock6	-0.261873	0.0100171	-0.164248	7	0.0176287	0.248	0.118231
ENSMUSG00000061533	chr12:92236630-92623151	4930534B04Rik	-0.268658	0.0528946	-0.164829	5	0.0410118	0.231	0.191401
ENSMUSG00000026883	chr2:35413484-35586816	Dab2ip	-0.267886	0.00285595	-0.165503	9	0.0589347	0.209284	0.172
ENSMUSG00000007656	chr9:74885119-74908422	Arpp19	-0.272718	0.0404827	-0.166654	6	0.0196476	0.24784	0.197668
ENSMUSG00000024330	chr17:34176080-34203932	Col11a2	-0.26936	0.0168215	-0.166953	5	0.0442917	0.188	0.135881
ENSMUSG00000051351	chr4:135840296-135850159	Zfp46	-0.268379	0.00257066	-0.166975	9	0.00824847	0.245099	0.107
ENSMUSG00000069833	chr19:9063448-9151711	Ahnak	-0.27249	0.00451902	-0.167546	5	0.0960857	0.192989	0.186586
ENSMUSG00000049044	chr2:71818970-72095833	Rapgef4	-0.273474	0.00668839	-0.168585	9	0.0498799	0.245559	0.179
ENSMUSG00000024186	chr17:26339594-26348571	Rgs11	-0.270494	0.0223817	-0.168853	7	0.0612076	0.249	0.0836655
ENSMUSG00000020431	chr11:6963190-7078811	Adcy1	-0.274741	0.282478	-0.171427	7	0.0211766	0.248	0.111128
ENSMUSG00000026678	chr1:171585330-171626246	Rgs5	-0.277515	0.00137911	-0.172274	13	0.00336681	0.135433	0.0425196
ENSMUSG00000078591	chr7:131126081-131542805	Hs3st4	-0.285718	0.0171659	-0.175688	9	0.00739068	0.156	0.093169
ENSMUSG00000055866	chr1:93312259-93356209	Per2	-0.291293	0.00216876	-0.177834	9	0.00107956	0.15	0.0114666
ENSMUSG00000046607	chr5:118619471-118639789	Hrk	-0.290135	0.00419628	-0.178824	9	0.0088403	0.156	0.120066
ENSMUSG00000079657	chr17:24664438-24670994	Rab26	-0.28992	0.0258412	-0.181042	5	0.0350272	0.213	0.124499
ENSMUSG00000022358	chr15:58011332-58046735	Fbxo32	-0.301497	0.0294143	-0.183316	9	0.0372829	0.207085	0.17
ENSMUSG00000024544	chr18:68092609-68415505	D18Ertd653e	-0.306073	0.0125718	-0.186589	7	0.0150781	0.245	0.125211
ENSMUSG00000029333	chr5:99646143-99682248	Rasgef1b	-0.308396	0.0178194	-0.187412	7	0.0305215	0.215	0.111128
ENSMUSG00000027580	chr2:180962018-180977034	BC006779	-0.31102	0.00755525	-0.190486	8	0.0596383	0.23293	0.189462
ENSMUSG00000020027	chr10:94847694-94880116	Socs2	-0.308023	0.00487394	-0.190722	9	0.049634	0.245502	0.215
ENSMUSG00000079018	chr15:74875145-74879562	Ly6c1	-0.311695	0.00126615	-0.191496	9	0.0587323	0.203	0.135881
ENSMUSG00000023795	chr17:3076276-3084485	Pisd-ps2	-0.310275	0.00670782	-0.192086	5	0.164922	0.238	0.231496
ENSMUSG00000059824	chr7:52960156-52965827	Dbp	-0.317027	0.014654	-0.19248	5	0.0302867	0.224265	0.179
ENSMUSG00000021182	chr12:102149432-102267571	Ccdc88c	-0.318907	0.0055096	-0.194011	5	9.94238e-05	0.082	0.00619829
ENSMUSG00000061353	chr6:117118251-117131687	Cxcl12	-0.318852	0.00498897	-0.196999	9	0.0133455	0.17	0.0526436
ENSMUSG00000033083	chr14:101841275-102008710	Tbc1d4	-0.323964	0.00413706	-0.19708	11	9.95427e-05	0.220573	0.13679
ENSMUSG00000033287	chr15:78258692-78269641	Kctd17	-0.326384	0.000785145	-0.197902	9	0.0196476	0.156	0.129587
ENSMUSG00000001946	chr9:37335361-37346206	Esam	-0.324406	0.00122311	-0.198254	7	0.0977312	0.23	0.141664
ENSMUSG00000020154	chr10:115712277-115826896	Ptprb	-0.327238	0.000489063	-0.199159	9	0.0445841	0.219102	0.168
ENSMUSG00000092274	chr19:5824406-5845780	Neat1	-0.328195	0.0224719	-0.200288	7	0.0544867	0.217219	0.14195
ENSMUSG00000000184	chr6:127075495-127101368	Ccnd2	-0.331479	0.00246427	-0.201208	9	0.025232	0.21858	0.0999115
ENSMUSG00000050022	chr5:141199779-141229566	Amz1	-0.333881	0.000396002	-0.203077	9	0.00666045	0.202161	0.113
ENSMUSG00000032946	chr19:6399038-6415518	Rasgrp2	-0.344274	0.0368211	-0.206262	9	0.00542721	0.17	0.15415
ENSMUSG00000007944	chr7:28438632-28441529	Ttc9b	-0.341366	0.0694671	-0.210326	5	0.101063	0.23	0.211589
ENSMUSG00000025795	chr10:120847104-120913608	Rassf3	-0.348232	0.000906867	-0.211773	11	0.00673398	0.214281	0.138673
ENSMUSG00000026834	chr2:58119562-58210608	Acvr1c	-0.358126	0.0516605	-0.214342	7	0.0323811	0.238	0.161824
ENSMUSG00000058498	chr4:151680826-151693404	Rnf207	-0.356598	0.00432206	-0.215012	7	0.00435165	0.227355	0.00800958
ENSMUSG00000040543	chr11:71860728-71949582	Pitpnm3	-0.357213	0.00228477	-0.215239	13	0.000275957	0.130489	0.0182084
ENSMUSG00000030123	chr6:115904527-115945325	Plxnd1	-0.361879	0.00433167	-0.217397	9	3.24681e-05	0.113417	0.088
ENSMUSG00000000555	chr15:103174418-103197496	Itga5	-0.372685	0.0540787	-0.221698	6	0.123364	0.245	0.225845
ENSMUSG00000023046	chr15:101974491-101980244	Igfbp6	-0.365593	0.0557245	-0.222443	6	0.0410118	0.149813	0.123196
ENSMUSG00000025902	chr1:4480707-4486796	Sox17	-0.365919	0.00894264	-0.223947	7	0.0678996	0.242044	0.201024
ENSMUSG00000041920	chr11:109311867-109335214	Slc16a6	-0.373818	0.00294656	-0.22436	13	0.00144223	0.176052	0.111128
ENSMUSG00000026141	chr1:24268427-24594613	Col19a1	-0.374011	0.029347	-0.225077	12	0.0612076	0.241043	0.18453
ENSMUSG00000056596	chr4:133046713-133054767	Trnp1	-0.375523	0.00020102	-0.225077	13	0.0111078	0.182668	0.0999115
ENSMUSG00000035355	chr11:100601388-100621558	Kcnh4	-0.376273	0.00101945	-0.225401	10	9.94238e-05	0.220573	0.0445183
ENSMUSG00000027490	chr2:154384841-154395930	E2f1	-0.373868	0.0036548	-0.225982	9	0.048615	0.242	0.159187
ENSMUSG00000031551	chr8:25694306-25707783	Ido1	-0.382448	0.0225601	-0.22793	5	0.0297289	0.203	0.138687
ENSMUSG00000082286	chr11:3025605-3031309	Pisd-ps1	-0.384504	0.00622235	-0.23323	7	0.0739685	0.2	0.125077
ENSMUSG00000050211	chr2:119991846-120071373	Pla2g4e	-0.392471	0.00778645	-0.234242	6	0.0958405	0.243379	0.185252
ENSMUSG00000046447	chr4:138009927-138016340	Camk2n1	-0.405038	0.000147104	-0.240708	19	0.00019248	0.242	0.122842
ENSMUSG00000045930	chr12:59365405-59370547	Clec14a	-0.404779	0.00502325	-0.241125	12	0.0276023	0.147343	0.115972
ENSMUSG00000021360	chr13:40955199-41056562	Gcnt2	-0.409931	0.0113569	-0.241792	9	0.00717548	0.214552	0.16
ENSMUSG00000035258	chr16:56477655-56690543	Abi3bp	-0.411661	0.046245	-0.244153	6	0.00745122	0.0379221	0.0247699
ENSMUSG00000033446	chr14:73637396-73640467	Lpar6	-0.418012	0.00498734	-0.250241	12	0.0323811	0.157393	0.11852
ENSMUSG00000038115	chr6:125640135-125990446	Ano2	-0.426911	0.0445801	-0.25051	5	0.00722371	0.161504	0.132073
ENSMUSG00000025492	chr7:148195183-148196971	Ifitm3	-0.430995	0.0146548	-0.253918	8	0.0797241	0.241967	0.181928
ENSMUSG00000039304	chr3:27215648-27241651	Tnfsf10	-0.435867	0.0139176	-0.258031	10	0.0127212	0.245502	0.0791878
ENSMUSG00000022419	chr15:54943570-55091128	Deptor	-0.450991	0.00909442	-0.262999	9	0.0273183	0.215	0.0403762
ENSMUSG00000066057	chr17:95160288-95164503	2610044O15Rik	-0.448496	0.00708207	-0.263962	6	0.0846255	0.242281	0.21279
ENSMUSG00000061462	chr11:58807456-58950206	Obscn	-0.458563	0.0017082	-0.27188	13	0.00722371	0.245	0.0430419
ENSMUSG00000023274	chr6:124814408-124838541	Cd4	-0.477062	0.0161648	-0.275525	9	0.00451525	0.24784	0.186882
ENSMUSG00000021943	chr14:34736471-34750002	Gdf10	-0.475616	0.00771253	-0.275742	5	0.106684	0.245	0.170889
ENSMUSG00000043439	chr11:97488405-97491332	E130012A19Rik	-0.478426	0.0707126	-0.280891	9	0.00336681	0.2	0.0904854
ENSMUSG00000028268	chr3:142222714-142236475	Gbp3	-0.489696	0.0048723	-0.282988	8	0.0276023	0.155768	0.136778
ENSMUSG00000049907	chr5:74591019-74595805	Rasl11b	-0.504145	0.0017426	-0.291106	13	0.0268984	0.241043	0.093137
ENSMUSG00000032985	chr11:25502461-26111065	5730522E02Rik	-0.535902	0.00525867	-0.308684	9	0.0444813	0.24594	0.162832
ENSMUSG00000044254	chr4:106114632-106137236	Pcsk9	-0.542781	0.00362418	-0.309761	9	0.00350862	0.179	0.10949
ENSMUSG00000078958	chr13:91022763-91045262	Atp6ap1l	-0.546392	0.00466844	-0.310795	7	0.138094	0.24784	0.227355
ENSMUSG00000000530	chr15:100958651-100976069	Acvrl1	-0.551069	0.00131573	-0.313039	13	0.00876218	0.185318	0.110655
ENSMUSG00000044320	chr2:30649987-30659483	1700001O22Rik	-0.558997	0.00097148	-0.321196	12	0.017935	0.121434	0.0814449
ENSMUSG00000031465	chr8:18689961-18741864	Angpt2	-0.586404	0.0019381	-0.322218	8	0.0410118	0.172991	0.135298
ENSMUSG00000040264	chr3:142159562-142185610	Gbp5	-0.583694	0.000562236	-0.329506	12	0.00435165	0.0484685	0.0358568
ENSMUSG00000025081	chr19:56900397-56944804	Tdrd1	-0.596956	0.00119263	-0.335446	8	0.0577158	0.189681	0.171628
ENSMUSG00000033590	chr9:75079519-75153560	Myo5c	-0.619348	0.00652599	-0.348868	8	0.0244791	0.244221	0.155167
ENSMUSG00000053310	chr9:37351776-37360632	Nrgn	-0.645442	0.00116207	-0.356211	19	0.000200625	0.242	0.0953163
ENSMUSG00000020953	chr12:52694059-52707062	Coch	-0.685046	0.0208948	-0.372836	6	0.098413	0.142445	0.10052
ENSMUSG00000001930	chr6:125496490-125636999	Vwf	-0.709281	0.000876947	-0.383503	7	0.0599753	0.245	0.22499
ENSMUSG00000022070	chr14:99445344-99474058	6720463M24Rik	-0.684706	0.000218421	-0.384288	12	0.0145793	0.111017	0.0508829
ENSMUSG00000085042	chr5:135487682-135489425	2010001M06Rik	-0.708542	0.00194192	-0.384884	9	0.00332421	0.23	0.15458
ENSMUSG00000038007	chr4:86519998-86581028	Acer2	-0.725093	7.34418e-05	-0.389767	13	0.00193058	0.183	0.130975
ENSMUSG00000085058	chr6:39477210-39494787	8030453O22Rik	-0.719567	0.0144645	-0.390648	8	0.0465989	0.154557	0.131801
ENSMUSG00000085733	chr11:103224225-103226267	Gm11641	-0.754559	0.00541649	-0.399947	8	0.0312746	0.161504	0.111404
ENSMUSG00000007030	chr17:35153222-35163988	D17H6S56E-3	-0.764935	0.0127544	-0.406832	8	0.0611778	0.148223	0.13758
ENSMUSG00000004341	chr13:21403784-21411795	Gpx6	-0.773102	0.0266407	-0.410382	6	0.147827	0.230626	0.215553
ENSMUSG00000035305	chr4:99768094-100117672	Ror1	-0.792558	0.00177325	-0.420006	9	0.00107956	0.195082	0.179
ENSMUSG00000031380	chrX:160811008-160840884	Figf	-0.788004	0.122595	-0.423806	5	0.0766081	0.246309	0.233123
ENSMUSG00000037621	chr6:72155869-72185873	Atoh8	-0.802628	0.000469063	-0.430676	8	0.0268984	0.173085	0.0855804
ENSMUSG00000056411	chr3:107888592-107891229	Gm12500	-0.841863	0.00221384	-0.451049	6	0.0613082	0.249036	0.225845
ENSMUSG00000042489	chr4:126233877-126271449	Clspn	-0.921547	0.00635331	-0.467898	7	0.047196	0.245	0.0978765
ENSMUSG00000005917	chr11:21894465-21903202	Otx1	-0.911882	0.0127395	-0.475278	8	0.0112788	0.164361	0.113332
ENSMUSG00000078606	chr7:113043330-113102786	Gm4070	-0.949966	0.00245754	-0.476195	7	0.0323292	0.24784	0.194974
ENSMUSG00000085715	chrX:100626554-100680598	Tsix	-0.944562	0.00507692	-0.477065	6	0.100321	0.225935	0.213594
ENSMUSG00000060550	chr17:35575798-35581016	H2-Q7	-0.969604	0.00221844	-0.487685	12	0.0410118	0.191823	0.121014
ENSMUSG00000033538	chr9:5308526-5337085	Casp4	-0.92328	0.00416099	-0.48817	6	0.0833532	0.207927	0.187212
ENSMUSG00000082292	chr11:57997043-58004002	Gm12250	-0.944735	0.00350053	-0.498926	6	0.0813979	0.245099	0.225845
ENSMUSG00000032128	chr9:37222952-37241062	Robo3	-1.0093	0.00131015	-0.501736	12	0.00722371	0.136485	0.0328617
ENSMUSG00000073409	chr17:35561493-35567302	H2-Q6	-1.06469	0.00039225	-0.523132	12	0.0151361	0.135433	0.0568451
ENSMUSG00000051965	chr7:19572571-19574613	Nanos2	-1.05211	0.00120478	-0.524975	6	0.0424981	0.121746	0.114843
ENSMUSG00000068227	chr15:78310681-78325798	Il2rb	-1.32505	0.00039059	-0.605036	8	0.0372829	0.174907	0.145277
ENSMUSG00000041202	chr4:138331348-138338263	Pla2g2d	-1.33899	0.00707825	-0.607096	6	0.117869	0.225582	0.216295
ENSMUSG00000051985	chr1:137849853-137903221	Igfn1	-1.47524	0.0200605	-0.639849	6	0.0021314	0.0782302	0.0740298
ENSMUSG00000021041	chr12:88783331-88785269	2700073G19Rik	-1.51831	0.0010311	-0.658185	6	0.0848177	0.220062	0.212826
ENSMUSG00000041255	chr2:113125587-113137649	Tmco5b	-1.55613	0.000513537	-0.661241	8	0.0273183	0.232498	0.12135
ENSMUSG00000036185	chr17:35162602-35165263	Ng23	-1.50415	0.00179532	-0.68021	6	0.118213	0.20829	0.192794
ENSMUSG00000059625	chr2:25698213-25703070	Sohlh1	-1.53523	0.000451885	-0.689703	6	0.0265697	0.0585258	0.0538601
ENSMUSG00000051682	chr17:48403357-48415028	Treml4	-1.76919	0.00291248	-0.699528	6	0.069548	0.175072	0.137904
ENSMUSG00000089890	chr6:8303754-8314438	Gm16055	-1.64281	0.00305092	-0.708614	7	0.0410118	0.166348	0.0771479
ENSMUSG00000028459	chr4:43459032-43467802	Cd72	-1.84895	6.92483e-05	-0.731355	12	0.0120339	0.185318	0.0689743
ENSMUSG00000054909	chr5:135463001-135477522	Wbscr25	-1.83901	0.0026714	-0.732451	8	0.00940331	0.238891	0.122556
ENSMUSG00000050304	chr18:37796730-37798679	Slc25a2	-1.96971	0.000863615	-0.73663	6	0.0323811	0.093137	0.0797219
ENSMUSG00000081167	chrX:86204254-86205311	Gm8880	-1.76026	0.00144059	-0.738548	6	0.0323811	0.186638	0.168558
ENSMUSG00000026822	chr2:32239851-32243619	Lcn2	-1.9709	0.000756015	-0.744112	8	0.0323811	0.149813	0.138562
ENSMUSG00000084334	chr2:51400193-51401892	Gm13494	-2.00888	0.021491	-0.75042	6	0.0754275	0.154956	0.147274
ENSMUSG00000086260	chr14:105691347-105692503	Gm16259	-1.97276	0.0128281	-0.767425	6	0.129865	0.220823	0.218365
ENSMUSG00000086652	chr2:129007916-129009985	Gm14029	-2.32854	0.00314522	-0.819374	6	0.0410118	0.108294	0.0914093
ENSMUSG00000026567	chr1:167415012-167507207	Adcy10	-2.40041	0.00783737	-0.835026	6	0.10749	0.241646	0.223856
ENSMUSG00000069515	chr10:116724550-116730226	Lyz1	-2.67553	0.00328407	-0.865636	6	0.0799364	0.162832	0.142585
ENSMUSG00000090625	chr2:174155518-174172515	AF085738	-2.55146	0.0052782	-0.87246	6	0.10749	0.219447	0.210324
ENSMUSG00000013353	chr7:50747112-50761612	4931406B18Rik	-4.04375	0.000706502	-1	6	0.0732716	0.133115	0.126471
ENSMUSG00000022986	chr15:101393474-101404637	Krt75	-4.24114	0.000861736	-1	6	0.158523	0.192912	0.179448
ENSMUSG00000043760	chr1:20047558-20608447	Pkhd1	-3.55127	0.00229506	-1	6	0.0873681	0.236822	0.225845
ENSMUSG00000043932	chr6:129678757-129690804	Klri2	-3.36346	0.00253211	-1	6	0.126803	0.245099	0.227238
ENSMUSG00000047324	chr13:48055397-48114279	4931429P17Rik	-3.81258	0.000995715	-1	6	0.0665645	0.149813	0.140182
ENSMUSG00000071701	chrX:120714780-120718436	Gm6604	-3.835	0.00117935	-1	6	0.117585	0.174741	0.163506
ENSMUSG00000072952	chr6:85061108-85076421	Gm5878	-3.3624	0.00254487	-1	6	0.120293	0.245099	0.231083

## Sheet: D28 VTA DEGs
id	geneCoordinate	geneSymbol	logFC	Pvalue	coc.vs.sal_percentage	Significant_number_DEG_methods	Min.qvalue	Max.qvalue	Median.qvalue
ENSMUSG00000003575	chr8:72905952-72963780	Crtc1	0.368163	0.00691573	0.225307	26	0.000242738	0.221513	0.0273583
ENSMUSG00000014786	chr8:107871856-107894083	Slc9a5	0.339466	0.0083454	0.209694	26	0.00217964	0.240838	0.069072
ENSMUSG00000020135	chr10:79758420-79781310	Apc2	0.259589	0.0175686	0.164691	26	0.0024869	0.221648	0.062
ENSMUSG00000026482	chr1:154363587-154613783	Rgl1	0.284088	0.0228535	0.178707	26	0.000241607	0.211471	0.063
ENSMUSG00000027359	chr2:126377841-126414281	Slc27a2	0.519507	0.00282221	0.302007	26	9.72615e-08	0.164977	0.0634338
ENSMUSG00000029471	chr5:123182911-123229693	Camkk2	0.349213	0.0112536	0.215308	26	0.00219224	0.240838	0.0765
ENSMUSG00000041078	chr14:35632709-36396867	Grid1	0.391175	0.0113631	0.237468	26	0.00021435	0.221648	0.036867
ENSMUSG00000075478	chr14:109308906-109313758	Slitrk1	0.380658	0.00486643	0.2317	26	9.43487e-08	0.164977	0.0642217
ENSMUSG00000002265	chr7:6656301-6683434	Peg3	0.393234	0.0112659	0.238577	25	0.00918102	0.194143	0.146682
ENSMUSG00000004113	chr2:24459105-24618974	Cacna1b	0.402282	0.0121089	0.243321	25	0.01803	0.209929	0.123017
ENSMUSG00000005268	chr15:10106691-10303806	Prlr	0.727795	0.00560455	0.396161	25	0.00021284	0.196	0.0472587
ENSMUSG00000006711	chr13:24936702-24993441	D130043K22Rik	0.438307	0.00194633	0.261721	25	0.000596935	0.166143	0.112
ENSMUSG00000017740	chr2:164786014-164825530	Slc12a5	0.298913	0.00924703	0.187144	25	0.0039257	0.152066	0.072
ENSMUSG00000020654	chr12:4132801-4213827	Adcy3	0.308912	0.0150397	0.192658	25	0.00206227	0.166391	0.1012
ENSMUSG00000020866	chr11:94269403-94335716	Cacna1g	0.47871	0.0148186	0.282397	25	0.00062981	0.104	0.033941
ENSMUSG00000021071	chr12:71345224-71448903	Trim9	0.285326	0.00829094	0.179488	25	0.0198145	0.194143	0.0897638
ENSMUSG00000021198	chr12:104186767-104422510	Unc79	0.351645	0.00931335	0.216366	25	0.020624	0.167	0.112652
ENSMUSG00000021910	chr14:31983812-32030434	Nisch	0.258212	0.0157309	0.163877	25	0.00546711	0.199548	0.061
ENSMUSG00000024019	chr17:29686442-29843226	Ftsjd2	0.306665	0.0153086	0.191556	25	0.0223003	0.170933	0.124
ENSMUSG00000024109	chr17:90435612-91492639	Nrxn1	0.390583	0.00888146	0.237228	25	0.0277856	0.237819	0.142
ENSMUSG00000024304	chr18:16747084-16968057	Cdh2	0.295936	0.0198376	0.185379	25	0.016013	0.236052	0.131
ENSMUSG00000024617	chr18:61084970-61148108	Camk2a	0.746074	0.0211109	0.403794	25	0.00801198	0.169	0.112741
ENSMUSG00000025020	chr19:41674445-41818457	Slit1	0.615989	0.00367028	0.34753	25	8.53098e-05	0.104	0.029
ENSMUSG00000025272	chrX:147079545-147092428	Tro	0.39277	0.015452	0.238324	25	0.00155363	0.127186	0.095
ENSMUSG00000025582	chr11:119399731-119409369	Nptx1	0.614436	0.0137477	0.346763	25	0.000137428	0.214186	0.141676
ENSMUSG00000027797	chr3:55046146-55343288	Dclk1	0.427352	0.00447237	0.25639	25	0.00265019	0.105	0.0538064
ENSMUSG00000028033	chr1:21388182-21952325	Kcnq5	0.612835	0.0119309	0.34657	25	0.0162975	0.236	0.161856
ENSMUSG00000028039	chr3:89117519-89127189	Efna3	0.338746	0.0364867	0.209314	25	0.00875818	0.236052	0.159102
ENSMUSG00000028064	chr3:88239579-88265406	Sema4a	0.404745	0.0287373	0.24459	25	0.000471372	0.18027	0.107
ENSMUSG00000028613	chr4:107474564-107549747	Lrp8	0.323298	0.0181567	0.200943	25	0.0230463	0.168	0.115115
ENSMUSG00000028782	chr4:129661812-129700179	Bai2	0.280098	0.0239569	0.176482	25	0.00386888	0.180562	0.067
ENSMUSG00000029071	chr4:155221209-155233714	Dvl1	0.216378	0.0325479	0.13935	25	0.00270866	0.234989	0.067
ENSMUSG00000029093	chr5:36359527-36741090	Sorcs2	0.446385	0.00922765	0.266149	25	0.00086082	0.135	0.06
ENSMUSG00000029603	chr5:121129909-121162238	Dtx1	0.310895	0.00827653	0.193857	25	0.00222217	0.121206	0.061
ENSMUSG00000030077	chr6:103460568-103699973	Chl1	0.460141	0.0158329	0.273092	25	0.0161741	0.178504	0.116
ENSMUSG00000030084	chr6:89266008-89312909	Plxna1	0.423294	0.00113806	0.254259	25	0.0065778	0.182203	0.104
ENSMUSG00000030092	chr6:104442482-104813702	Cntn6	0.474826	0.0172032	0.280267	25	0.000889065	0.240311	0.146737
ENSMUSG00000030500	chr7:58876898-58926797	Slc17a6	0.751886	0.00156766	0.406159	25	0.000506076	0.229999	0.166
ENSMUSG00000030872	chr7:129129934-129165038	Gga2	0.283209	0.0252874	0.178242	25	0.0156501	0.228075	0.096
ENSMUSG00000031026	chr7:116592218-116651950	Trim66	0.308346	0.0193242	0.192443	25	0.0211976	0.174736	0.114
ENSMUSG00000031111	chrX:47135411-47151228	Igsf1	0.524531	0.0168243	0.304791	25	0.00804045	0.207843	0.165
ENSMUSG00000031214	chrX:95749314-96086666	Ophn1	0.29335	0.0335572	0.184155	25	0.049591	0.247364	0.158729
ENSMUSG00000031374	chrX:70656133-70674026	Zfp92	0.690097	0.0270259	0.380237	25	0.00357508	0.228585	0.153
ENSMUSG00000031398	chrX:71574103-71590330	Plxna3	0.480772	0.00763016	0.283432	25	0.0104577	0.145	0.103
ENSMUSG00000031659	chr8:90796000-90854163	Adcy7	0.478346	0.0109448	0.282504	25	0.0030935	0.168378	0.111
ENSMUSG00000032890	chr4:120527119-120569486	Rims3	0.485832	0.0294755	0.285924	25	0.0129171	0.220466	0.127064
ENSMUSG00000033009	chr8:96560796-96592123	Ogfod1	0.45435	0.00755792	0.270133	25	5.03226e-05	0.105	0.0680922
ENSMUSG00000033361	chrX:69207661-69218363	Prrg3	0.336775	0.0330881	0.208168	25	0.00804045	0.173655	0.114
ENSMUSG00000033676	chr7:64845586-65084474	Gabrb3	0.456497	0.00657735	0.271273	25	0.0143738	0.206	0.169408
ENSMUSG00000033849	chr1:145487492-145497838	B3galt2	0.407218	0.00727097	0.24661	25	0.00928003	0.18	0.105
ENSMUSG00000033981	chr3:80488556-80607015	Gria2	0.434238	0.0191022	0.259916	25	0.0166988	0.219381	0.143
ENSMUSG00000034145	chr12:88361988-88431295	Tmem63c	0.429814	0.0107541	0.257725	25	0.0236373	0.174831	0.14
ENSMUSG00000034361	chr8:97056588-97094731	Cpne2	0.430449	0.0108352	0.257751	25	0.00236418	0.166	0.100393
ENSMUSG00000034799	chr8:74150312-74195958	Unc13a	0.380903	0.00196362	0.231994	25	0.00221665	0.123	0.089
ENSMUSG00000035566	chr14:84843068-84937169	Pcdh17	0.505968	0.0078528	0.29586	25	0.0069046	0.167377	0.129
ENSMUSG00000035576	chr2:162768899-162800560	L3mbtl1	0.525262	0.00943171	0.305189	25	0.0221488	0.213	0.159
ENSMUSG00000035596	chr7:3629090-3645427	Mboat7	0.315478	0.0220936	0.19641	25	0.00219224	0.174935	0.1
ENSMUSG00000035735	chr19:10319453-10379669	Dagla	0.365181	0.00381143	0.223831	25	0.00856869	0.163076	0.111
ENSMUSG00000036377	chr5:77086406-77302881	C530008M17Rik	0.335714	0.0308696	0.207719	25	0.0439607	0.183	0.154244
ENSMUSG00000036501	chr18:34601704-34666779	Fam13b	0.296584	0.0309122	0.185888	25	0.0371809	0.222297	0.137
ENSMUSG00000037605	chr5:81448861-82254460	Lphn3	0.260158	0.0412315	0.165013	25	0.0572681	0.242381	0.137
ENSMUSG00000038630	chr4:58956198-58971529	Zkscan16	0.577778	0.0151163	0.33004	25	0.00911476	0.146	0.104697
ENSMUSG00000039058	chr3:152125477-152331406	Ak5	0.369928	0.0817188	0.226135	25	0.0133104	0.238881	0.157
ENSMUSG00000039385	chr15:12963653-13103696	Cdh6	0.784443	0.00174547	0.420112	25	0.00141029	0.188	0.0667204
ENSMUSG00000039419	chr6:45009758-47251670	Cntnap2	0.389648	0.0117385	0.236759	25	0.0323246	0.240345	0.140335
ENSMUSG00000039629	chr6:29866711-29909983	Fam40b	0.396392	0.00699526	0.240707	25	0.0117884	0.183	0.107
ENSMUSG00000039982	chr19:12540529-12576788	Dtx4	0.31205	0.023778	0.194523	25	0.00247509	0.196029	0.111
ENSMUSG00000040118	chr5:15440207-15880631	Cacna2d1	0.822073	0.00617457	0.434374	25	0.00154349	0.167	0.103755
ENSMUSG00000040543	chr11:71860728-71949582	Pitpnm3	0.302545	0.0670494	0.189258	25	0.0452784	0.23042	0.158
ENSMUSG00000040785	chr16:94591923-94691131	Ttc3	0.280779	0.016578	0.17686	25	0.0490271	0.222297	0.127
ENSMUSG00000040860	chr4:140572250-140616767	Crocc	0.462516	0.0273916	0.274266	25	0.0278006	0.243	0.183
ENSMUSG00000041141	chr7:17544842-17547970	Pnmal1	0.521433	0.00688618	0.303325	25	0.000624736	0.109	0.0723206
ENSMUSG00000041653	chr15:83997944-84020244	Pnpla3	0.435759	0.0134013	0.260937	25	0.0134201	0.213	0.115
ENSMUSG00000041708	chr15:83609595-83689226	Mpped1	0.487435	0.0141806	0.286482	25	5.01801e-05	0.207843	0.111
ENSMUSG00000041710	chrX:140815912-141123025	Trpc5	0.691532	0.00903412	0.381166	25	0.00472631	0.155	0.069
ENSMUSG00000041836	chr7:142729205-142878279	Ptpre	0.409547	0.00876499	0.247021	25	0.00657617	0.125717	0.0902604
ENSMUSG00000041852	chr15:82638757-82742866	Tcf20	0.29227	0.0229167	0.183438	25	0.0247658	0.207568	0.124
ENSMUSG00000043460	chr15:78500150-78548845	Elfn2	0.294831	0.019254	0.184997	25	0.0349053	0.220561	0.136
ENSMUSG00000043463	chrX:133392384-133403596	Rab9b	0.508498	0.00703458	0.296963	25	0.000352801	0.130356	0.092
ENSMUSG00000043909	chr2:121018715-121097445	Trp53bp1	0.290761	0.0193388	0.182538	25	0.0182999	0.176978	0.0858053
ENSMUSG00000044676	chr8:112603362-112614383	Zfp612	0.437205	0.000684129	0.261361	25	0.000244935	0.104	0.0363106
ENSMUSG00000045083	chr4:35653594-36899082	Lingo2	0.421733	0.0222598	0.253572	25	0.0199164	0.228	0.152785
ENSMUSG00000045095	chr6:93625147-94233618	Magi1	0.355425	0.00407542	0.218319	25	0.00626188	0.134679	0.102
ENSMUSG00000045174	chr1:34636236-34648085	Fam123c	0.42277	0.00351354	0.25389	25	0.000388381	0.114	0.0467697
ENSMUSG00000045589	chr4:56969743-57003565	6430704M03Rik	0.339194	0.0304768	0.209578	25	0.0385474	0.202296	0.142
ENSMUSG00000046159	chr13:9876079-9878631	Chrm3	0.571023	0.047133	0.327194	25	0.028555	0.208321	0.145
ENSMUSG00000046532	chrX:95344758-95518856	Ar	0.461763	0.0126017	0.273863	25	0.00301072	0.192	0.136
ENSMUSG00000046613	chr16:20589242-20605752	Vwa5b2	0.346853	0.00766219	0.213437	25	0.0150303	0.216175	0.136
ENSMUSG00000047013	chr6:85419266-85453290	Fbxo41	0.327595	0.00915026	0.203162	25	0.00271213	0.104	0.0512759
ENSMUSG00000047507	chr17:25379302-25393611	Baiap3	0.759733	0.0259323	0.409398	25	0.00652927	0.24637	0.156
ENSMUSG00000047959	chr3:106838778-106841349	Kcna3	0.66195	0.00952827	0.368336	25	0.00214805	0.145	0.0570353
ENSMUSG00000048232	chr4:45046817-45097778	Fbxo10	0.377077	0.0341529	0.22998	25	0.00182933	0.132738	0.104
ENSMUSG00000048304	chr3:72851746-72861167	Slitrk3	0.446207	0.00756342	0.266066	25	0.00996912	0.187749	0.135
ENSMUSG00000049097	chr3:96400257-96404000	Ankrd34a	0.325348	0.0229552	0.201932	25	0.00784185	0.206707	0.128
ENSMUSG00000049307	chr9:14552601-14556868	Fut4	0.630569	0.0140454	0.35299	25	0.000116669	0.211471	0.15028
ENSMUSG00000051527	chr7:6913569-6916782	Usp29	0.608269	0.000868573	0.344046	25	0.000192986	0.104	0.033
ENSMUSG00000051554	chr8:106874909-106877041	Gm9853	0.38433	0.0202493	0.234087	25	0.0222958	0.191813	0.144467
ENSMUSG00000053199	chr9:51573140-51662263	Arhgap20	0.342791	0.0148073	0.211663	25	0.0523482	0.233652	0.17334
ENSMUSG00000053550	chr7:4776852-4796600	Shisa7	0.451262	0.0178365	0.268574	25	0.00699428	0.194143	0.115
ENSMUSG00000055026	chr7:63971533-64642860	Gabrg3	0.545954	0.0636027	0.315162	25	0.000558218	0.176	0.0485885
ENSMUSG00000055471	chr17:72218480-72953351	Alk	0.5289	0.00620193	0.306588	25	0.00347312	0.166	0.118
ENSMUSG00000056296	chr14:14116992-14448275	Synpr	0.6698	0.0395939	0.371332	25	7.62128e-05	0.232251	0.164
ENSMUSG00000056755	chr6:110595273-111517526	Grm7	0.549974	0.00450273	0.317127	25	0.00609452	0.198	0.119
ENSMUSG00000057378	chr2:112471210-113057555	Ryr3	0.604903	0.00205521	0.34248	25	0.00332229	0.225	0.122393
ENSMUSG00000058248	chr1:194014364-194334343	Kcnh1	0.538766	0.00812575	0.311886	25	0.00439808	0.213	0.147
ENSMUSG00000060314	chr7:147993046-148008379	Zfp941	0.362106	0.0315862	0.221785	25	0.00208665	0.22815	0.158
ENSMUSG00000061576	chr5:27143441-28054347	Dpp6	0.336392	0.00743258	0.207962	25	0.0079299	0.189413	0.114
ENSMUSG00000061911	chr12:30212947-30608376	Myt1l	0.265118	0.0602711	0.167924	25	0.0285342	0.196688	0.105
ENSMUSG00000062393	chrX:6356130-6525791	Dgkk	0.720691	0.0211367	0.393248	25	0.0102985	0.207737	0.159
ENSMUSG00000062760	chr15:84209333-84277829	1810041L15Rik	0.537785	0.00778119	0.311242	25	0.0605101	0.22815	0.18
ENSMUSG00000063430	chr5:113919165-114039981	Wscd2	0.519923	0.00843265	0.302646	25	0.000341475	0.136	0.0414602
ENSMUSG00000064043	chr17:47277589-47496709	Trerf1	0.385952	0.0410211	0.234897	25	0.0196574	0.167	0.122
ENSMUSG00000066643	chr12:8980396-9035955	Wdr35	0.311302	0.0166639	0.193964	25	0.0103468	0.15933	0.098
ENSMUSG00000067028	chr1:101669040-102382821	Cntnap5b	0.638161	0.0157751	0.357892	25	0.020767	0.177	0.154244
ENSMUSG00000070337	chr11:97193121-97213693	Gpr179	0.626891	0.00671484	0.352888	25	0.0013654	0.217	0.0520681
ENSMUSG00000070802	chr7:17529729-17532729	Pnmal2	0.372486	0.0241756	0.227537	25	0.00367047	0.19451	0.114
ENSMUSG00000070822	chr7:13353139-13361309	Zscan18	0.411664	0.0294232	0.248271	25	0.00971837	0.233734	0.176
ENSMUSG00000075318	chr2:65458612-65605806	Scn2a1	0.483885	0.0130304	0.284941	25	0.0120223	0.208168	0.12
ENSMUSG00000075592	chr14:56472571-56493874	Nynrin	0.260615	0.0698947	0.165385	25	0.0267765	0.20817	0.105
ENSMUSG00000078816	chr7:3303338-3331016	Prkcc	0.537841	0.0178632	0.311092	25	0.00123422	0.177069	0.104197
ENSMUSG00000079157	chr8:9206936-9771320	Fam155a	0.402917	0.0025692	0.243481	25	0.00154333	0.159	0.114467
ENSMUSG00000079733	chr17:6439324-6489828	Tmem181b-ps	0.415456	0.0367469	0.250326	25	0.0350283	0.230657	0.160545
ENSMUSG00000082896	chr3:17908504-17911298	Gm5844	0.33715	0.0073438	0.207964	25	0.00085256	0.203515	0.116
ENSMUSG00000086228	chr9:65208565-65228486	Gm514	0.445085	0.0263779	0.265655	25	0.00391205	0.182	0.101
ENSMUSG00000004031	chr1:160175100-160286693	Fam5b	0.406924	0.0252505	0.245789	24	0.0187901	0.243505	0.20293
ENSMUSG00000008658	chr16:6809013-7412874	Rbfox1	0.42614	0.0169087	0.255727	24	0.0136091	0.23838	0.163
ENSMUSG00000017466	chr11:118162081-118217356	Timp2	0.338951	0.0258528	0.209385	24	0.0216113	0.237257	0.1335
ENSMUSG00000018474	chr11:69156473-69183230	Chd3	0.250924	0.0465041	0.159655	24	0.020767	0.243915	0.084
ENSMUSG00000021373	chr13:46596915-46745313	Cap2	0.289655	0.0148637	0.181858	24	0.0190215	0.174653	0.137
ENSMUSG00000021478	chr13:54146253-54151329	Drd1a	0.634945	0.0337755	0.357167	24	0.00980929	0.228	0.147128
ENSMUSG00000025986	chr1:46864087-46911193	Slc39a10	0.275061	0.0333482	0.173662	24	0.0515655	0.234989	0.145578
ENSMUSG00000026587	chr1:160292169-160622219	Astn1	0.378297	0.019737	0.230658	24	0.0299739	0.23793	0.152262
ENSMUSG00000027951	chr3:89518642-89557670	Adar	0.240938	0.037241	0.153819	24	0.00639606	0.221134	0.0679389
ENSMUSG00000029283	chr5:107393039-107413753	Cdc7	0.425721	0.0359619	0.255189	24	0.00321444	0.249159	0.178315
ENSMUSG00000031391	chrX:71098815-71141746	L1cam	0.384696	0.00305584	0.234043	24	0.0191298	0.247648	0.1395
ENSMUSG00000031822	chr8:123012464-123105592	Gse1	0.25272	0.0353442	0.16077	24	0.0368289	0.220153	0.114298
ENSMUSG00000034687	chr5:96802672-97214049	Fras1	0.751024	0.0035006	0.406233	24	0.00154349	0.19	0.0988852
ENSMUSG00000034949	chr10:80695598-80715170	Zfr2	0.287606	0.0178181	0.180685	24	0.0222958	0.222619	0.149
ENSMUSG00000036712	chr8:91220625-91276146	Cyld	0.263148	0.0589253	0.166723	24	0.0372976	0.24261	0.132
ENSMUSG00000038738	chr7:51565321-51614023	Shank1	0.250981	0.0415972	0.159789	24	0.0657972	0.240103	0.1545
ENSMUSG00000039809	chr4:46674888-47005047	Gabbr2	0.340461	0.00871852	0.210255	24	0.0171236	0.233637	0.1365
ENSMUSG00000040389	chr3:108393895-108448939	Wdr47	0.268085	0.0204176	0.169523	24	0.0306325	0.221504	0.123
ENSMUSG00000042156	chr14:119274440-119324911	Dzip1	0.237585	0.0397192	0.151806	24	0.00150007	0.241047	0.069
ENSMUSG00000042216	chr5:113671938-113740108	Sgsm1	0.322658	0.0392127	0.200414	24	0.0151869	0.248304	0.1535
ENSMUSG00000042719	chr5:121847643-121894689	Naa25	0.291768	0.0187767	0.183221	24	0.0493192	0.247364	0.1305
ENSMUSG00000043183	chr13:54604838-54652953	4732471D19Rik	0.363736	0.0208821	0.223196	24	0.0296829	0.213334	0.1675
ENSMUSG00000044864	chr3:38347881-38384068	Ankrd50	0.248828	0.04344	0.1584	24	0.0658023	0.247364	0.131
ENSMUSG00000047773	chr11:89281999-89501247	Ankfn1	0.977589	0.010799	0.493723	24	0.0260669	0.242995	0.179
ENSMUSG00000048814	chr1:38850212-38893237	Lonrf2	0.284369	0.0310041	0.178897	24	0.0308047	0.204914	0.123
ENSMUSG00000048905	chr17:29033040-29052571	4930539E08Rik	0.722719	0.0449272	0.393918	24	0.00211685	0.222	0.145015
ENSMUSG00000049112	chr6:112423376-112441186	Oxtr	0.764796	0.0228215	0.411495	24	0.00664055	0.246	0.169
ENSMUSG00000052133	chr16:35540929-35665120	Sema5b	0.424247	0.00802688	0.254254	24	0.0271252	0.247931	0.185183
ENSMUSG00000053519	chr11:33529037-33893454	Kcnip1	0.283966	0.183788	0.178715	24	0.0128621	0.229743	0.138
ENSMUSG00000060780	chr6:77192381-77208087	Lrrtm1	0.388552	0.0554451	0.2365	24	0.0373488	0.247931	0.18
ENSMUSG00000063260	chr15:89612522-89672593	Syt10	1.03055	0.0195997	0.511365	24	0.0155403	0.202	0.112296
ENSMUSG00000071753	chrX:58369259-58429468	C230004F18Rik	0.54164	0.0141191	0.312044	24	0.00622764	0.209	0.174
ENSMUSG00000020014	chr10:92238062-92544665	4930485B16Rik	0.79083	0.0428971	0.422512	23	0.00500085	0.194	0.0889679
ENSMUSG00000020524	chr11:56824587-57144048	Gria1	0.347089	0.0693834	0.213826	23	0.00609452	0.237651	0.153
ENSMUSG00000020892	chr11:68939096-68962919	Aloxe3	0.601735	0.0308763	0.341186	23	0.0157556	0.216107	0.18
ENSMUSG00000022623	chr15:89329752-89390994	Shank3	0.311292	0.0205298	0.194338	23	0.0211976	0.225412	0.15
ENSMUSG00000022696	chr16:44239991-44333611	Sidt1	0.405933	0.0521978	0.245587	23	0.0548276	0.231147	0.168949
ENSMUSG00000025255	chr3:5218252-5416157	Zfhx4	0.503377	0.0168233	0.294762	23	0.0277362	0.243	0.173
ENSMUSG00000028434	chr4:57004542-57156611	Epb4.1l4b	0.365607	0.0280831	0.223765	23	0.0129171	0.249451	0.151
ENSMUSG00000032128	chr9:37222952-37241062	Robo3	1.15054	0.00745867	0.549423	23	0.000682629	0.201	0.04243
ENSMUSG00000032511	chr9:119392226-119488436	Scn5a	0.782584	0.0220358	0.418726	23	0.0068051	0.232	0.175
ENSMUSG00000032875	chr7:108017958-108080977	Arhgef17	0.271675	0.023117	0.17172	23	0.0777023	0.24474	0.17
ENSMUSG00000036452	chr18:38760886-39536240	Arhgap26	0.246524	0.0916171	0.157019	23	0.000465923	0.248576	0.12
ENSMUSG00000037138	chr1:38233869-38722102	Aff3	0.270458	0.037197	0.171211	23	0.0593817	0.23838	0.164
ENSMUSG00000038909	chr11:95135271-95171862	Myst2	0.22365	0.0277146	0.143647	23	0.0206159	0.240103	0.0831977
ENSMUSG00000039686	chr2:29952501-29980407	Zer1	0.2343	0.0383781	0.14994	23	0.0289255	0.242516	0.0920618
ENSMUSG00000040452	chr15:21040905-21519590	Cdh12	0.765845	0.00955016	0.412408	23	0.00622763	0.204	0.100148
ENSMUSG00000043659	chr9:23902138-24121144	Npsr1	0.941323	0.0386681	0.479724	23	0.00511028	0.249	0.178034
ENSMUSG00000050272	chr16:96813384-97392661	Dscam	0.309014	0.0149688	0.192858	23	0.0450222	0.242221	0.158
ENSMUSG00000050556	chr2:166928576-167015957	Kcnb1	0.485689	0.0081547	0.286165	23	0.0193021	0.230047	0.137
ENSMUSG00000050600	chr2:174468733-174536635	Zfp831	1.21087	0.00483967	0.568114	23	5.4846e-06	0.18	0.0185472
ENSMUSG00000056158	chr11:92959040-93463365	Car10	0.292568	0.093101	0.183767	23	0.0605315	0.242079	0.171
ENSMUSG00000056972	chr7:69521563-69526828	Magel2	0.67788	0.0359665	0.374971	23	0.0138738	0.248	0.217
ENSMUSG00000020627	chr12:5083976-5382790	Klhl29	0.268337	0.0449707	0.169834	22	0.056111	0.238542	0.15
ENSMUSG00000023079	chr5:134833237-134932883	Gtf2ird1	0.25784	0.0442431	0.164113	22	0.0214076	0.247569	0.1015
ENSMUSG00000026018	chr1:60045612-60100233	Ica1l	0.301387	0.0591375	0.188628	22	0.0265439	0.243344	0.141
ENSMUSG00000036819	chr11:59263245-59272371	Jmjd4	0.262995	0.0338169	0.166835	22	0.0440908	0.24972	0.1145
ENSMUSG00000038984	chr15:33613329-33617940	Tspyl5	0.311348	0.0239878	0.194137	22	0.0382839	0.24436	0.129
ENSMUSG00000044288	chr4:34011266-34036108	Cnr1	0.339256	0.0700114	0.209595	22	0.0408231	0.233652	0.171
ENSMUSG00000049583	chr7:94750650-95283719	Grm5	0.311277	0.0963956	0.194216	22	0.0361931	0.246998	0.1635
ENSMUSG00000051578	chr8:106878114-106919898	Cmtm4	0.506615	0.0153983	0.296728	22	0.0211976	0.240127	0.1515
ENSMUSG00000061689	chr2:156439139-156590401	Dlgap4	0.219794	0.046896	0.14142	22	0.038	0.243111	0.0957806
ENSMUSG00000009681	chr10:74523339-74647970	Bcr	0.22296	0.0589141	0.143258	21	0.053	0.24972	0.106807
ENSMUSG00000017631	chr11:76229934-76436118	Abr	0.192336	0.0812734	0.124824	21	0.00328556	0.211471	0.061
ENSMUSG00000020607	chr12:14154103-14159146	Fam84a	0.302917	0.134675	0.189477	21	0.0215214	0.248304	0.161
ENSMUSG00000020674	chr12:30622599-30702825	Pxdn	0.332076	0.0753839	0.205881	21	0.0550978	0.249688	0.165
ENSMUSG00000022454	chr15:94905359-95359439	Nell2	0.511123	0.0279	0.298273	21	0.00214589	0.239	0.196
ENSMUSG00000022895	chr16:95923380-95942960	Ets2	0.379033	0.0469583	0.230855	21	0.00107926	0.22311	0.18
ENSMUSG00000028785	chr4:128788512-128799582	Hpca	0.63151	0.0337207	0.354502	21	0.00500085	0.248304	0.194
ENSMUSG00000029212	chr5:72090869-72529930	Gabrb1	0.486427	0.014893	0.286308	21	0.0171509	0.213	0.169
ENSMUSG00000031189	chrX:66613167-67121514	Aff2	0.534156	0.00918469	0.309673	21	0.0493192	0.247161	0.188
ENSMUSG00000032936	chr9:107837949-107852324	Camkv	0.779034	0.0139337	0.417216	21	0.000284325	0.174	0.130498
ENSMUSG00000033597	chr17:24625426-24646152	Caskin1	0.228383	0.033544	0.146391	21	0.00648857	0.248102	0.072618
ENSMUSG00000034009	chr3:79448336-79542018	Rxfp1	0.831666	0.0254531	0.439332	21	0.0268834	0.246	0.155151
ENSMUSG00000036422	chr14:80166285-80171421	Pcdh8	0.507235	0.0171919	0.296302	21	0.0176062	0.240548	0.159102
ENSMUSG00000040536	chr4:14879090-15077243	Necab1	0.725614	0.00640752	0.395144	21	0.00853971	0.215304	0.145
ENSMUSG00000046287	chrX:70309824-70313831	Pnma3	0.383369	0.0378456	0.233284	21	0.00692315	0.240093	0.176
ENSMUSG00000049672	chr17:69732088-69740392	Zfp161	0.223106	0.108538	0.143688	21	0.0113153	0.176511	0.074
ENSMUSG00000052301	chr7:133990628-133996521	Doc2a	0.66023	0.0400376	0.36707	21	0.0001748	0.227	0.149393
ENSMUSG00000056476	chr3:58810598-59122634	Med12l	0.315656	0.0205535	0.1965	21	0.0241947	0.241193	0.146
ENSMUSG00000056812	chr18:64413711-64436102	St8sia3	0.41488	0.0138229	0.249871	21	0.00834879	0.231147	0.16
ENSMUSG00000064247	chr5:110528686-110535274	Plcxd1	0.405555	0.0466134	0.24492	21	0.00253686	0.221288	0.176191
ENSMUSG00000079429	chr1:90123259-90159166	Heatr7b1	-2.25192	0.000538418	-0.80375	21	0.00225655	0.246	0.132661
ENSMUSG00000086878	chr5:112641946-112658270	Miat	0.39957	0.0216386	0.241916	21	0.0349122	0.221988	0.165
ENSMUSG00000003992	chr13:91599586-91843336	Ssbp2	0.215084	0.0968255	0.138496	20	0.0421691	0.216607	0.12
ENSMUSG00000004099	chr9:20711348-20757619	Dnmt1	0.224916	0.0694968	0.144654	20	0.075	0.244178	0.138771
ENSMUSG00000005057	chr5:136693717-136721075	Sh2b2	0.409372	0.0455353	0.247673	20	0.0227978	0.236052	0.129249
ENSMUSG00000010476	chr7:144385054-144506430	Ebf3	0.611696	0.0254384	0.345437	20	0.0127019	0.23989	0.180891
ENSMUSG00000014763	chr17:15532908-15570846	Fam120b	0.217891	0.0466379	0.140201	20	0.0281497	0.149393	0.0980912
ENSMUSG00000015222	chr1:66221545-66489459	Mtap2	0.367254	0.00757151	0.224745	20	0.0409645	0.248639	0.1645
ENSMUSG00000018547	chr11:97576169-97606320	Pip4k2b	0.225456	0.0646278	0.144674	20	0.0113511	0.170343	0.109
ENSMUSG00000018849	chr11:35651600-35794331	Wwc1	0.230848	0.0411128	0.147936	20	0.0573449	0.181531	0.125998
ENSMUSG00000020198	chr10:80169421-80205258	Ap3d1	0.184825	0.0626703	0.120221	20	0.017	0.172715	0.0845998
ENSMUSG00000020628	chr12:29375192-29435633	Ttc15	0.170883	0.100883	0.111693	20	0.0596915	0.207999	0.119
ENSMUSG00000020802	chr11:116398752-116443063	Ube2o	0.196887	0.0525891	0.127538	20	0.018344	0.13257	0.082
ENSMUSG00000020848	chr11:75582166-75609853	Doc2b	0.654138	0.0603751	0.364545	20	0.00971837	0.227	0.182839
ENSMUSG00000021285	chr12:113066366-113111128	Ppp1r13b	0.190052	0.0831142	0.123548	20	0.0340928	0.159233	0.105
ENSMUSG00000021466	chr13:63609959-63674776	Ptch1	0.294974	0.0198975	0.184901	20	0.0502035	0.248887	0.1665
ENSMUSG00000021686	chr13:95128613-95336573	Ap3b1	0.165958	0.137215	0.108732	20	0.033	0.222902	0.13
ENSMUSG00000022211	chr14:56109628-56127385	Lrrc16b	0.411252	0.00685525	0.247814	20	0.00439808	0.226	0.165
ENSMUSG00000022305	chr15:39701847-39775842	Lrp12	0.180965	0.0943891	0.117779	20	0.0281858	0.152435	0.0875
ENSMUSG00000022311	chr15:47411881-48623911	Csmd3	0.46701	0.0194715	0.276565	20	0.0535215	0.236	0.1745
ENSMUSG00000023473	chr9:108728349-108755596	Celsr3	0.44396	0.0137352	0.26496	20	0.0311479	0.235003	0.1845
ENSMUSG00000025579	chr11:119128899-119147070	Gaa	0.388621	0.0203895	0.236135	20	0.0083126	0.232424	0.1445
ENSMUSG00000027217	chr2:93041615-93174964	Tspan18	0.482074	0.102775	0.284695	20	0.0444114	0.231	0.176373
ENSMUSG00000028023	chr3:128902494-128922811	Pitx2	1.05143	0.028081	0.51751	20	0.00125118	0.243	0.194443
ENSMUSG00000028243	chr4:6117943-6149137	Ubxn2b	0.283364	0.0390484	0.178527	20	0.0563719	0.221988	0.126
ENSMUSG00000028654	chr4:122672593-122680030	Mycl1	0.364705	0.0664377	0.223451	20	0.01212	0.201	0.157115
ENSMUSG00000028758	chr4:137806048-137858184	Kif17	0.426845	0.0391599	0.255959	20	0.0131883	0.247569	0.2025
ENSMUSG00000029576	chr5:142960491-143027354	Radil	0.291569	0.0360117	0.183328	20	0.0500389	0.207568	0.114163
ENSMUSG00000030323	chr6:115803186-115877019	Ift122	0.18531	0.111924	0.120467	20	0.06	0.236228	0.126
ENSMUSG00000030691	chr7:108256987-108433221	Fchsd2	0.185665	0.138025	0.120823	20	0.064	0.236228	0.1295
ENSMUSG00000030780	chr7:135414591-135441986	BC017158	0.20874	0.0856397	0.134906	20	0.044	0.2	0.108015
ENSMUSG00000031732	chr8:112392140-112468873	Phlpp2	0.253032	0.0367543	0.160913	20	0.0887496	0.248639	0.152
ENSMUSG00000031826	chr8:122433958-122481762	Usp10	0.19056	0.065536	0.123782	20	0.032	0.164821	0.0885
ENSMUSG00000032788	chr10:77899187-77928022	Pdxk	0.2256	0.088258	0.144764	20	0.00560913	0.116249	0.0755
ENSMUSG00000032850	chr5:118640443-118695427	Rnft2	0.244643	0.035619	0.155917	20	0.094	0.247931	0.1445
ENSMUSG00000033282	chr8:93740627-93837463	Rpgrip1l	0.244687	0.0453331	0.156071	20	0.0575589	0.205704	0.13
ENSMUSG00000033706	chr6:85381681-85396731	Smyd5	0.245152	0.0546939	0.156483	20	0.0439768	0.192284	0.113
ENSMUSG00000034156	chr11:87573741-87599732	Bzrap1	0.416296	0.0121187	0.250682	20	0.0719661	0.246	0.2025
ENSMUSG00000034295	chr18:24867644-25292303	Fhod3	0.212368	0.0620012	0.13667	20	0.032458	0.16527	0.0978513
ENSMUSG00000035126	chr4:102710368-102787462	Wdr78	0.395635	0.0455891	0.239405	20	0.0363612	0.243	0.147
ENSMUSG00000035274	chr9:85735685-85740964	Tpbg	0.483054	0.0437929	0.284327	20	0.00276664	0.241	0.186477
ENSMUSG00000035829	chr2:28302018-28311330	Gm347	0.233062	0.0977143	0.149333	20	0.0754232	0.242605	0.144
ENSMUSG00000035919	chr9:22279857-22693026	Bbs9	0.260022	0.0585516	0.164899	20	0.0113762	0.136	0.0731078
ENSMUSG00000036006	chr13:24673756-24825987	Fam65b	0.26056	0.132012	0.165381	20	0.0623241	0.247648	0.1355
ENSMUSG00000036882	chr7:31306943-31320381	Arhgap33	0.27432	0.0481674	0.173261	20	0.054141	0.244207	0.1435
ENSMUSG00000038102	chr8:48575167-48619126	D030016E14Rik	0.208965	0.0500646	0.13472	20	0.058	0.216175	0.1085
ENSMUSG00000038366	chr11:97660012-97700380	Lasp1	0.179927	0.104523	0.117285	20	0.0225143	0.183094	0.1025
ENSMUSG00000038916	chr10:28863500-28919738	6330407J23Rik	0.196007	0.0619792	0.126977	20	0.07	0.231308	0.1235
ENSMUSG00000039089	chr10:25993972-26095293	L3mbtl3	0.267566	0.0625576	0.169252	20	0.066789	0.232564	0.1635
ENSMUSG00000039431	chr8:41636147-41720453	Mtmr7	0.195646	0.0612366	0.126616	20	0.0407237	0.234036	0.1205
ENSMUSG00000040490	chr17:49071402-49237215	Lrfn2	0.518949	0.0459475	0.302261	20	0.0109237	0.227	0.1835
ENSMUSG00000041351	chr4:137220339-137286084	Rap1gap	0.195035	0.0582124	0.126419	20	0.0322273	0.179966	0.0994821
ENSMUSG00000041912	chr3:94216916-94236857	Tdrkh	0.174431	0.107792	0.11387	20	0.0599713	0.241193	0.1285
ENSMUSG00000045349	chr4:137806016-137817549	Sh2d5	0.268708	0.0909636	0.16994	20	0.0310868	0.22905	0.124
ENSMUSG00000046561	chr3:126066443-126143594	Arsj	0.848748	0.00620515	0.444961	20	0.00101814	0.246	0.0658101
ENSMUSG00000047193	chr9:6928201-7184748	Dync2h1	0.377719	0.0232309	0.230378	20	0.0288429	0.236228	0.160558
ENSMUSG00000049764	chr10:75495055-75506281	Zfp280b	0.2517	0.0480022	0.160118	20	0.0439768	0.241193	0.1465
ENSMUSG00000051537	chrX:20937689-20942050	Gm5124	0.301505	0.0319077	0.18839	20	0.0077208	0.239468	0.1615
ENSMUSG00000051726	chr12:17178606-17183996	Kcnf1	0.708347	0.0427598	0.388128	20	0.0110289	0.249415	0.179
ENSMUSG00000062044	chr7:53038806-53059816	Lmtk3	0.329885	0.025719	0.204315	20	0.00165856	0.194	0.1445
ENSMUSG00000063626	chr8:29756887-30330112	Unc5d	0.630719	0.0520745	0.354399	20	0.0793063	0.224	0.185017
ENSMUSG00000072825	chr12:113960083-113985104	AW555464	0.204624	0.05528	0.132247	20	0.0126329	0.116875	0.076075
ENSMUSG00000087026	chr8:87576757-87584661	A230103J11Rik	0.565778	0.023874	0.323737	20	0.0189217	0.242487	0.172
ENSMUSG00000020882	chr11:97862520-97884650	Cacnb1	0.269541	0.0785891	0.170331	19	0.0171236	0.223312	0.17563
ENSMUSG00000021259	chr12:109572285-109600743	Cyp46a1	0.289959	0.0784564	0.182015	19	0.0102985	0.241	0.19
ENSMUSG00000022335	chr15:67915026-68090720	Zfat	0.385444	0.0487512	0.23541	19	0.0211735	0.221	0.154315
ENSMUSG00000023050	chr15:102327778-102347797	Map3k12	0.20497	0.0560265	0.132469	19	0.068	0.229999	0.125
ENSMUSG00000024163	chr17:25028796-25074224	Mapk8ip3	0.187124	0.0726774	0.121655	19	0.042	0.228559	0.121
ENSMUSG00000024969	chr19:7349584-7416652	Mark2	0.122945	0.232827	0.0818933	19	0.033	0.238559	0.110751
ENSMUSG00000029524	chr5:115927717-115935036	Sirt4	0.211306	0.156177	0.136365	19	0.068	0.238095	0.136
ENSMUSG00000030134	chr6:117961090-118041866	Rasgef1a	0.294168	0.0706223	0.184467	19	0.0184453	0.229743	0.16
ENSMUSG00000031256	chrX:130593424-130621660	Cstf2	0.250976	0.0279377	0.159591	19	0.0578596	0.227103	0.156
ENSMUSG00000031364	chrX:159951534-159987911	Grpr	1.0704	0.0056964	0.524275	19	0.00112562	0.247	0.0307551
ENSMUSG00000033585	chr7:69492861-69495116	Ndn	0.349184	0.0275431	0.214968	19	0.0083521	0.206	0.172
ENSMUSG00000034310	chr5:128263559-128939239	Tmem132d	0.338791	0.0922088	0.209334	19	0.0222331	0.193	0.129
ENSMUSG00000035509	chr13:56623531-56639561	Fbxl21	0.263324	0.144781	0.167167	19	0.0544644	0.222	0.157
ENSMUSG00000035640	chr10:79592894-79603882	Dos	0.355595	0.0474519	0.218447	19	0.00970553	0.225	0.169
ENSMUSG00000039706	chr5:44863070-45191248	Ldb2	0.239825	0.209427	0.153379	19	0.0511434	0.227894	0.164037
ENSMUSG00000040570	chr5:8490032-8623254	Rundc3b	0.351285	0.046122	0.216086	19	0.00966406	0.228075	0.192
ENSMUSG00000041164	chr11:6288775-6306467	Zmiz2	0.142084	0.200388	0.0938278	19	0.038	0.219054	0.1
ENSMUSG00000044647	chr2:65683522-65869905	Csrnp3	0.353649	0.0434604	0.217407	19	0.0527627	0.192	0.155
ENSMUSG00000047904	chr11:113480354-113487621	Sstr2	0.602273	0.0647018	0.341293	19	0.0227525	0.247	0.213
ENSMUSG00000048578	chr5:115592688-115608490	Mlec	0.175135	0.10197	0.114369	19	0.074	0.244178	0.124
ENSMUSG00000054409	chr15:43697939-43701877	Tmem74	0.464224	0.0289283	0.275067	19	0.0228309	0.194	0.138755
ENSMUSG00000055214	chr1:177892135-178205745	Pld5	0.334464	0.0419761	0.206836	19	0.0498024	0.240289	0.169
ENSMUSG00000056854	chrX:108009427-108011212	Pou3f4	0.386732	0.0517585	0.235137	19	0.032458	0.205	0.123018
ENSMUSG00000059493	chrX:158270926-158597964	Nhs	0.348133	0.0979366	0.214468	19	0.0584727	0.222	0.177
ENSMUSG00000060924	chr8:15892235-17535888	Csmd1	0.563501	0.00573502	0.323285	19	0.0136055	0.241	0.159
ENSMUSG00000064061	chr16:48924043-48994580	Dzip3	0.311344	0.0356402	0.194036	19	0.0402043	0.215976	0.176191
ENSMUSG00000068263	chr6:87680561-87706208	Ccdc48	0.330554	0.0703295	0.204723	19	0.0137624	0.167	0.106
ENSMUSG00000075270	chr2:75826896-76177133	Pde11a	0.683957	0.0209807	0.377428	19	0.056289	0.246492	0.191
ENSMUSG00000085062	chr5:137394714-137413284	4933404O12Rik	0.260766	0.0879394	0.165615	19	0.089217	0.239949	0.178
ENSMUSG00000011589	chr17:56125632-56136606	Fsd1	0.157919	0.160595	0.10357	18	0.0281858	0.231926	0.126333
ENSMUSG00000017288	chr11:75859426-75993451	Vps53	0.148297	0.148824	0.0975956	18	0.032	0.246152	0.119
ENSMUSG00000021708	chr13:92019703-92901913	Rasgrf2	0.41563	0.0208621	0.250201	18	0.00092862	0.249	0.185451
ENSMUSG00000024817	chr19:30104701-30168514	Uhrf2	0.250649	0.0611369	0.159611	18	0.0769159	0.245662	0.135772
ENSMUSG00000026959	chr2:25146399-25175009	Grin1	0.242733	0.0599017	0.154828	18	0.0335707	0.246578	0.1465
ENSMUSG00000027313	chr2:119176663-119180419	Chac1	0.280402	0.0988779	0.176059	18	0.0596915	0.247676	0.1985
ENSMUSG00000031438	chrX:136097553-136207986	Rnf128	0.352616	0.0188371	0.2162	18	0.00109273	0.244575	0.1695
ENSMUSG00000036555	chr5:141137479-141178634	Iqce	0.175213	0.168551	0.114682	18	0.055	0.241315	0.1425
ENSMUSG00000037855	chr10:67348549-67375712	Zfp365	0.222939	0.119478	0.143164	18	0.0308192	0.208321	0.127
ENSMUSG00000038545	chr17:46786984-46801615	Cul7	0.179766	0.133415	0.117245	18	0.07	0.210592	0.126
ENSMUSG00000039354	chr1:72629523-72680010	Smarcal1	0.279584	0.0181595	0.176202	18	0.0496854	0.236291	0.150216
ENSMUSG00000044566	chr13:38097619-38129240	Cage1	0.40446	0.0749345	0.243907	18	0.0464069	0.237	0.163003
ENSMUSG00000048078	chr7:103319452-104059905	Odz4	0.367305	0.060162	0.224915	18	0.104	0.248	0.222
ENSMUSG00000049122	chr4:73659036-73848420	Frmd3	0.396692	0.0576808	0.240189	18	0.0539338	0.230651	0.1805
ENSMUSG00000050148	chrX:149932473-149936382	Ubqln2	0.221068	0.0498942	0.142054	18	0.0341464	0.249695	0.118
ENSMUSG00000058006	chr4:32743792-32862484	Mdn1	0.330846	0.0238639	0.204966	18	0.040165	0.22905	0.166719
ENSMUSG00000059854	chr8:112790575-113134455	Hydin	1.05418	0.0297361	0.518636	18	0.00154349	0.248	0.0365873
ENSMUSG00000061603	chr12:53800068-54252304	Akap6	0.293238	0.0144421	0.18394	18	0.0485638	0.232424	0.147716
ENSMUSG00000064293	chr6:105627352-106649606	Cntn4	0.366674	0.0239655	0.224072	18	0.00361645	0.243808	0.187
ENSMUSG00000070889	chr1:54537248-54614828	Pgap1	0.547833	0.0189218	0.315877	18	0.0222958	0.241	0.197
ENSMUSG00000086605	chr2:166923992-166927628	Gm14290	0.353327	0.0352426	0.21781	18	0.0681469	0.21602	0.1555
ENSMUSG00000001248	chr7:31914844-31936371	Gramd1a	0.205307	0.0648267	0.13252	17	0.0160956	0.23838	0.127
ENSMUSG00000008153	chr6:124380475-124415114	Clstn3	0.228194	0.0450533	0.146263	17	0.00021435	0.211471	0.139
ENSMUSG00000010453	chr1:36392273-36426328	4632411B12Rik	0.122964	0.225691	0.0817512	17	0.03	0.241315	0.123
ENSMUSG00000019986	chr10:20672089-20800536	Ahi1	0.466766	0.0584107	0.27641	17	0.00848709	0.248049	0.177
ENSMUSG00000021140	chr12:82960715-83102213	Pcnx	0.227842	0.0875552	0.146209	17	0.063	0.249	0.17
ENSMUSG00000021536	chr13:68758618-69138721	Adcy2	0.255346	0.0614684	0.162235	17	0.0600544	0.238548	0.158
ENSMUSG00000024665	chr19:10138352-10176295	Fads2	0.175966	0.120501	0.114856	17	0.099	0.245569	0.136
ENSMUSG00000025207	chr19:45063289-45078189	Sema4g	0.272456	0.0348105	0.172135	17	0.0901657	0.249497	0.177172
ENSMUSG00000025217	chr19:45437922-45608133	Btrc	0.169383	0.123383	0.110737	17	0.00611216	0.249298	0.133
ENSMUSG00000025262	chrX:147778416-147906687	Fam120c	0.333176	0.0313072	0.206384	17	0.0730672	0.247163	0.153781
ENSMUSG00000026347	chr1:129382821-129574975	Tmem163	0.547668	0.0114702	0.315774	17	0.00168628	0.244	0.143
ENSMUSG00000027889	chr3:107876678-107889871	Ampd2	0.266459	0.047586	0.168655	17	0.0667972	0.249688	0.165
ENSMUSG00000029108	chr5:58108958-58520892	Pcdh7	0.425253	0.0126175	0.255408	17	0.0119716	0.217	0.163
ENSMUSG00000031631	chr8:47236823-47281246	4933411K20Rik	0.189524	0.0907062	0.123067	17	0.0719678	0.229047	0.137
ENSMUSG00000033712	chr14:70537682-70553920	2610301G19Rik	0.123257	0.23524	0.0819448	17	0.033	0.23363	0.119
ENSMUSG00000034472	chr8:77737541-77748314	Rasd2	0.359691	0.0248374	0.220635	17	0.0171236	0.237	0.204
ENSMUSG00000034818	chr10:80921670-80945756	Celf5	0.479319	0.048406	0.282713	17	0.0372976	0.232901	0.165
ENSMUSG00000034848	chr2:66022082-66094976	Ttc21b	0.220527	0.113519	0.141865	17	0.103	0.236	0.170486
ENSMUSG00000036561	chr15:89083164-89116994	Ppp6r2	0.166017	0.10914	0.10883	17	0.069	0.223953	0.147557
ENSMUSG00000036568	chr17:46934763-46968664	BC032203	0.25079	0.0605281	0.159863	17	0.093	0.232	0.17
ENSMUSG00000037239	chr7:29943546-29955162	Spred3	0.293163	0.033077	0.183704	17	0.0155549	0.23848	0.16
ENSMUSG00000038351	chr11:74662461-74710864	Sgsm2	0.203814	0.128334	0.131833	17	0.085	0.23834	0.129
ENSMUSG00000039801	chr15:8118804-8221460	2410089E03Rik	0.266142	0.0628032	0.168559	17	0.0855476	0.248049	0.171734
ENSMUSG00000040327	chr17:46637252-46683639	Cul9	0.139947	0.183689	0.0924647	17	0.035	0.238645	0.119
ENSMUSG00000045114	chr7:134159983-134165027	Prrt2	0.326304	0.0720851	0.202457	17	0.032591	0.226163	0.174
ENSMUSG00000050549	chr3:127572304-127599543	5730508B09Rik	-0.639792	0.014792	-0.359606	17	0.0269708	0.246	0.132452
ENSMUSG00000051675	chr4:65265718-65277574	Trim32	0.201136	0.0701303	0.130087	17	0.00245685	0.211471	0.135
ENSMUSG00000052581	chr6:79968569-80760439	Lrrtm4	0.394556	0.0579434	0.239198	17	0.0150594	0.244	0.200327
ENSMUSG00000059263	chr7:119166718-119255202	Usp47	0.158572	0.152895	0.10416	17	0.069	0.248229	0.148
ENSMUSG00000062115	chr11:59918213-60013001	Rai1	0.282774	0.0274675	0.17815	17	0.0390137	0.212	0.145
ENSMUSG00000063873	chr2:144993188-145468204	Slc24a3	0.317746	0.0661445	0.197675	17	0.053383	0.241047	0.121
ENSMUSG00000072966	chrX:132373271-132379571	Gprasp2	0.359006	0.0561226	0.22028	17	0.0103468	0.241232	0.183
ENSMUSG00000074405	chr7:4971676-4985042	Zfp865	0.185974	0.147723	0.121309	17	0.085	0.242994	0.163
ENSMUSG00000086524	chrX:100261585-100262821	Pabpc1l2a-ps	0.820096	0.0101453	0.432701	17	0.00413045	0.211471	0.0726958
ENSMUSG00000000759	chr8:12613975-12672550	Tubgcp3	0.213811	0.0689404	0.137946	16	0.075	0.241	0.1655
ENSMUSG00000015659	chr17:6041894-6080043	Serac1	0.335353	0.0423378	0.207571	16	0.0523419	0.241	0.1875
ENSMUSG00000018661	chr11:113510181-113528670	Cog1	0.191674	0.0777943	0.124427	16	0.055	0.203	0.137
ENSMUSG00000020436	chr11:41723395-41814661	Gabrg2	0.252281	0.0617178	0.16032	16	0.00100696	0.231	0.1855
ENSMUSG00000020668	chr12:3364830-3406796	Kif3c	0.141778	0.144576	0.0935817	16	0.046	0.244178	0.1045
ENSMUSG00000021448	chr13:51526108-51662755	Shc3	0.36112	0.0412197	0.22224	16	0.0326206	0.244	0.1585
ENSMUSG00000022762	chr16:81200640-81624832	Ncam2	0.41619	0.0216188	0.25068	16	0.103147	0.248639	0.17686
ENSMUSG00000024169	chr17:25152734-25236742	Ift140	0.137356	0.213126	0.0909508	16	0.06	0.247648	0.124405
ENSMUSG00000024661	chr19:10056891-10059884	Fth1	-0.486402	0.00979533	-0.286197	16	0.0472275	0.238	0.143695
ENSMUSG00000025437	chr3:152009140-152056878	Usp33	0.158795	0.11705	0.104174	16	0.049	0.241315	0.122
ENSMUSG00000028528	chr4:101168951-101315706	Dnajc6	0.245026	0.0298852	0.156184	16	0.0829358	0.247731	0.1675
ENSMUSG00000029765	chr6:32094263-32538494	Plxna4	0.250815	0.0448069	0.159671	16	0.0837614	0.208308	0.1465
ENSMUSG00000030000	chr6:86027776-86069851	Add2	0.352414	0.0250557	0.216909	16	0.0386455	0.237	0.179
ENSMUSG00000030761	chr7:105199268-105268336	Myo7a	0.265053	0.0578518	0.16832	16	0.0898103	0.249	0.172
ENSMUSG00000032572	chr9:105891483-105999416	Col6a4	0.949425	0.0285599	0.484626	16	0.0404262	0.216	0.17329
ENSMUSG00000032679	chr2:103935656-103955813	Cd59a	-0.47036	0.0070522	-0.277843	16	1.37069e-07	0.185	0.0230903
ENSMUSG00000034390	chr8:119780617-119985705	4933407C03Rik	0.230593	0.0667257	0.1477	16	0.0112854	0.201334	0.129
ENSMUSG00000036054	chr8:72757823-72804116	Sugp2	0.170262	0.109454	0.111246	16	0.0205123	0.231926	0.136255
ENSMUSG00000036622	chr4:140542486-140563547	Atp13a2	0.155537	0.13208	0.102154	16	0.033	0.223942	0.105
ENSMUSG00000037259	chr2:144295991-144353452	6330439K17Rik	0.207248	0.0820864	0.133792	16	0.0179758	0.246486	0.159
ENSMUSG00000037902	chr2:129418269-129458266	Sirpa	0.186967	0.189529	0.121551	16	0.0918117	0.242221	0.1475
ENSMUSG00000039201	chrX:7731296-7753609	Tbc1d25	0.254432	0.0880857	0.162352	16	0.107	0.237542	0.174
ENSMUSG00000039375	chr8:55714664-55810129	Wdr17	0.314803	0.0411202	0.195495	16	0.0133722	0.248	0.206
ENSMUSG00000039552	chr10:33624615-33636129	Rsph4a	0.900568	0.0367006	0.465303	16	0.0504413	0.244677	0.183266
ENSMUSG00000040407	chr5:3927752-4080511	Akap9	0.27344	0.0474972	0.172726	16	0.0938832	0.241	0.180351
ENSMUSG00000040721	chr14:55680196-55711187	Zfhx2	0.339558	0.0157205	0.210002	16	0.0903205	0.232	0.178488
ENSMUSG00000041642	chr1:138027664-138074877	Kif21b	0.21388	0.0732011	0.137891	16	0.104	0.249795	0.1765
ENSMUSG00000042699	chr1:155302586-155335092	Dhx9	0.156158	0.145865	0.102552	16	0.073	0.245649	0.122447
ENSMUSG00000043384	chrX:132276970-132338315	Gprasp1	0.303344	0.0428532	0.189619	16	0.0124202	0.242605	0.1655
ENSMUSG00000044352	chr11:53289773-53294078	Ankrd43	0.339647	0.138999	0.209848	16	0.0221595	0.241315	0.1735
ENSMUSG00000046329	chr17:57182832-57199588	Slc25a23	0.25179	0.0376427	0.160231	16	0.058	0.2	0.145697
ENSMUSG00000050587	chr2:96158024-97472125	Lrrc4c	0.195112	0.0989551	0.126532	16	0.0697835	0.225206	0.124272
ENSMUSG00000051375	chr18:38345267-38372009	Pcdh1	0.277285	0.043593	0.17479	16	0.00395879	0.16	0.1305
ENSMUSG00000051674	chr5:73871939-73952335	Dcun1d4	0.220594	0.0821325	0.141657	16	0.00310659	0.238	0.191
ENSMUSG00000052917	chr16:56075220-56190426	Senp7	0.246333	0.0856208	0.157166	16	0.095	0.243	0.1685
ENSMUSG00000053441	chr18:58996116-59213634	Adamts19	1.47813	0.000217976	0.641734	16	0.000619674	0.233	0.0213168
ENSMUSG00000055409	chr7:57229932-58120927	Nell1	0.469098	0.0795892	0.277555	16	0.00342433	0.249	0.143455
ENSMUSG00000055963	chr4:12833683-12908920	Gm11818	0.229118	0.136895	0.146487	16	0.0940845	0.247648	0.1645
ENSMUSG00000068740	chr3:108193467-108218772	Celsr2	0.190962	0.120195	0.124032	16	0.095	0.247	0.1785
ENSMUSG00000069539	chr10:89101164-89149332	Scyl2	0.192829	0.106746	0.125219	16	0.093	0.243	0.147
ENSMUSG00000085139	chrX:140587936-140601119	A730046J19Rik	1.20361	0.0232761	0.566045	16	0.000330393	0.235	0.0659035
ENSMUSG00000092035	chr6:4697004-4710816	Peg10	0.721251	0.0252775	0.393416	16	0.00535472	0.232	0.199
ENSMUSG00000000197	chr14:123675561-124026668	Nalcn	0.290105	0.0284568	0.182182	15	0.111	0.225	0.181092
ENSMUSG00000001143	chr1:36478608-36502418	Lman2l	0.270737	0.072258	0.171104	15	0.0882098	0.248	0.194
ENSMUSG00000001150	chr10:75931370-75978903	Mcm3ap	0.167333	0.138252	0.109674	15	0.06	0.231	0.152
ENSMUSG00000002341	chr8:72616682-72645074	Ncan	0.182306	0.0860698	0.118754	15	0.101	0.192	0.152282
ENSMUSG00000002625	chr17:32458068-32487842	Akap8l	0.196739	0.0912264	0.127463	15	0.104	0.182	0.159265
ENSMUSG00000002997	chr12:32643039-32746463	Prkar2b	0.286578	0.0891159	0.18016	15	0.0687644	0.246	0.176
ENSMUSG00000003810	chr4:115979065-116137090	Mast2	0.192231	0.0725294	0.124863	15	0.081	0.214	0.16
ENSMUSG00000005034	chr3:146392241-146476226	Prkacb	0.241533	0.0680478	0.154149	15	0.0440337	0.197	0.164
ENSMUSG00000005716	chr15:78021242-78037132	Pvalb	-1.06116	0.00420929	-0.520771	15	0.000297734	0.238	0.0301134
ENSMUSG00000007603	chr17:56903872-56909817	Dus3l	0.175765	0.121226	0.114551	15	0.103	0.191	0.159
ENSMUSG00000009075	chr11:4636593-4647083	Cabp7	-1.16169	0.00654197	-0.553008	15	1.56107e-09	0.238	0.024849
ENSMUSG00000009394	chr6:115084618-115232946	Syn2	0.267439	0.103022	0.169213	15	0.0761115	0.245	0.204
ENSMUSG00000014592	chr4:150433331-151236287	Camta1	0.207022	0.0736853	0.133674	15	0.108	0.177	0.15
ENSMUSG00000016346	chr2:180809982-180870298	Kcnq2	0.229378	0.0539212	0.14702	15	0.107	0.224	0.178667
ENSMUSG00000019261	chr8:73429571-73441727	Mtap1s	0.157572	0.154918	0.10353	15	0.092	0.23531	0.141
ENSMUSG00000019775	chr10:4423839-4521180	Rgs17	0.237146	0.0863581	0.151592	15	0.119	0.212	0.177
ENSMUSG00000019906	chr10:106708597-106862501	Lin7a	0.32387	0.0313355	0.201199	15	0.103457	0.225	0.175
ENSMUSG00000020176	chr11:11830209-11938988	Grb10	0.3037	0.0528421	0.189783	15	0.0792859	0.217	0.18
ENSMUSG00000020227	chr10:119578402-119639488	Irak3	-0.757498	0.0227719	-0.407735	15	0.000167531	0.197471	0.176901
ENSMUSG00000020598	chr12:45429570-45703253	Nrcam	0.283865	0.0189468	0.178611	15	0.104	0.217	0.173
ENSMUSG00000020919	chr11:100641743-100712340	Stat5b	0.213803	0.118287	0.137708	15	0.0752423	0.178	0.135
ENSMUSG00000021314	chr13:19039938-19243084	Amph	0.167196	0.15698	0.109381	15	0.119	0.215753	0.169
ENSMUSG00000021395	chr13:51195965-51248217	Spin1	0.165364	0.158519	0.108294	15	0.12	0.21223	0.179087
ENSMUSG00000022016	chr14:78891751-78936969	Akap11	0.22927	0.0638753	0.146956	15	0.104	0.189	0.159
ENSMUSG00000022201	chr15:12047284-12115740	Zfr	0.223576	0.0740251	0.143558	15	0.0807252	0.167	0.128
ENSMUSG00000022208	chr14:55725365-55736074	Jph4	0.228001	0.0680513	0.146121	15	0.029218	0.197	0.162
ENSMUSG00000022263	chr15:27660105-27955905	Trio	0.263913	0.0526436	0.167322	15	0.0697282	0.222297	0.186
ENSMUSG00000022321	chr15:18748400-18944292	Cdh10	0.174045	0.13456	0.113503	15	0.138	0.225	0.174
ENSMUSG00000022463	chr15:81977394-82036108	Srebf2	0.224167	0.0456452	0.143933	15	0.097	0.217	0.166
ENSMUSG00000022548	chr16:31295976-31315196	Apod	-0.733406	0.00657517	-0.398513	15	0.000152397	0.238	0.0874734
ENSMUSG00000022750	chr16:17759409-17793777	Klhl22	0.155594	0.175283	0.102158	15	0.068	0.198842	0.16
ENSMUSG00000024083	chr17:64630052-64681558	Pja2	0.178209	0.0879572	0.116181	15	0.101	0.204643	0.150509
ENSMUSG00000024127	chr17:85462515-85489909	Prepl	0.206564	0.0648761	0.133401	15	0.107	0.187	0.169
ENSMUSG00000024231	chr18:3382684-3437000	Cul2	0.198012	0.0880533	0.127979	15	0.0928496	0.217	0.183
ENSMUSG00000024393	chr17:35285719-35302144	Prrc2a	0.171002	0.117337	0.111824	15	0.033	0.249	0.149
ENSMUSG00000024462	chr17:37182609-37212314	Gabbr1	0.210313	0.0522892	0.135632	15	0.0953683	0.203	0.173
ENSMUSG00000024589	chr18:65047108-65377782	Nedd4l	0.295254	0.0373088	0.185104	15	0.0406184	0.227	0.17
ENSMUSG00000024851	chr19:4099696-4114267	Pitpnm1	0.201429	0.0759205	0.1303	15	0.0487191	0.167	0.125
ENSMUSG00000024855	chr19:5133386-5273421	Pacs1	0.244284	0.0743124	0.155798	15	0.0730672	0.17	0.138
ENSMUSG00000024891	chr19:5023704-5032273	Slc29a2	0.193489	0.132582	0.126003	15	0.129	0.235417	0.19
ENSMUSG00000025266	chrX:147417382-147452167	Gnl3l	0.223618	0.0574687	0.14358	15	0.117	0.220563	0.18
ENSMUSG00000025738	chr17:25945728-25958491	Fbxl16	0.21122	0.106532	0.136199	15	0.111	0.192	0.155
ENSMUSG00000025887	chr9:5345174-5373334	Casp12	-1.15695	0.0138073	-0.550984	15	7.32225e-07	0.24847	0.227149
ENSMUSG00000026024	chr1:59219468-59294377	Als2	0.213718	0.073268	0.137962	15	0.099	0.231	0.171
ENSMUSG00000026110	chr1:37495883-37598163	Mgat4a	0.153632	0.205365	0.100925	15	0.055	0.233933	0.151
ENSMUSG00000026116	chr1:36848734-36996674	Tmem131	0.259665	0.0548186	0.164992	15	0.104	0.244	0.212
ENSMUSG00000026204	chr1:75243314-75261085	Ptprn	0.262192	0.0574366	0.166153	15	0.0281972	0.249	0.203
ENSMUSG00000026437	chr1:134009825-134036564	Cdk18	0.19369	0.0721883	0.125662	15	0.0722261	0.168	0.132981
ENSMUSG00000026904	chr2:61884217-62165089	Slc4a10	0.23365	0.0913991	0.149512	15	0.087	0.192	0.15
ENSMUSG00000026933	chr2:25782056-25839104	Camsap1	0.160381	0.151044	0.105235	15	0.134	0.236	0.185
ENSMUSG00000027070	chr2:69262095-69424424	Lrp2	0.763404	0.0175629	0.413774	15	0.0264524	0.225	0.165533
ENSMUSG00000027419	chr2:143371590-143642323	Pcsk2	0.351929	0.020714	0.216455	15	0.0745652	0.198	0.164
ENSMUSG00000027712	chr3:36347545-36375067	Anxa5	-0.355359	0.0185668	-0.218316	15	0.0013654	0.238	0.0340124
ENSMUSG00000028034	chr3:151873120-151900096	Fubp1	0.220644	0.0651965	0.141808	15	0.096	0.167	0.137
ENSMUSG00000028137	chr3:94282451-94296417	Celf3	0.397622	0.0550251	0.240867	15	0.0984031	0.241	0.208
ENSMUSG00000028525	chr4:101759846-102280166	Pde4b	0.214298	0.0677618	0.138105	15	0.111	0.208	0.166
ENSMUSG00000028664	chr4:136203152-136392205	Ephb2	0.237581	0.052709	0.15161	15	0.0128269	0.214232	0.147
ENSMUSG00000028804	chr4:127664799-128245205	Csmd2	0.373163	0.0229658	0.227978	15	0.0954083	0.241	0.169
ENSMUSG00000029168	chr5:31013635-31102050	Dpysl5	0.302839	0.0270964	0.189294	15	0.0906078	0.222	0.181
ENSMUSG00000029304	chr5:104863835-104870371	Spp1	-2.14524	0.00102414	-0.773969	15	1.14755e-10	0.238	0.0428953
ENSMUSG00000029405	chr5:92480870-92513063	G3bp2	0.203075	0.0921487	0.131256	15	0.0505102	0.238	0.19
ENSMUSG00000029420	chr5:129265974-129459539	Rimbp2	0.279966	0.0617611	0.176499	15	0.114	0.227	0.182
ENSMUSG00000029608	chr5:121390209-121459829	Rph3a	0.273864	0.038642	0.172861	15	0.00110627	0.247	0.217
ENSMUSG00000029624	chr5:145908081-145928279	Ptcd1	0.207543	0.0811962	0.134281	15	0.102	0.246486	0.17
ENSMUSG00000029657	chr5:150416560-150439253	Hsph1	0.319201	0.0181423	0.198446	15	0.00687679	0.197	0.167
ENSMUSG00000029869	chr6:41555179-41570810	Ephb6	0.167256	0.173248	0.109466	15	0.104	0.248858	0.19
ENSMUSG00000030376	chr7:16715207-16746160	Slc8a2	0.360116	0.0648396	0.22086	15	0.0610959	0.22	0.184
ENSMUSG00000030835	chr7:53288764-53339884	Nomo1	0.161693	0.13386	0.105978	15	0.126	0.217293	0.177
ENSMUSG00000030987	chr7:109416036-109585664	Stim1	0.187637	0.122406	0.122149	15	0.06	0.242381	0.191
ENSMUSG00000031310	chrX:98599421-98616490	Zmym3	0.254317	0.0747046	0.161629	15	0.0916677	0.185	0.152
ENSMUSG00000031343	chrX:69677718-69902489	Gabra3	0.280643	0.0748774	0.176689	15	0.0194472	0.239	0.203
ENSMUSG00000031652	chr8:89364736-89409459	N4bp1	0.208432	0.0925239	0.134603	15	0.108	0.192	0.159709
ENSMUSG00000031762	chr8:96696216-96697769	Mt2	-0.555905	0.00184951	-0.319724	15	0.00282469	0.238	0.136092
ENSMUSG00000031778	chr8:97295607-97306625	Cx3cl1	0.249011	0.0605164	0.158549	15	0.0730672	0.192	0.156
ENSMUSG00000031862	chr8:72314760-72331950	Atp13a1	0.144257	0.18818	0.0953415	15	0.055	0.23793	0.139
ENSMUSG00000031906	chr8:108778857-108790121	Smpd3	0.390834	0.043567	0.238193	15	0.0774678	0.242381	0.185
ENSMUSG00000032193	chr9:21527736-21554662	Ldlr	0.222709	0.0694516	0.143081	15	0.119	0.232985	0.191
ENSMUSG00000032481	chr9:110034239-110142984	Smarcc1	0.165657	0.119345	0.108433	15	0.102	0.218025	0.152
ENSMUSG00000032507	chr9:113872453-113955611	Fbxl2	0.266867	0.0465015	0.168551	15	0.0241947	0.217	0.184
ENSMUSG00000032601	chr9:108594172-108652145	Prkar2a	0.176671	0.135745	0.115407	15	0.104	0.223	0.172
ENSMUSG00000032735	chr18:61958747-62071808	Ablim3	0.400797	0.0593681	0.242634	15	0.0736188	0.223	0.174
ENSMUSG00000032827	chr6:4852702-5115963	Ppp1r9a	0.268965	0.0421144	0.170084	15	0.109097	0.18	0.151208
ENSMUSG00000033419	chr9:86659679-86775791	Snap91	0.177761	0.0977861	0.115868	15	0.083	0.176	0.142
ENSMUSG00000033487	chr14:72937451-73110112	Fndc3a	0.289619	0.0690912	0.181942	15	0.104	0.243	0.187
ENSMUSG00000033900	chr3:82161692-82199492	Mtap9	0.23275	0.0706812	0.148894	15	0.0659338	0.201	0.171
ENSMUSG00000034245	chr6:91106357-91124988	Hdac11	0.216363	0.101422	0.139241	15	0.00774123	0.205	0.168
ENSMUSG00000034403	chrX:96660771-96666914	Pja1	0.196044	0.121221	0.127043	15	0.10718	0.228	0.179
ENSMUSG00000034675	chr13:55574485-55589831	Dbn1	0.245598	0.0503985	0.156539	15	0.10053	0.246	0.194
ENSMUSG00000034684	chr9:107583531-107613108	Sema3f	0.253034	0.0956383	0.160765	15	0.119	0.209	0.176
ENSMUSG00000034723	chr2:134419619-134470183	Tmx4	0.234953	0.10783	0.150276	15	0.0976086	0.206	0.174
ENSMUSG00000035614	chr12:66066427-66123862	Fam179b	0.27597	0.0326569	0.174257	15	0.107	0.205	0.166
ENSMUSG00000035847	chrX:67595942-67618562	Ids	0.218617	0.0511817	0.140586	15	0.111	0.18	0.147
ENSMUSG00000035900	chr15:85887823-85968366	Gramd4	0.168048	0.168957	0.109977	15	0.0752423	0.184833	0.155573
ENSMUSG00000035954	chr12:41172338-41573375	Dock4	0.275242	0.0552648	0.17388	15	0.0521809	0.242	0.172
ENSMUSG00000036333	chr12:25659495-25746444	Kidins220	0.18327	0.0878327	0.119308	15	0.101	0.228319	0.159
ENSMUSG00000036686	chr8:86656425-86672098	Cc2d1a	0.181248	0.150002	0.118155	15	0.119	0.242	0.18
ENSMUSG00000036834	chr3:63499857-63703679	Plch1	0.344099	0.108007	0.212249	15	0.105	0.234	0.181
ENSMUSG00000037316	chr8:26874708-26895983	Bag4	0.214358	0.124135	0.138085	15	0.134	0.225	0.178313
ENSMUSG00000037703	chr2:130458273-130468841	Prosapip1	0.238237	0.0679041	0.152321	15	0.111	0.213	0.172739
ENSMUSG00000037887	chr7:149265093-149282050	Dusp8	0.236726	0.058652	0.151475	15	0.0984109	0.208	0.159
ENSMUSG00000038007	chr4:86519998-86581028	Acer2	-0.862338	0.00106278	-0.44964	15	1.02289e-09	0.221513	0.0498569
ENSMUSG00000038020	chr11:98697797-98715313	Rapgefl1	0.23065	0.141033	0.147702	15	0.0756339	0.233	0.176
ENSMUSG00000038143	chr8:48265100-48438004	Stox2	0.216776	0.0725816	0.13957	15	0.118	0.214	0.174
ENSMUSG00000038256	chr3:97007283-97033071	Bcl9	0.216679	0.0828677	0.139418	15	0.125	0.213	0.177
ENSMUSG00000038970	chr5:144861003-144949375	Lmtk2	0.202232	0.0781206	0.130925	15	0.104	0.232	0.174
ENSMUSG00000039697	chr10:30356040-30523215	Ncoa7	0.178986	0.115886	0.116614	15	0.139	0.24149	0.194
ENSMUSG00000039747	chr5:136623032-136646828	Orai2	0.236268	0.0915434	0.151008	15	0.0744768	0.176	0.14
ENSMUSG00000040035	chr2:118605153-118637331	Disp2	0.15331	0.134547	0.100798	15	0.0576687	0.247	0.204
ENSMUSG00000041468	chr5:147393425-147397117	Gpr12	0.434085	0.056531	0.25944	15	0.0130089	0.248049	0.224
ENSMUSG00000041609	chr5:116097882-116181932	Ccdc64	0.21074	0.0937375	0.135971	15	0.101461	0.205	0.151
ENSMUSG00000041763	chr1:43990545-44060146	Tpp2	0.213382	0.0678309	0.137376	15	0.0939106	0.227	0.18
ENSMUSG00000041773	chr13:98010758-98023296	Enc1	0.389439	0.0441156	0.236572	15	0.0455108	0.195	0.165
ENSMUSG00000041817	chr13:97836940-97899778	Fam169a	0.229328	0.136738	0.147012	15	0.119	0.215	0.18
ENSMUSG00000042567	chr14:15652977-15839559	Nek10	1.36498	0.00338222	0.614981	15	0.00119235	0.207	0.0310167
ENSMUSG00000042744	chr5:121669926-121818888	Gm15800	0.212047	0.075129	0.136707	15	0.107	0.221	0.184
ENSMUSG00000042766	chr3:89037797-89050533	Trim46	0.307225	0.049255	0.191739	15	0.0405732	0.19	0.156
ENSMUSG00000045822	chr2:164630296-164647932	Zswim3	0.318147	0.0691754	0.198532	15	0.111	0.237	0.181
ENSMUSG00000046093	chr4:122860168-122872246	Hpcal4	0.438024	0.0550084	0.261833	15	0.0727846	0.231	0.204
ENSMUSG00000046546	chr16:30599507-30603185	Fam43a	-0.754594	0.0102624	-0.40702	15	4.28312e-08	0.23283	0.0984617
ENSMUSG00000047155	chr4:114778626-114807188	Cyp4x1	0.243046	0.0908682	0.155265	15	0.119	0.228	0.174
ENSMUSG00000047388	chr8:119466991-119484647	Atmin	0.195638	0.0872969	0.126773	15	0.054289	0.174	0.134
ENSMUSG00000048264	chr13:9275472-9668476	Dip2c	0.198635	0.0879289	0.128776	15	0.094	0.248	0.179
ENSMUSG00000048895	chr11:80290246-80294983	Cdk5r1	0.249812	0.0714732	0.158955	15	0.0976086	0.237	0.202
ENSMUSG00000049225	chr4:11885029-11893901	Pdp1	0.277092	0.0421829	0.174686	15	0.0288651	0.219	0.174
ENSMUSG00000049775	chrX:163644723-163647549	Tmsb4x	-0.344928	0.00292012	-0.212663	15	0.018153	0.238	0.128996
ENSMUSG00000049804	chrX:131220756-131231598	Armcx4	0.240062	0.093281	0.15327	15	0.0643272	0.194	0.159
ENSMUSG00000050244	chr13:12487363-12531246	Heatr1	0.281605	0.0343964	0.177471	15	0.108	0.228	0.17
ENSMUSG00000050967	chr1:39674949-39708329	Creg2	0.178035	0.161011	0.116037	15	0.152934	0.241	0.205
ENSMUSG00000051323	chrX:130117100-130223834	Pcdh19	0.377296	0.0304187	0.230084	15	0.0462209	0.236	0.177
ENSMUSG00000051391	chr5:136383977-136410788	Ywhag	0.16705	0.103068	0.109324	15	0.094	0.21	0.173
ENSMUSG00000053693	chr8:87435500-87461560	Mast1	0.161475	0.140819	0.105845	15	0.119	0.231006	0.174
ENSMUSG00000054027	chr10:86241448-86301436	Nt5dc3	0.201327	0.0737155	0.130225	15	0.114	0.233033	0.174
ENSMUSG00000055817	chr17:84105201-84223357	Mta3	0.16036	0.148051	0.105108	15	0.141	0.239753	0.194
ENSMUSG00000056211	chr1:129999581-130134614	R3hdm1	0.183738	0.114624	0.119615	15	0.108	0.195666	0.168
ENSMUSG00000056553	chr12:117723891-118516942	Ptprn2	0.22176	0.0703266	0.142474	15	0.129	0.207	0.179
ENSMUSG00000059857	chr3:109582656-109938728	Ntng1	0.42526	0.0152855	0.255084	15	0.0993268	0.231	0.192
ENSMUSG00000060530	chr15:44712624-44714903	A930017M01Rik	0.317826	0.0587077	0.197936	15	0.114	0.247	0.186
ENSMUSG00000060681	chrX:53862632-53917709	Slc9a6	0.224778	0.0744955	0.144195	15	0.103908	0.231	0.201
ENSMUSG00000060802	chr2:121973120-121979121	B2m	-0.590492	0.00549016	-0.335817	15	5.95449e-05	0.238	0.0724866
ENSMUSG00000061751	chr16:33974042-34573920	Kalrn	0.385553	0.027335	0.23469	15	0.0557049	0.239	0.185
ENSMUSG00000063160	chr7:28043150-28067465	Numbl	0.218247	0.116997	0.140302	15	0.084531	0.225	0.17
ENSMUSG00000063358	chr16:16983173-17047848	Mapk1	0.187814	0.113049	0.122062	15	0.097	0.174	0.145
ENSMUSG00000067629	chr17:27094061-27107892	Syngap1	0.312939	0.0519369	0.195396	15	0.0825241	0.241451	0.198
ENSMUSG00000068040	chr2:152986737-153036504	Tm9sf4	0.164117	0.123471	0.107616	15	0.101	0.24512	0.176
ENSMUSG00000068748	chr6:22825200-23003218	Ptprz1	0.331733	0.0144568	0.205396	15	0.104	0.213	0.172
ENSMUSG00000070000	chr8:74231984-74249917	Fcho1	0.225449	0.0701694	0.144642	15	0.0959791	0.206	0.156
ENSMUSG00000070476	chr2:178148927-178159435	9030418K01Rik	0.183737	0.104581	0.119548	15	0.0566735	0.168	0.132895
ENSMUSG00000070695	chr1:117581031-118478905	Cntnap5a	0.466228	0.0165021	0.276251	15	0.107248	0.231	0.185
ENSMUSG00000071645	chr19:9028038-9040999	Tut1	0.160102	0.196419	0.10497	15	0.064	0.232272	0.136
ENSMUSG00000072769	chr5:108798575-108807560	Gm10419	0.510586	0.0345303	0.297642	15	0.0699899	0.241	0.203357
ENSMUSG00000072964	chrX:132420090-132425922	Bhlhb9	0.184959	0.165	0.120231	15	0.111	0.217	0.168157
ENSMUSG00000075028	chr2:92805006-92886626	Prdm11	0.303813	0.0470387	0.190543	15	0.0404279	0.238	0.174
ENSMUSG00000078161	chr3:154424819-154431053	BC007180	0.281106	0.0888923	0.176781	15	0.0119716	0.241	0.199
ENSMUSG00000079654	chr6:29118930-29129886	Prrt4	0.313828	0.185148	0.196006	15	0.0940845	0.247	0.184
ENSMUSG00000082229	chrX:100379213-100382281	Nap1l2	0.222261	0.0649477	0.142649	15	0.0582264	0.2	0.169
ENSMUSG00000087408	chr8:72839384-72855788	Lass1	0.197238	0.0974824	0.12777	15	0.0754232	0.208	0.171
ENSMUSG00000000826	chr2:181254888-181290140	Dnajc5	0.142241	0.164427	0.0938845	14	0.103	0.208821	0.1665
ENSMUSG00000001103	chr11:78316649-78318885	Sebox	-1.44445	0.00359738	-0.633771	14	2.04648e-05	0.105	0.0144053
ENSMUSG00000001504	chr13:72765943-72771946	Irx2	-1.45623	0.00368437	-0.635555	14	1.53756e-06	0.204633	0.0330791
ENSMUSG00000002032	chr9:44601556-44607692	Tmem25	0.163108	0.18433	0.106857	14	0.105	0.230469	0.1605
ENSMUSG00000004035	chr3:107728950-107735037	Gstm7	-0.430536	0.0066813	-0.258052	14	0.00383724	0.178	0.111348
ENSMUSG00000004383	chr8:75338196-75877741	Large	0.188521	0.101757	0.122466	14	0.129	0.242	0.201
ENSMUSG00000005677	chr1:173143799-173151134	Nr1i3	-0.967536	0.0280701	-0.487139	14	0.0222958	0.231146	0.163679
ENSMUSG00000005774	chr3:94757695-94765785	Rfx5	0.191539	0.115934	0.124259	14	0.101772	0.183	0.15139
ENSMUSG00000006469	chr2:25084116-25090186	Slc34a3	-0.990105	0.00648054	-0.499794	14	0.0151869	0.21602	0.12369
ENSMUSG00000007030	chr17:35153222-35163988	D17H6S56E-3	-2.20248	0.00141163	-0.78323	14	2.12016e-07	0.15	0.0161582
ENSMUSG00000007827	chr6:118452280-118512576	Ankrd26	0.22953	0.0850569	0.147484	14	0.107	0.241	0.1715
ENSMUSG00000012889	chr8:86649586-86656728	Podnl1	-1.60573	0.00201419	-0.669377	14	0.00077204	0.212	0.0684184
ENSMUSG00000014837	chr8:107804008-107813730	4931428F04Rik	0.154473	0.201447	0.101253	14	0.087	0.225	0.1785
ENSMUSG00000015224	chr4:96234818-96258571	Cyp2j9	0.21759	0.109136	0.139836	14	0.139	0.249	0.215
ENSMUSG00000015355	chr1:173611838-173635691	Cd48	-1.12711	0.00113243	-0.542407	14	0.000190764	0.123	0.0330027
ENSMUSG00000015944	chr5:134575279-134620515	Gatsl2	0.167186	0.153187	0.109466	14	0.114	0.244042	0.175
ENSMUSG00000016494	chr1:196764713-196787788	Cd34	-0.496595	0.00471373	-0.290924	14	0.000241316	0.159233	0.080756
ENSMUSG00000016552	chr15:77770650-77787454	Foxred2	0.179251	0.160933	0.116908	14	0.13	0.244	0.183657
ENSMUSG00000017314	chr11:101918027-101950131	Mpp2	0.15764	0.196201	0.103528	14	0.161	0.248	0.2155
ENSMUSG00000017754	chr2:164664716-164683513	Pltp	-0.47309	0.00817823	-0.279508	14	0.00113237	0.241315	0.126392
ENSMUSG00000017929	chr2:167123642-167174985	B4galt5	0.126442	0.224949	0.0838366	14	0.083	0.225	0.196365
ENSMUSG00000019102	chr11:61020737-61032225	Aldh3a1	-1.62198	0.00293567	-0.675658	14	0.000107509	0.152	0.0373078
ENSMUSG00000019913	chr10:50615155-50709260	Sim1	1.43471	0.0114782	0.630189	14	0.0580783	0.248179	0.193645
ENSMUSG00000020029	chr10:95009339-95027103	Nudt4	-0.296359	0.0144258	-0.185654	14	0.0113153	0.242487	0.152262
ENSMUSG00000020124	chr10:122549984-122634319	Usp15	0.165056	0.131076	0.108092	14	0.122	0.231209	0.175
ENSMUSG00000020181	chr10:109119414-109437577	Nav3	0.292318	0.0675168	0.183774	14	0.104	0.239	0.203267
ENSMUSG00000020340	chr11:46007055-46126154	Cyfip2	0.233157	0.0518012	0.149251	14	0.095	0.231926	0.182373
ENSMUSG00000020368	chr11:50107667-50139477	Canx	0.127781	0.215247	0.0847472	14	0.119	0.249415	0.164
ENSMUSG00000020396	chr11:4838455-4848369	Nefh	-0.541791	0.121365	-0.313095	14	0.0138066	0.231302	0.122335
ENSMUSG00000020732	chr11:114952443-115023852	Rab37	-0.88017	0.0093489	-0.456794	14	0.000107051	0.151	0.032899
ENSMUSG00000020740	chr11:115445267-115465667	Gga3	0.163376	0.14436	0.10713	14	0.114	0.247311	0.183
ENSMUSG00000020776	chr11:116003297-116029782	Fbf1	0.166566	0.146209	0.109252	14	0.104	0.245	0.17
ENSMUSG00000020781	chr11:115675736-115684710	Tsen54	-0.442238	0.0532606	-0.263869	14	0.0157556	0.244862	0.121418
ENSMUSG00000020792	chr11:116149013-116168849	Exoc7	0.128553	0.203279	0.0852595	14	0.068	0.232734	0.1225
ENSMUSG00000021260	chr12:109544178-109566812	Hhipl1	0.324376	0.0882849	0.201821	14	0.104565	0.239	0.196369
ENSMUSG00000021263	chr12:109924700-109940818	Degs2	-0.611441	0.014391	-0.345186	14	0.00280907	0.220253	0.0986638
ENSMUSG00000022000	chr14:75683878-75744535	Zc3h13	0.151461	0.180718	0.0995371	14	0.139	0.215723	0.1735
ENSMUSG00000022090	chr14:70563723-70577790	Pdlim2	-0.601904	0.00380495	-0.3412	14	0.00809831	0.159938	0.0877655
ENSMUSG00000022536	chr16:5013697-5050305	Glyr1	0.11699	0.270043	0.0778772	14	0.107	0.242314	0.182955
ENSMUSG00000022758	chr16:17561676-17578195	P2rx6	-0.805696	0.0347734	-0.427903	14	0.00182933	0.201797	0.170577
ENSMUSG00000022816	chr16:37776657-37836902	Fstl1	-0.795241	0.0118575	-0.423697	14	2.48504e-06	0.211106	0.134797
ENSMUSG00000023045	chr15:101980655-101994207	Soat2	-2.154	0.00145041	-0.789646	14	0.00664055	0.234	0.110638
ENSMUSG00000024066	chr17:74232946-74299824	Xdh	-0.797819	0.00506281	-0.424515	14	4.11271e-11	0.17191	0.055562
ENSMUSG00000024238	chr18:5591556-5775767	Zeb1	0.157583	0.16725	0.103526	14	0.117	0.234906	0.172
ENSMUSG00000024260	chr18:31793723-31883017	Sap130	0.161688	0.146745	0.106091	14	0.118	0.234109	0.18
ENSMUSG00000024268	chr18:25635831-25912786	Celf4	0.294778	0.0651009	0.184774	14	0.0415724	0.247	0.2075
ENSMUSG00000024277	chr18:23910532-24052664	Mapre2	0.119541	0.211005	0.0795317	14	0.092	0.247299	0.1445
ENSMUSG00000024725	chr19:18653516-18706581	Ostf1	-0.388383	0.0165441	-0.236108	14	0.0115711	0.144529	0.0846018
ENSMUSG00000025656	chrX:92243974-92392462	Arhgef9	0.203644	0.0782872	0.131652	14	0.121	0.238	0.1955
ENSMUSG00000025870	chr13:54676074-54682791	Arl10	0.253604	0.133552	0.161111	14	0.0369713	0.247	0.2015
ENSMUSG00000025880	chr18:75526881-75555891	Smad7	-0.336413	0.013286	-0.207595	14	0.0211973	0.222297	0.157028
ENSMUSG00000025888	chr9:5298215-5307567	Casp1	-0.969276	0.00447744	-0.487593	14	0.018061	0.218668	0.176531
ENSMUSG00000026023	chr1:59313448-59410139	Cdk15	-1.32751	0.0044729	-0.603721	14	0.0452405	0.225	0.196209
ENSMUSG00000026090	chr1:37668220-37777232	2010300C02Rik	0.218077	0.188943	0.140171	14	0.111	0.238	0.177875
ENSMUSG00000026170	chr1:74759846-74784766	Cyp27a1	-0.602918	0.0220898	-0.341596	14	0.00159547	0.219709	0.177631
ENSMUSG00000026354	chr1:130181031-130225197	Lct	-0.972399	0.0418301	-0.493744	14	0.0269586	0.223573	0.145358
ENSMUSG00000026436	chr1:133903882-133929491	Elk4	-0.401375	0.0120557	-0.242327	14	0.00241335	0.217418	0.0691111
ENSMUSG00000026668	chr2:4896866-4907096	Ucma	-1.56805	0.0112263	-0.662863	14	1.67642e-05	0.234	0.043919
ENSMUSG00000026678	chr1:171585330-171626246	Rgs5	-0.37937	0.00639705	-0.231136	14	0.000497	0.110756	0.0493218
ENSMUSG00000026688	chr1:169301795-169324274	Mgst3	-0.36289	0.0337555	-0.222484	14	0.0329741	0.170343	0.139434
ENSMUSG00000027859	chr3:102273549-102325238	Ngf	-1.4177	0.00945839	-0.626576	14	0.000397535	0.151	0.0496417
ENSMUSG00000027954	chr3:89075353-89085366	Efna1	-0.698581	0.00972519	-0.383294	14	0.00236418	0.21673	0.186255
ENSMUSG00000027966	chr3:113733156-113923938	Col11a1	0.5419	0.0136686	0.313	14	0.00943287	0.249	0.147834
ENSMUSG00000028159	chr3:137593669-137644811	Dapp1	-0.790478	0.0176208	-0.421114	14	0.000859103	0.226826	0.22017
ENSMUSG00000028524	chr4:102413600-102646535	Sgip1	0.210965	0.0758243	0.135997	14	0.129	0.241	0.199
ENSMUSG00000028558	chr4:108906788-108927478	Calr4	-0.839554	0.00756258	-0.443197	14	0.0211976	0.150223	0.135799
ENSMUSG00000028936	chr4:151699549-151708482	Rpl22	-0.298613	0.00727276	-0.187009	14	0.0114583	0.157859	0.110031
ENSMUSG00000029605	chr5:121262342-121274488	Oas1b	-0.94555	0.0114487	-0.480525	14	0.00534551	0.160419	0.0919062
ENSMUSG00000030058	chr6:87837506-87863891	Copg	0.126029	0.211587	0.0836416	14	0.093	0.223856	0.138
ENSMUSG00000030091	chr6:90962760-91067125	Nup210	0.294006	0.0407228	0.184641	14	0.106	0.242	0.189
ENSMUSG00000030107	chr6:121195622-121221236	Usp18	-0.983217	0.0190749	-0.494052	14	3.51718e-05	0.209231	0.045573
ENSMUSG00000030237	chr6:141753659-141805022	Slco1a4	-0.413853	0.0184993	-0.249251	14	3.28403e-06	0.18188	0.0356371
ENSMUSG00000031112	chrX:48193922-48246576	2610018G03Rik	0.916986	0.0269915	0.4701	14	0.00228564	0.249879	0.112895
ENSMUSG00000031302	chrX:98490876-98521604	Nlgn3	0.161961	0.206417	0.106196	14	0.129	0.233	0.1925
ENSMUSG00000031561	chr8:49312734-49760346	Odz3	0.515009	0.0329482	0.300343	14	0.067217	0.249	0.14349
ENSMUSG00000031570	chr8:26830231-26835661	Ppapdc1b	0.232332	0.106285	0.148293	14	0.131	0.217	0.1875
ENSMUSG00000031748	chr8:96333564-96493590	Gnao1	0.13727	0.17221	0.0907739	14	0.102	0.231	0.1575
ENSMUSG00000032091	chr9:44980507-45012477	Tmprss4	-1.90969	0.0119651	-0.745382	14	0.00943747	0.217	0.13606
ENSMUSG00000032120	chr9:44117018-44128667	C2cd2l	0.179623	0.159909	0.117037	14	0.135	0.247	0.202
ENSMUSG00000032131	chr9:44080969-44097000	Abcg4	0.201057	0.082558	0.130175	14	0.104	0.227	0.197
ENSMUSG00000032178	chr9:21172085-21210096	Ilf3	0.140191	0.225456	0.0925936	14	0.119	0.228	0.1875
ENSMUSG00000032412	chr9:96232797-96265068	Atp1b3	-0.325101	0.0110415	-0.201741	14	0.0346376	0.226394	0.180521
ENSMUSG00000032494	chr9:110841812-110848964	Tdgf1	-0.986134	0.0118196	-0.494601	14	0.00292159	0.204633	0.176761
ENSMUSG00000032523	chr9:121692832-121701927	Hhatl	-0.528851	0.0391387	-0.306696	14	0.0126858	0.212935	0.178274
ENSMUSG00000032570	chr9:105313391-105429951	Atp2c1	0.134772	0.191883	0.0891954	14	0.069	0.209456	0.1225
ENSMUSG00000032571	chr9:105545023-105590287	Pik3r4	0.137399	0.191918	0.0907141	14	0.095	0.211006	0.159
ENSMUSG00000032593	chr9:107955188-107958334	Amigo3	-0.94102	0.0165951	-0.479143	14	0.00114308	0.127	0.0679956
ENSMUSG00000032594	chr9:107904618-107951413	Ip6k1	0.134213	0.219568	0.088831	14	0.035	0.166671	0.133
ENSMUSG00000032766	chr6:3953641-3958747	Gng11	-0.472605	0.0127267	-0.279269	14	0.0220514	0.233947	0.145863
ENSMUSG00000033124	chr1:75177138-75188799	Atg9a	0.140493	0.177839	0.0928416	14	0.083	0.24487	0.158
ENSMUSG00000033538	chr9:5308526-5337085	Casp4	-1.25267	0.00176144	-0.581309	14	0.000419399	0.129	0.0424823
ENSMUSG00000033569	chr1:25124019-25886854	Bai3	0.201054	0.0983494	0.130004	14	0.139	0.247	0.211627
ENSMUSG00000034266	chr12:87027317-87050339	Batf	-1.63148	0.00197909	-0.681271	14	0.00562396	0.232157	0.119833
ENSMUSG00000034586	chr11:115208719-115229372	C630004H02Rik	0.135824	0.198677	0.089757	14	0.095	0.181064	0.1355
ENSMUSG00000034667	chr10:121024134-121063674	Xpot	0.131266	0.232798	0.0869766	14	0.07	0.209565	0.143
ENSMUSG00000034855	chr5:92775362-92778217	Cxcl10	-2.10864	0.00191323	-0.772033	14	0.000662876	0.219	0.0584944
ENSMUSG00000034940	chr11:83777628-83858382	Synrg	0.181568	0.0938825	0.118339	14	0.104	0.238571	0.196
ENSMUSG00000035686	chr7:104561146-104566542	Thrsp	-0.481389	0.0253733	-0.283563	14	0.00712583	0.131	0.0718505
ENSMUSG00000036104	chr1:129765048-129840747	Rab3gap1	0.120895	0.221416	0.0804061	14	0.042	0.220955	0.1245
ENSMUSG00000036667	chr6:42617699-42660373	Fam115a	0.154229	0.151597	0.10134	14	0.13	0.239	0.2015
ENSMUSG00000037166	chr7:30074037-30078711	Ppp1r14a	-0.554985	0.00921316	-0.319421	14	0.0707259	0.243126	0.177258
ENSMUSG00000037295	chr4:134300348-134324241	Ldlrap1	-0.799081	0.0148164	-0.425126	14	0.000111002	0.223942	0.0826077
ENSMUSG00000037541	chr7:151187531-151610701	Shank2	0.221773	0.0736361	0.142629	14	0.103	0.236	0.1735
ENSMUSG00000037613	chr7:150851412-150872079	Tnfrsf23	-1.15845	0.00996248	-0.551922	14	0.000878784	0.163	0.0693083
ENSMUSG00000037907	chr11:77283685-77303482	Ankrd13b	0.134425	0.218923	0.089037	14	0.111	0.242314	0.1605
ENSMUSG00000038242	chr1:58266939-58325743	Aox4	-2.04057	0.00117625	-0.760959	14	2.97562e-05	0.127	0.00517121
ENSMUSG00000038255	chr11:98186427-98191264	Neurod2	-1.26091	0.0179921	-0.582636	14	0.000109905	0.22814	0.186498
ENSMUSG00000038352	chr11:97850590-97857797	Arl5c	-0.789149	0.00886976	-0.420771	14	0.0203988	0.222297	0.203546
ENSMUSG00000038521	chr6:124480061-124587300	C1s	-1.22199	0.00740564	-0.570927	14	1.90342e-06	0.148991	0.126222
ENSMUSG00000038539	chr7:52067325-52072330	Atf5	-0.451055	0.00301206	-0.267782	14	0.00464417	0.206448	0.131113
ENSMUSG00000039481	chr17:56890446-56897255	Nrtn	-1.03207	0.00215947	-0.510291	14	0.00181381	0.167	0.0493564
ENSMUSG00000040164	chr2:163989053-163997151	Kcns1	-0.964748	0.00891056	-0.488215	14	0.00017367	0.099	0.0272217
ENSMUSG00000040170	chr1:164804146-164829159	Fmo2	-1.26787	0.0061862	-0.584787	14	6.50313e-05	0.209	0.11131
ENSMUSG00000040666	chr16:96421775-96450842	Sh3bgr	-1.14841	0.0217351	-0.548707	14	0.00363255	0.222	0.172119
ENSMUSG00000040760	chr14:27731872-27784720	Appl1	0.137129	0.231015	0.090686	14	0.101	0.239192	0.154
ENSMUSG00000041037	chr7:25315365-25323920	Irgq	0.130237	0.197847	0.08626	14	0.099	0.21	0.177657
ENSMUSG00000041638	chr5:116014961-116072967	Gcn1l1	0.240641	0.0543652	0.153782	14	0.087	0.233	0.19986
ENSMUSG00000041959	chr3:93358700-93368867	S100a10	-0.416089	0.0143284	-0.250845	14	0.0313821	0.168782	0.144736
ENSMUSG00000042757	chr9:103384964-103664469	Tmem108	0.290457	0.0486097	0.182582	14	0.122943	0.243	0.189828
ENSMUSG00000042761	chr9:87038838-87079182	Mrap2	-0.521432	0.0301966	-0.303289	14	3.4818e-05	0.099	0.0246248
ENSMUSG00000042834	chr18:33596371-33623985	D0H4S114	-0.348308	0.0188344	-0.214275	14	0.0364619	0.21673	0.203787
ENSMUSG00000043157	chr14:61928288-61931075	Arl11	-1.23177	0.000637576	-0.573023	14	0.00378689	0.207568	0.114547
ENSMUSG00000043366	chr7:109888933-109908287	Olfr78	-1.32957	0.00149507	-0.599675	14	0.00670215	0.22	0.140432
ENSMUSG00000043372	chr11:102993441-103001492	Hexim2	0.276517	0.145154	0.174421	14	0.0624002	0.227	0.187
ENSMUSG00000043621	chr4:138265450-138293384	Ubxn10	0.383194	0.14785	0.233616	14	0.0928496	0.245	0.209
ENSMUSG00000043822	chr10:79801553-79811459	Adamtsl5	-0.858645	0.0478198	-0.448471	14	0.000817976	0.222513	0.194712
ENSMUSG00000044060	chr5:107924615-108009917	A830010M20Rik	0.225607	0.0813701	0.144765	14	0.125	0.221	0.186583
ENSMUSG00000044408	chr12:55746059-55757861	1110002B05Rik	-0.336697	0.0112622	-0.208106	14	0.00576513	0.157859	0.0655277
ENSMUSG00000045039	chr7:26101881-26151238	Megf8	0.174955	0.150492	0.11421	14	0.134	0.234115	0.199403
ENSMUSG00000045672	chr4:62874736-62996327	Col27a1	-0.70221	0.00591153	-0.385162	14	0.000160162	0.222297	0.0815045
ENSMUSG00000046441	chr8:112741558-112748691	Ftsjd1	0.222875	0.183335	0.143299	14	0.116369	0.242925	0.1915
ENSMUSG00000046449	chrX:101272471-101396826	C77370	0.445644	0.0371898	0.265724	14	0.0861206	0.223	0.185
ENSMUSG00000047603	chr7:24918891-24927587	Zfp235	0.22066	0.170458	0.14266	14	0.095	0.246	0.175
ENSMUSG00000047606	chr9:89622785-89633615	Ankrd34c	0.285448	0.100928	0.18041	14	0.114	0.232424	0.191572
ENSMUSG00000047746	chr16:36963244-36990855	Fbxo40	-1.54872	0.00570453	-0.659023	14	0.00014757	0.171	0.0443514
ENSMUSG00000048174	chr1:134402505-134405516	Tmem81	-0.608903	0.0103064	-0.344902	14	0.0322273	0.1904	0.161472
ENSMUSG00000048489	chr6:116600400-116603167	8430408G22Rik	-0.894526	0.00498135	-0.459525	14	0.00970553	0.220625	0.170978
ENSMUSG00000048732	chr11:100323626-100334357	Klhl11	0.242038	0.0691725	0.154705	14	0.104	0.242	0.213
ENSMUSG00000049092	chr14:45839092-45901207	Gpr137c	0.272489	0.0577085	0.172077	14	0.122	0.236	0.1825
ENSMUSG00000050824	chr17:25626518-25634500	Sstr5	0.787956	0.0428145	0.420214	14	0.0154303	0.225	0.140612
ENSMUSG00000051159	chrX:99442418-99447822	Cited1	-0.739641	0.00652421	-0.40015	14	0.014515	0.17736	0.129624
ENSMUSG00000052751	chr6:48543580-48549383	Repin1	0.169462	0.138295	0.110983	14	0.114	0.241784	0.19
ENSMUSG00000053819	chr3:126298918-126548274	Camk2d	0.190869	0.128945	0.123871	14	0.139	0.224	0.1875
ENSMUSG00000054072	chr18:60535381-60552583	Iigp1	-1.23121	0.0116997	-0.574289	14	8.32764e-06	0.199812	0.064701
ENSMUSG00000054792	chr9:110328129-110379500	Klhl18	0.186729	0.116352	0.121504	14	0.123	0.233	0.185
ENSMUSG00000055932	chr8:93837129-94192640	Fto	0.139097	0.165205	0.0919136	14	0.065	0.199938	0.1245
ENSMUSG00000056073	chr10:48818964-49508874	Grik2	0.337075	0.129336	0.208553	14	0.104	0.249	0.2025
ENSMUSG00000056121	chr17:78768250-78817773	Fez2	-0.30624	0.0172088	-0.191277	14	0.0055324	0.123	0.0679112
ENSMUSG00000056596	chr4:133046713-133054767	Trnp1	-0.289614	0.0450317	-0.181917	14	0.054951	0.241047	0.206819
ENSMUSG00000057315	chr5:102910108-103327257	Arhgap24	0.192096	0.11089	0.12501	14	0.107	0.246249	0.2025
ENSMUSG00000057606	chr14:32335966-32404831	Colq	-2.11459	0.00068167	-0.769786	14	0.000145949	0.203	0.020546
ENSMUSG00000059325	chr5:77515166-77544488	Hopx	-0.759904	0.00405083	-0.409341	14	2.56512e-08	0.093	0.00466965
ENSMUSG00000060791	chr7:29222164-29233554	Gmfg	-0.835743	0.00548534	-0.439606	14	0.0227262	0.21	0.171845
ENSMUSG00000060988	chr2:54288426-54971022	Galnt13	0.48668	0.0156452	0.286532	14	0.0948881	0.239	0.201
ENSMUSG00000061288	chr5:117569836-117725530	Taok3	0.193032	0.116788	0.125323	14	0.128	0.239	0.169409
ENSMUSG00000062235	chr7:97255685-97256780	Gm5341	-1.76987	0.00176434	-0.71591	14	0.0149702	0.232157	0.180437
ENSMUSG00000062488	chr19:34682119-34688193	I830012O16Rik	-0.470756	0.0222246	-0.27811	14	0.00979665	0.193771	0.172255
ENSMUSG00000063531	chr5:14024974-14256991	Sema3e	-1.37907	0.000860028	-0.61553	14	5.72463e-06	0.162	0.0348389
ENSMUSG00000066036	chr4:138908222-139045805	Ubr4	0.279464	0.0289917	0.176109	14	0.0572353	0.234	0.1965
ENSMUSG00000066952	chr5:114764648-114814887	Myo1h	0.826986	0.0472059	0.435726	14	0.0083126	0.234113	0.163812
ENSMUSG00000067889	chr19:4710906-4752655	Spnb3	0.155537	0.129209	0.102219	14	0.103	0.209456	0.156
ENSMUSG00000069792	chr11:83517191-83520072	Gm11428	-1.32028	0.0023749	-0.600846	14	0.00595648	0.171	0.109397
ENSMUSG00000071847	chr18:63081679-63113151	Apcdd1	-0.476293	0.0047834	-0.280812	14	2.35706e-05	0.200484	0.163408
ENSMUSG00000072812	chr12:114010103-114041170	Ahnak2	-1.25811	0.0139066	-0.582254	14	8.88533e-05	0.15	0.0322532
ENSMUSG00000073155	chr6:35202352-35213798	1810058I24Rik	-0.364789	0.00996424	-0.223389	14	0.0276266	0.205669	0.133141
ENSMUSG00000074896	chr19:34657719-34663523	Ifit3	-0.758374	0.00855489	-0.408758	14	2.05612e-10	0.178548	0.0139284
ENSMUSG00000075602	chr15:74825006-74828366	Ly6a	-0.678004	0.00242615	-0.374842	14	2.04648e-05	0.127	0.0288601
ENSMUSG00000076617	chr12:114658776-114661243	Ighm	-0.637964	0.000973643	-0.356721	14	0.00380709	0.19	0.111935
ENSMUSG00000078591	chr7:131126081-131542805	Hs3st4	-0.51425	0.0252021	-0.299622	14	0.000126324	0.13117	0.0793964
ENSMUSG00000079018	chr15:74875145-74879562	Ly6c1	-0.473292	0.00298716	-0.27948	14	0.000580728	0.151	0.0600139
ENSMUSG00000083840	chr5:5781228-5783909	Gm15459	0.195311	0.0866246	0.126468	14	0.163	0.239	0.206
ENSMUSG00000084289	chrX:87989583-87990703	Gm6977	-0.525232	0.0210186	-0.305249	14	0.0464069	0.238542	0.198027
ENSMUSG00000085091	chr11:16715132-16731007	E230015J15Rik	-3.19488	0.000597727	-0.898218	14	5.53777e-05	0.195	0.0249297
ENSMUSG00000087046	chr15:85411270-85424440	AU022754	0.862669	0.00900708	0.450423	14	0.0357453	0.241	0.189677
ENSMUSG00000087674	chr2:19265642-19272979	4930447M23Rik	0.573282	0.0178096	0.33046	14	0.0336639	0.247731	0.132105
ENSMUSG00000089797	chr8:117222037-117232208	Gm16118	-2.11025	0.000284937	-0.786692	14	0.00755056	0.191	0.0864611
ENSMUSG00000090246	chr1:87537495-87547462	Gm17017	-2.56873	0.00272251	-0.842363	14	0.00302245	0.234	0.0968136
ENSMUSG00000001027	chr11:106179604-106214904	Scn4a	2.58733	0.000131626	0.852342	13	0.000604612	0.0896256	0.0207531
ENSMUSG00000001415	chr3:88139880-88166561	Smg5	0.0986518	0.322993	0.0661567	13	0.054	0.206899	0.118
ENSMUSG00000002346	chr8:72707937-72736506	Slc25a42	0.172922	0.130852	0.113303	13	0.098	0.249	0.174
ENSMUSG00000003316	chr8:113678019-113783418	Glg1	0.212528	0.0750833	0.137018	13	0.1	0.246	0.21
ENSMUSG00000003604	chr2:112332819-112475032	Aven	-0.440644	0.0304593	-0.263336	13	0.0418939	0.244011	0.202719
ENSMUSG00000005045	chr4:151712458-151764605	Chd5	0.148279	0.218925	0.0976563	13	0.141	0.244	0.213
ENSMUSG00000005470	chr8:86479104-86494398	Asf1b	-0.71224	0.0331242	-0.38914	13	0.0291163	0.211969	0.174653
ENSMUSG00000005958	chr16:21204526-21223680	Ephb3	-0.504508	0.0289547	-0.294957	13	0.0258901	0.221105	0.211062
ENSMUSG00000006464	chr19:4886596-4906929	Bbs1	0.20149	0.117279	0.130688	13	0.104	0.242	0.211
ENSMUSG00000016918	chr1:12708324-12850754	Sulf1	0.43106	0.0493653	0.258573	13	0.0655194	0.245	0.1488
ENSMUSG00000020114	chr10:118636009-118677413	Cand1	0.126267	0.219919	0.0837733	13	0.122	0.237723	0.18
ENSMUSG00000020599	chr11:109086367-109159745	Rgs9	0.454302	0.0671428	0.27013	13	0.0517854	0.216	0.184
ENSMUSG00000020747	chr11:115626445-115660982	2310067B10Rik	0.275346	0.0499753	0.173994	13	0.107	0.245	0.215
ENSMUSG00000021255	chr12:87701765-87862880	Esrrb	-0.831548	0.0243743	-0.438132	13	0.0108019	0.219	0.19462
ENSMUSG00000022485	chr15:102843944-102848162	Hoxc5	-4.33918	0.000744324	-0.955287	13	7.21069e-09	0.21602	0.0010765
ENSMUSG00000022747	chr16:58467936-58524658	St3gal6	-0.464325	0.0279189	-0.274928	13	0.000171343	0.247101	0.168364
ENSMUSG00000022805	chr16:38297538-38342531	4932425I24Rik	0.842998	0.106213	0.4447	13	0.016013	0.140691	0.124802
ENSMUSG00000022840	chr16:35154661-35306125	Adcy5	0.1278	0.243349	0.0848095	13	0.032	0.221	0.135
ENSMUSG00000022969	chr16:91406107-91426376	Il10rb	-0.424281	0.0234832	-0.254526	13	0.0139499	0.242332	0.173543
ENSMUSG00000024064	chr17:73842266-74060095	Galnt14	0.309635	0.145049	0.192916	13	0.0737885	0.239	0.191
ENSMUSG00000024201	chr17:56465183-56542595	Kdm4b	0.16095	0.142002	0.105841	13	0.069	0.225	0.166
ENSMUSG00000024241	chr17:80792790-80880095	Sos1	0.203133	0.0897447	0.131343	13	0.13	0.243	0.207
ENSMUSG00000024664	chr19:10115736-10134463	Fads3	0.245467	0.098408	0.15622	13	0.144	0.246	0.218
ENSMUSG00000025427	chr18:77694550-77804177	Rnf165	0.214041	0.108808	0.137799	13	0.122475	0.231	0.194
ENSMUSG00000025583	chr11:119463917-119761192	Rptor	0.23469	0.0598383	0.150287	13	0.088	0.248	0.216939
ENSMUSG00000025909	chr1:8351254-9290261	Sntg1	0.200475	0.173906	0.12956	13	0.13	0.228853	0.179165
ENSMUSG00000026003	chr1:66877111-66910153	Acadl	-0.295171	0.0261043	-0.185033	13	0.030657	0.248049	0.176935
ENSMUSG00000026020	chr1:59741551-59769270	Nop58	0.24708	0.0914341	0.157458	13	0.0846859	0.241	0.206
ENSMUSG00000026536	chr1:175826184-175843355	Mnda	-1.58963	0.0135516	-0.671857	13	0.00435102	0.161883	0.071777
ENSMUSG00000026918	chr2:27300797-27363484	Brd3	0.147545	0.207789	0.0973813	13	0.093	0.243	0.157
ENSMUSG00000027210	chr2:115688498-115891877	Meis2	-1.02236	0.00377766	-0.507516	13	0.000150978	0.247403	0.0882059
ENSMUSG00000027263	chr2:120996088-121024808	Tubgcp4	0.196497	0.0935352	0.127654	13	0.104	0.216954	0.192417
ENSMUSG00000029438	chr5:123793541-123824393	Bcl7a	0.123228	0.256463	0.0819803	13	0.078	0.185	0.119
ENSMUSG00000030216	chr6:136761873-136777056	Wbp11	0.0901339	0.382064	0.0605492	13	0.046	0.232634	0.138
ENSMUSG00000030263	chr6:145063871-145123756	Lrmp	-0.880763	0.0139441	-0.45663	13	0.00569867	0.167377	0.146754
ENSMUSG00000030278	chr6:113374326-113386056	Cidec	-4.02588	0.000827371	-0.949416	13	0.000922272	0.169044	0.0424361
ENSMUSG00000030850	chr7:137534738-137663777	Ate1	0.166502	0.156116	0.10897	13	0.144	0.227	0.2
ENSMUSG00000031703	chr8:88241154-88365150	Itfg1	0.168603	0.120118	0.110259	13	0.152	0.239	0.217
ENSMUSG00000033768	chr19:6418429-6544471	Nrxn2	0.143639	0.218056	0.094783	13	0.13	0.239	0.174
ENSMUSG00000034115	chr9:119662579-119734876	Scn11a	1.5785	0.00200162	0.671556	13	0.0194719	0.166143	0.0837563
ENSMUSG00000034616	chr19:4261366-4269474	Ssh3	0.285699	0.0587441	0.180109	13	0.0957294	0.248	0.191914
ENSMUSG00000034656	chr8:86912037-87164447	Cacna1a	0.265787	0.0365478	0.168171	13	0.0593049	0.241	0.220295
ENSMUSG00000034765	chr19:53603297-53617223	Dusp5	-0.873371	0.0397261	-0.453714	13	0.0110636	0.235003	0.214992
ENSMUSG00000034813	chr10:118890788-119524619	Grip1	0.21442	0.167766	0.138454	13	0.114	0.221922	0.19
ENSMUSG00000035161	chr14:63294865-63380251	Ints6	0.230245	0.14057	0.147872	13	0.107	0.248304	0.182
ENSMUSG00000036565	chr5:141096238-141125287	Ttyh3	0.167315	0.121431	0.109532	13	0.115	0.249292	0.176
ENSMUSG00000037446	chr17:28488158-28502429	Tulp1	-3.61891	0.0045931	-0.940182	13	0.00755572	0.216607	0.0718851
ENSMUSG00000038094	chr16:29395822-29545252	Atp13a4	0.217874	0.0811983	0.140336	13	0.104	0.228	0.179
ENSMUSG00000038204	chr5:24038213-24047098	Asb10	-1.1997	0.0076087	-0.562489	13	0.00301006	0.214846	0.129103
ENSMUSG00000038828	chr5:31171650-31181866	Tmem214	0.160224	0.142273	0.105244	13	0.073	0.239	0.17
ENSMUSG00000039262	chr2:32006300-32090359	Prrc2b	0.209828	0.0842803	0.135387	13	0.104	0.241	0.2
ENSMUSG00000039865	chr3:121162145-121235564	Slc44a3	-2.51231	0.00361122	-0.825861	13	1.38152e-05	0.0982546	0.0266181
ENSMUSG00000041438	chr8:109417238-109447295	Cirh1a	0.149348	0.221754	0.0982262	13	0.107	0.232441	0.17
ENSMUSG00000042353	chr8:83134636-83219672	Frem3	0.977545	0.0260124	0.493584	13	0.0633722	0.246588	0.172942
ENSMUSG00000042464	chr2:74559733-74567519	Hoxd4	-4.98303	0.000170598	-0.980246	13	7.33264e-06	0.21602	0.0177434
ENSMUSG00000042581	chr1:131169577-132116157	Thsd7b	0.577287	0.0277533	0.330105	13	0.0618231	0.192	0.162
ENSMUSG00000042604	chr2:107130494-107138961	Kcna4	0.309952	0.0803486	0.193462	13	0.0678054	0.226	0.188
ENSMUSG00000044172	chr17:25257403-25262515	Ptx4	2.37552	0.00221183	0.821648	13	0.0100914	0.169044	0.0603685
ENSMUSG00000044811	chr11:114857733-114863496	AF251705	-0.693542	0.0105573	-0.381299	13	0.0276663	0.232157	0.22467
ENSMUSG00000045103	chrX:80193907-82451782	Dmd	0.314914	0.0354071	0.196223	13	0.0997384	0.217	0.188
ENSMUSG00000046856	chr1:63228963-63261419	Gpr1	0.842888	0.0112497	0.444842	13	0.0176591	0.246554	0.179899
ENSMUSG00000050240	chr16:17233363-17263825	Hic2	0.269271	0.158115	0.171097	13	0.0977687	0.225	0.18005
ENSMUSG00000050732	chr6:72334915-72340999	Vamp8	-0.610032	0.00453282	-0.344441	13	0.00804045	0.201289	0.159344
ENSMUSG00000056145	chr3:106842120-106854372	AI504432	0.413483	0.064985	0.249178	13	0.0662654	0.248	0.214441
ENSMUSG00000059089	chr1:172948749-172960194	Fcgr4	-1.76719	0.00204181	-0.705298	13	0.00154349	0.186072	0.129202
ENSMUSG00000059149	chr1:133919081-133964941	Mfsd4	0.225152	0.113607	0.144058	13	0.142	0.241	0.191
ENSMUSG00000059898	chr18:20119129-20160900	Dsc3	2.06467	0.00011327	0.765793	13	0.00265019	0.128974	0.0360185
ENSMUSG00000061601	chr5:14514616-14863759	Pclo	0.388917	0.0293131	0.236324	13	0.0643272	0.247	0.226
ENSMUSG00000061654	chrX_random:101050-106697	Spry3	0.240149	0.128659	0.153995	13	0.14	0.234247	0.211
ENSMUSG00000062232	chr3:78866136-78985564	Rapgef2	0.23678	0.0782237	0.151544	13	0.102	0.244	0.201
ENSMUSG00000062590	chr1:88051053-88175161	Armc9	0.170362	0.180957	0.111339	13	0.114	0.217	0.177
ENSMUSG00000063919	chr5:116888979-117042128	Srrm4	0.268516	0.0607392	0.170127	13	0.104	0.226	0.181
ENSMUSG00000064127	chrX:12252193-12339501	Med14	0.224225	0.0664635	0.144063	13	0.104	0.231	0.207
ENSMUSG00000064262	chr6:48596931-48611176	Gimap8	-0.779401	0.00961533	-0.414993	13	0.00294919	0.24847	0.222067
ENSMUSG00000064307	chr7:109061196-109082711	Lrrc51	-0.458862	0.0318868	-0.273355	13	0.0115711	0.246	0.0584193
ENSMUSG00000066510	chr9:65348958-65365108	Ankdd1a	0.844708	0.0374913	0.439967	13	0.0231823	0.216755	0.176629
ENSMUSG00000068267	chr2:131000616-131006105	Cenpb	-0.343289	0.0155359	-0.211732	13	0.0284585	0.228931	0.204668
ENSMUSG00000068794	chr6:7947506-8142919	Col28a1	-1.00607	0.00926644	-0.500816	13	0.000457647	0.228734	0.105622
ENSMUSG00000069495	chr2:49306704-49407770	Epc2	0.16311	0.183303	0.107122	13	0.107	0.221402	0.163
ENSMUSG00000071369	chr10:19653976-19862861	Map3k5	0.239078	0.131472	0.152948	13	0.122	0.203	0.173
ENSMUSG00000071424	chr6:63205568-64618578	Grid2	0.231344	0.149361	0.148605	13	0.104	0.233	0.207
ENSMUSG00000073528	chr1:161544578-161615308	Gm10530	4.02697	0.000174508	1	13	0.00778435	0.248881	0.0655216
ENSMUSG00000074884	chr2:121274629-121284351	Serf2	-0.259763	0.0263645	-0.164776	13	0.0583777	0.248049	0.199812
ENSMUSG00000084844	chr11:96206493-96216307	Hoxb3os	-4.43512	0.000206538	-0.963579	13	0.000145949	0.20309	0.0393937
ENSMUSG00000085195	chr13:100166577-100183121	6430562O15Rik	-2.114	0.00143294	-0.776568	13	0.00376546	0.174653	0.052758
ENSMUSG00000085887	chr11:103205765-103211740	Gm11648	-1.64557	0.00302342	-0.689195	13	0.0161734	0.246	0.0989642
ENSMUSG00000089760	chr18:84888094-84890469	D030046N08Rik	1.28393	0.00423103	0.580452	13	0.00577609	0.240311	0.0890254
ENSMUSG00000092183	chr5:115223444-115225294	RP23-3M10.5	1.63592	8.6315e-05	0.68038	13	0.000624736	0.0464267	0.0201211
ENSMUSG00000000125	chr11:103635162-103679573	Wnt3	-0.578051	0.0406951	-0.329915	12	0.0118201	0.244178	0.22304
ENSMUSG00000002033	chr9:44777353-44788816	Cd3g	-2.62434	0.000789468	-0.852852	12	0.00742827	0.24038	0.0836763
ENSMUSG00000002052	chr11:78019946-78059791	Supt6h	0.123954	0.231285	0.082363	12	0.137	0.236	0.174
ENSMUSG00000004263	chr6:124688905-124706844	Atn1	0.166092	0.147786	0.108901	12	0.07	0.246736	0.205667
ENSMUSG00000005360	chr15:8583822-8661066	Slc1a3	0.279295	0.123969	0.176018	12	0.109	0.241784	0.207
ENSMUSG00000006676	chr9:108392718-108404972	Usp19	0.128357	0.231043	0.0852094	12	0.035	0.249	0.179214
ENSMUSG00000009406	chrX:20510219-20528036	Elk1	0.213524	0.143042	0.137975	12	0.101	0.241	0.203806
ENSMUSG00000014039	chr16:98012772-98073759	Prdm15	0.20319	0.176075	0.131548	12	0.122	0.227	0.173
ENSMUSG00000018583	chr11:55282885-55318642	G3bp1	0.106242	0.328136	0.070949	12	0.1	0.244	0.171
ENSMUSG00000020166	chr10:115921915-116018869	Cnot2	0.098518	0.397892	0.0661263	12	0.046	0.18	0.122
ENSMUSG00000020918	chr11:100565758-100574081	Kat2a	0.0913931	0.357659	0.0613201	12	0.114	0.212	0.1505
ENSMUSG00000020982	chr12:70412229-70458455	Nemf	0.133736	0.212998	0.0885718	12	0.129	0.24048	0.1715
ENSMUSG00000021782	chr14:24952873-25065444	Dlg5	0.223141	0.0941571	0.143597	12	0.104	0.241315	0.227
ENSMUSG00000021810	chr14:21138779-21167645	Ecd	0.110429	0.284267	0.0736668	12	0.115	0.239	0.1785
ENSMUSG00000022044	chr14:66962831-66980819	Stmn4	-0.287927	0.0194976	-0.180924	12	0.039024	0.226394	0.134157
ENSMUSG00000022099	chr14:71000768-71036087	Epb4.9	0.141409	0.197498	0.0933172	12	0.0853181	0.246	0.1955
ENSMUSG00000023353	chr5:23957693-24008167	Agap3	0.0963426	0.381151	0.0646391	12	0.122	0.249	0.1755
ENSMUSG00000023915	chr17:43153202-43226439	Tnfrsf21	0.14463	0.233804	0.095356	12	0.132	0.241	0.1915
ENSMUSG00000024392	chr17:35271821-35284567	Bag6	0.0980621	0.308795	0.0657327	12	0.083	0.235	0.13
ENSMUSG00000024921	chr19:26679348-26853113	Smarca2	0.122634	0.251082	0.0814783	12	0.153	0.241	0.1875
ENSMUSG00000025648	chr9:108893645-108935039	Pfkfb4	0.180384	0.213618	0.118323	12	0.078	0.244	0.203547
ENSMUSG00000026112	chr1:37473627-37487250	6330578E17Rik	0.125367	0.25082	0.0831941	12	0.159	0.247937	0.2125
ENSMUSG00000027010	chr2:71108818-71206108	Slc25a12	0.105907	0.28491	0.070777	12	0.114	0.195	0.168
ENSMUSG00000028430	chr4:41061158-41071790	Nol6	0.114151	0.285414	0.0760714	12	0.129	0.227	0.169
ENSMUSG00000028458	chr4:43454509-43461238	Tesk1	0.146195	0.193282	0.0965268	12	0.122	0.239	0.1925
ENSMUSG00000028467	chr4:43579498-43592047	Gba2	0.127939	0.234348	0.0847803	12	0.149	0.243	0.225
ENSMUSG00000028479	chr4:44046645-44097351	Gne	0.163288	0.152145	0.107233	12	0.117	0.240984	0.183
ENSMUSG00000028580	chr4:130218934-130337781	Pum1	0.114276	0.295055	0.0762027	12	0.073	0.22051	0.1305
ENSMUSG00000028830	chr4:126430486-126547616	AU040320	0.0982608	0.321968	0.0657688	12	0.128	0.231	0.163
ENSMUSG00000028953	chr5:24070859-24083519	Abcf2	0.0892211	0.385812	0.0599701	12	0.139	0.239	0.193
ENSMUSG00000028986	chr5:23606106-23667343	Klhl7	0.172425	0.180119	0.112519	12	0.122	0.246	0.213
ENSMUSG00000030008	chr6:85396502-85402266	1700040I03Rik	-0.411395	0.0195051	-0.247946	12	0.00160914	0.246	0.0279927
ENSMUSG00000030309	chr6:148790712-148845061	Caprin2	0.196401	0.166328	0.127456	12	0.106	0.2	0.155
ENSMUSG00000030587	chr7:30031278-30033753	2200002D01Rik	-2.00978	0.000994642	-0.750981	12	0.00225738	0.225063	0.208782
ENSMUSG00000030704	chr7:107755622-107790084	Rab6	0.127711	0.198079	0.0847034	12	0.128	0.197	0.166
ENSMUSG00000030854	chr7:54332866-54389356	Ptpn5	0.277745	0.0362478	0.174979	12	0.0142118	0.239	0.1865
ENSMUSG00000030878	chr7:128100248-128126128	Cdr2	-0.348357	0.0308017	-0.214654	12	0.0545469	0.231556	0.153158
ENSMUSG00000031442	chr8:12873504-13021207	Mcf2l	0.111095	0.286562	0.0741429	12	0.128	0.225	0.1775
ENSMUSG00000031506	chr1:137029000-137042199	Ptpn7	-2.0412	0.00606076	-0.758193	12	0.00429942	0.227894	0.103232
ENSMUSG00000031785	chr8:97508201-97538392	Gpr56	0.0902023	0.388367	0.06068	12	0.107	0.229	0.1665
ENSMUSG00000031870	chr9:8900117-8965727	Pgr	0.407463	0.0287156	0.246135	12	0.101461	0.242	0.1955
ENSMUSG00000032666	chr1:153731352-153937752	1700025G04Rik	0.201215	0.101597	0.130236	12	0.125	0.246478	0.2125
ENSMUSG00000034168	chr12:88221351-88226066	6430527G18Rik	0.185124	0.104374	0.120695	12	0.099	0.231	0.193319
ENSMUSG00000035045	chrX:92906715-93128133	Zc3h12b	0.240544	0.127079	0.154525	12	0.104	0.243	0.2025
ENSMUSG00000036099	chr10:93401608-93498864	Vezt	0.130688	0.252473	0.0865171	12	0.139	0.242314	0.201
ENSMUSG00000036957	chr7:31140231-31148093	Lrfn3	0.143249	0.247146	0.0946145	12	0.084	0.24226	0.1475
ENSMUSG00000037124	chr11:58453665-58466208	Trim58	0.991515	0.0134651	0.495951	12	0.0405543	0.243126	0.185413
ENSMUSG00000038406	chr7:52258016-52272035	Scaf1	0.0854442	0.394518	0.0575311	12	0.118	0.213	0.1625
ENSMUSG00000038957	chr9:57556045-57600608	Edc3	0.165415	0.182946	0.108811	12	0.103	0.226578	0.157
ENSMUSG00000042408	chr4:126754325-126801918	Zmym6	0.214999	0.128225	0.138637	12	0.104	0.231	0.19308
ENSMUSG00000042446	chr4:126538767-126645681	Zmym4	0.186515	0.133228	0.121379	12	0.115	0.242288	0.1915
ENSMUSG00000042688	chr9:75216567-75258114	Mapk6	0.143786	0.169796	0.0947803	12	0.131	0.221	0.19
ENSMUSG00000042790	chr9:45670194-45715279	Rnf214	0.128498	0.230513	0.0852315	12	0.123	0.238	0.174
ENSMUSG00000042810	chr6:48345283-48370156	Krba1	0.185779	0.140661	0.121099	12	0.104	0.244746	0.214
ENSMUSG00000042943	chr3:154326758-154420793	4922501L14Rik	0.356416	0.0443467	0.218563	12	0.116645	0.244	0.203
ENSMUSG00000043881	chr14:79825898-79831148	Kbtbd7	0.175652	0.173907	0.114943	12	0.126	0.240911	0.186
ENSMUSG00000044667	chr3:117021761-117064096	D3Bwg0562e	0.30556	0.0826384	0.190958	12	0.114	0.247	0.2135
ENSMUSG00000048965	chr7:150963968-150970707	Mrgpre	0.276398	0.0983052	0.174204	12	0.0606587	0.246	0.215
ENSMUSG00000050270	chr11:66838354-66849116	Tmem220	-0.96237	0.0097044	-0.48677	12	0.0049423	0.247931	0.158602
ENSMUSG00000052296	chr7:4582801-4610854	Ppp6r1	0.0937921	0.325267	0.062936	12	0.092	0.171	0.1395
ENSMUSG00000054459	chr12:11331751-11443757	Vsnl1	0.278364	0.0455401	0.175423	12	0.0103468	0.24	0.1855
ENSMUSG00000060166	chr16:18220545-18235531	Zdhhc8	0.1268	0.229972	0.0842889	12	0.114	0.227	0.1635
ENSMUSG00000062604	chr5:23008872-23182568	Srpk2	0.0971602	0.333473	0.0651108	12	0.149	0.245	0.197
ENSMUSG00000062961	chr12:81854731-81861830	Gm1568	0.251331	0.130503	0.159759	12	0.142	0.242	0.2
ENSMUSG00000066197	chr7:126287535-126328190	Gpr139	0.77056	0.0170236	0.414975	12	0.0644839	0.235	0.214229
ENSMUSG00000069911	chr11:34214520-34322942	Fam196b	0.323849	0.0441883	0.201039	12	0.114342	0.244	0.206682
ENSMUSG00000072770	chr6:124999405-125013587	Acrbp	-0.729527	0.0669329	-0.396749	12	0.00797189	0.238702	0.208713
ENSMUSG00000087226	chr2:106303678-106363562	Gm14015	1.85995	0.00305694	0.729703	12	0.0382523	0.207737	0.172269
ENSMUSG00000090084	chrX:9614801-9695137	Srpx	-1.15014	0.0139537	-0.549744	12	0.0171236	0.201738	0.0907056
ENSMUSG00000090432	chr6:126668400-126691921	Gm17456	-1.22441	0.0174969	-0.572095	12	0.0057023	0.243	0.115606
ENSMUSG00000091764	chr8:72182860-72188371	Zfp964	0.632062	0.023742	0.357119	12	0.0524727	0.222	0.19019
ENSMUSG00000000976	chr11:83566896-83597558	Heatr6	0.201447	0.130499	0.130984	11	0.103	0.248267	0.231926
ENSMUSG00000005982	chr16:3872073-3905072	Nat15	0.138969	0.174752	0.0919238	11	0.107	0.243	0.192
ENSMUSG00000013033	chr8:86423702-86466155	Lphn1	0.120986	0.252108	0.0804365	11	0.162	0.237	0.193
ENSMUSG00000016256	chr2:174252692-174264842	Ctsz	-0.38349	0.0146866	-0.233231	11	0.0219906	0.244686	0.207999
ENSMUSG00000017686	chr11:80022219-80081711	Rhot1	0.0974245	0.339512	0.0653242	11	0.146	0.229	0.194
ENSMUSG00000020175	chr10:74499501-74517795	Rab36	0.233843	0.114629	0.149421	11	0.113365	0.249	0.209
ENSMUSG00000020777	chr11:116032900-116060661	Acox1	0.137947	0.182751	0.091214	11	0.107	0.193	0.152
ENSMUSG00000020805	chr11:72055194-72081026	Slc13a5	0.416687	0.0445872	0.250244	11	0.0282525	0.246	0.223
ENSMUSG00000020964	chr12:93044181-93087899	Sel1l	0.128552	0.188676	0.0852704	11	0.114	0.241	0.174
ENSMUSG00000021242	chr12:86095208-86114364	Npc2	-0.27227	0.0230102	-0.171994	11	0.0765598	0.241232	0.207388
ENSMUSG00000021303	chr13:13876024-13920466	Gng4	0.362978	0.080481	0.222376	11	0.0271599	0.249	0.218
ENSMUSG00000021477	chr13:64464220-64471916	Ctsl	-0.236968	0.0364008	-0.151436	11	0.0203714	0.247193	0.134064
ENSMUSG00000022860	chr16:78930891-78952280	Chodl	1.11897	0.0330752	0.539635	11	0.0131883	0.236	0.0534037
ENSMUSG00000022949	chr16:92485679-92541790	Clic6	0.926642	0.0252574	0.473799	11	0.00211685	0.181497	0.0615615
ENSMUSG00000023990	chr17:47873677-47929670	Tcfeb	-0.370433	0.0245478	-0.226307	11	0.0363377	0.24847	0.186
ENSMUSG00000024400	chr18:31963409-32068943	Wdr33	0.128073	0.24947	0.0850766	11	0.101	0.238	0.15
ENSMUSG00000024502	chr18:43690760-43847729	Jakmip2	0.153517	0.167177	0.100828	11	0.148	0.249	0.208
ENSMUSG00000024533	chr18:67647561-67770745	Spire1	0.115863	0.26707	0.0772641	11	0.122	0.205	0.17
ENSMUSG00000025189	chr19:43514624-43572004	Cnnm1	0.153167	0.198031	0.100797	11	0.129	0.233	0.203
ENSMUSG00000026181	chr16:16896260-16927759	Ppm1f	0.166074	0.127511	0.108754	11	0.123	0.21	0.186
ENSMUSG00000026458	chr1:136193058-136229807	Ppfia4	0.143398	0.191434	0.0946492	11	0.129	0.217	0.187
ENSMUSG00000026775	chr2:23011587-23055082	Yme1l1	0.156294	0.198957	0.10263	11	0.136	0.224	0.192
ENSMUSG00000027184	chr2:103602796-103638108	Caprin1	0.163925	0.126144	0.107424	11	0.119	0.241	0.199
ENSMUSG00000027776	chr3:68494264-68502771	Il12a	-1.19987	0.00481211	-0.564774	11	0.0235736	0.24637	0.150588
ENSMUSG00000028703	chr4:115747572-115769950	Lrrc41	0.118905	0.260032	0.0791752	11	0.122	0.239	0.175
ENSMUSG00000030043	chr6:82352026-82510399	Tacr1	0.50517	0.0361945	0.294648	11	0.00101814	0.243	0.174511
ENSMUSG00000030157	chr6:129130331-129136854	Clec2d	-0.810027	0.00987056	-0.429188	11	0.00987214	0.235086	0.213211
ENSMUSG00000030970	chr7:140178944-140316339	Ctbp2	0.18874	0.16975	0.123016	11	0.104	0.249	0.227
ENSMUSG00000031066	chrX:20280730-20297967	Usp11	0.293535	0.122903	0.184075	11	0.0190391	0.247229	0.208805
ENSMUSG00000031150	chrX:7308538-7328333	Ccdc120	0.254285	0.146037	0.162107	11	0.118	0.226	0.209316
ENSMUSG00000031517	chr8:56039779-56146533	Gpm6a	0.262608	0.131649	0.166409	11	0.0658679	0.243	0.202
ENSMUSG00000031765	chr8:96702687-96704527	Mt1	-0.461281	0.00442586	-0.273623	11	0.0166155	0.238	0.0780692
ENSMUSG00000032009	chr9:14080443-14130884	Sesn3	0.314671	0.0510682	0.19637	11	0.107	0.243	0.219
ENSMUSG00000032115	chr9:44187271-44200754	Hyou1	0.199868	0.121385	0.129331	11	0.102272	0.249	0.2
ENSMUSG00000032480	chr9:109986522-110020636	Dhx30	0.113593	0.256714	0.0757241	11	0.096	0.236	0.174
ENSMUSG00000032485	chr9:110235490-110287752	Scap	0.0852776	0.366929	0.0574792	11	0.056	0.207	0.129
ENSMUSG00000032624	chr17:83749969-83880003	Eml4	0.127826	0.271265	0.0848963	11	0.147	0.241	0.185
ENSMUSG00000033208	chr10:75716296-75724206	S100b	-0.483514	0.0191761	-0.28477	11	0.0129171	0.238	0.13251
ENSMUSG00000033526	chr2:121135995-121181434	Ppip5k1	0.117395	0.229937	0.0781287	11	0.141	0.219	0.184
ENSMUSG00000034021	chr5:151476012-151613567	Pds5b	0.189769	0.154051	0.123354	11	0.107	0.244755	0.205
ENSMUSG00000034708	chr11:102291327-102298425	Grn	-0.300006	0.0172021	-0.187689	11	0.0453675	0.242079	0.227894
ENSMUSG00000035413	chr11:80623375-80635837	Tmem98	-0.370372	0.0232823	-0.226489	11	0.0542225	0.247163	0.221988
ENSMUSG00000035437	chr2:37298497-37422276	Rabgap1	0.14362	0.174296	0.0947338	11	0.133	0.231	0.193
ENSMUSG00000036097	chr19:45005307-45058579	Fam178a	0.210801	0.11384	0.136033	11	0.114	0.242	0.21
ENSMUSG00000036298	chr15:91097820-91403994	Slc2a13	0.321448	0.077028	0.199771	11	0.109	0.235439	0.223
ENSMUSG00000036357	chrX:54749543-54757236	Gpr101	0.851866	0.0489507	0.445828	11	1.13841e-05	0.173	0.0168494
ENSMUSG00000037126	chr19:46386275-46401948	Psd	0.234014	0.158073	0.149711	11	0.117695	0.249	0.201
ENSMUSG00000037217	chrX:20437335-20498432	Syn1	0.133779	0.265647	0.0885548	11	0.125	0.232	0.182
ENSMUSG00000037351	chr1:36755745-36771569	Actr1b	0.112415	0.284916	0.0749416	11	0.163	0.229	0.217
ENSMUSG00000038013	chr11:98724650-98766656	Wipf2	0.141113	0.225486	0.0933176	11	0.121	0.243	0.187
ENSMUSG00000038045	chr17:79282976-79306634	Sult6b1	-1.77041	0.00875858	-0.727783	11	0.0357453	0.246	0.135731
ENSMUSG00000038257	chr8:58418955-58604528	Glra3	0.514513	0.0189911	0.299675	11	0.0793063	0.245	0.188035
ENSMUSG00000038542	chr8:13076887-13105761	Pcid2	0.118032	0.27827	0.0785442	11	0.131	0.249	0.207
ENSMUSG00000041879	chr1:137278587-137327378	Ipo9	0.147701	0.185213	0.0973842	11	0.104	0.246	0.179
ENSMUSG00000044071	chr10:122700830-123178334	Fam19a2	0.148247	0.293625	0.0976745	11	0.118	0.221	0.166
ENSMUSG00000044912	chr12:75098446-75369205	Syt16	0.336469	0.0996391	0.207866	11	0.0477529	0.247	0.216
ENSMUSG00000045038	chr17:86566823-87057561	Prkce	0.188731	0.126454	0.1226	11	0.119	0.24516	0.21
ENSMUSG00000046204	chr14:67529705-67539193	Pnma2	0.302185	0.0722533	0.188849	11	0.0270679	0.241	0.212
ENSMUSG00000046844	chr8:116729210-116898273	Vat1l	0.338893	0.0801838	0.209343	11	0.142	0.247	0.226342
ENSMUSG00000047415	chr12:102114590-102146710	Gpr68	0.244538	0.172205	0.156001	11	0.147	0.244	0.212804
ENSMUSG00000047879	chr18:9995128-10045419	Usp14	0.219463	0.0781273	0.140999	11	0.0988876	0.241	0.207
ENSMUSG00000050708	chr7:52713012-52715556	Ftl1	-0.32276	0.00862637	-0.200436	11	0.0666247	0.247648	0.211091
ENSMUSG00000053310	chr9:37351776-37360632	Nrgn	0.52473	0.105451	0.304761	11	1.57005e-05	0.224894	0.00576513
ENSMUSG00000056124	chr18:20842798-20905207	B4galt6	0.20729	0.0963449	0.133845	11	0.148	0.247	0.229
ENSMUSG00000059409	chr17:46819638-46842253	Ppp2r5d	0.0840411	0.403003	0.0566137	11	0.122	0.236	0.169
ENSMUSG00000059981	chr7:134008890-134028519	Taok2	0.10081	0.310949	0.0675621	11	0.075	0.247	0.166
ENSMUSG00000061186	chr2:10291835-10517182	Sfmbt2	0.343628	0.0941645	0.211927	11	0.125	0.248	0.188
ENSMUSG00000066232	chr7:117161637-117198930	Ipo7	0.158526	0.171235	0.104013	11	0.13	0.216	0.194
ENSMUSG00000068015	chr14:75154178-75347986	Lrch1	0.210578	0.107517	0.136124	11	0.119	0.245612	0.207
ENSMUSG00000079466	chr2:31495255-31511617	Prdm12	1.9752	0.0237893	0.745638	11	2.19322e-08	0.221	0.00568845
ENSMUSG00000085069	chr4:154011383-154019127	Gm13111	0.316464	0.19264	0.197798	11	0.0934135	0.249	0.142756
ENSMUSG00000086763	chr6:32460771-32465878	B230378P21Rik	-1.15855	0.00878742	-0.557421	11	0.0286434	0.244178	0.15304
ENSMUSG00000089759	chrX:131556971-131595177	3632454L22Rik	0.521719	0.0904198	0.305196	11	0.0787111	0.248304	0.213211
ENSMUSG00000000682	chr4:133638061-133651299	Cd52	-0.983934	0.0132996	-0.494212	10	0.00643285	0.209	0.130983
ENSMUSG00000001576	chr17:26698132-26794178	Ergic1	0.117293	0.271415	0.0780683	10	0.158	0.223	0.207
ENSMUSG00000001930	chr6:125496490-125636999	Vwf	-1.50941	0.0103783	-0.648746	10	6.14349e-12	0.174567	0.0963803
ENSMUSG00000003352	chr15:98462349-98475263	Cacnb3	0.295139	0.085269	0.185052	10	0.129	0.245	0.229
ENSMUSG00000003477	chr6:55120318-55125339	Inmt	-0.905451	0.0263477	-0.465877	10	0.0207537	0.222297	0.179319
ENSMUSG00000003731	chr4:129320922-129350313	Kpna6	0.0732472	0.456871	0.0494902	10	0.132	0.249	0.217
ENSMUSG00000003778	chr18:34757967-34784557	Brd8	0.108389	0.322781	0.072418	10	0.107	0.19	0.153
ENSMUSG00000004864	chr17:28905950-28915945	Mapk13	-3.01911	0.00133392	-0.877083	10	1.17372e-09	0.238	0.000925999
ENSMUSG00000004936	chr9:64033275-64101740	Map2k1	0.202095	0.101393	0.130638	10	0.081714	0.248	0.1845
ENSMUSG00000005699	chr8:108224752-108227695	Pard6a	-0.318	0.0589501	-0.197689	10	0.0539096	0.222297	0.173171
ENSMUSG00000008575	chr4:81935775-82351956	Nfib	-0.389697	0.0161431	-0.236369	10	0.000143105	0.242381	0.137087
ENSMUSG00000010651	chr9:119056839-119066513	Acaa1b	-0.730179	0.0299628	-0.396822	10	0.0150303	0.24903	0.166226
ENSMUSG00000012535	chr6:29490525-29560189	Tnpo3	0.0871919	0.398586	0.0587087	10	0.159	0.242	0.22
ENSMUSG00000015053	chr6:88143583-88157326	Gata2	-0.823856	0.00634898	-0.434625	10	0.000148144	0.194143	0.114846
ENSMUSG00000015133	chr7:73371496-73533538	Lrrk1	-0.894966	0.0145147	-0.461917	10	3.503e-07	0.246668	0.156882
ENSMUSG00000015341	chr8:24351523-24367848	Golga7	-0.297922	0.0330206	-0.186599	10	0.0696517	0.249336	0.207735
ENSMUSG00000015843	chr1:169528213-169570056	Rxrg	0.607519	0.0613256	0.343136	10	0.000616082	0.171	0.124594
ENSMUSG00000017264	chr4:147932236-147956812	Exosc10	0.0863845	0.423023	0.0583334	10	0.044	0.237	0.1245
ENSMUSG00000018820	chr19:42238139-42269382	Zfyve27	0.0935232	0.334654	0.0627484	10	0.137	0.245	0.191
ENSMUSG00000018845	chr11:82723750-82757207	Unc45b	-0.822678	0.00632908	-0.433177	10	0.00890996	0.231404	0.161472
ENSMUSG00000019841	chr10:39451622-39595319	Rev3l	0.235182	0.121414	0.150568	10	0.114	0.241	0.21483
ENSMUSG00000019889	chr10:27794324-28317505	Ptprk	0.146182	0.308054	0.0964695	10	0.07	0.249	0.2125
ENSMUSG00000020387	chr11:51626655-51671457	Phf15	0.130482	0.285308	0.0865578	10	0.139	0.247	0.215
ENSMUSG00000021277	chr12:112404279-112505666	Traf3	0.197407	0.0767086	0.127916	10	0.122	0.244	0.2245
ENSMUSG00000021559	chr13:60703006-60864848	Dapk1	0.316651	0.0647918	0.197176	10	0.111	0.24	0.2255
ENSMUSG00000021697	chr13:109106224-109198278	Depdc1b	-0.711545	0.0334189	-0.39031	10	0.0728083	0.249359	0.203284
ENSMUSG00000022621	chr15:89412662-89422656	Rabl2	0.248081	0.0871447	0.157809	10	0.133616	0.245	0.198281
ENSMUSG00000022837	chr16:36828169-36873109	Iqcb1	0.173613	0.177898	0.113271	10	0.148	0.245	0.2015
ENSMUSG00000022962	chr16:91621129-91647499	Gart	0.116022	0.27925	0.0773132	10	0.139	0.245	0.215
ENSMUSG00000024164	chr17:57343095-57367861	C3	-1.07617	0.0437957	-0.52567	10	5.7265e-05	0.242487	0.11998
ENSMUSG00000024220	chr17:28313850-28343133	Zfp523	0.108622	0.302224	0.0726655	10	0.111	0.229	0.159
ENSMUSG00000025610	chr16:87553273-87595883	ORF63	-1.11202	0.0042901	-0.534383	10	0.00566783	0.245238	0.23087
ENSMUSG00000026123	chr1:34906502-34936727	Plekhb2	0.123449	0.236978	0.0820462	10	0.119	0.236	0.1765
ENSMUSG00000026311	chr1:93436840-93456469	Asb1	0.132528	0.218498	0.0878641	10	0.136	0.244	0.1885
ENSMUSG00000027270	chr2:135877673-135895955	6330527O06Rik	-0.611454	0.0966163	-0.345381	10	0.00113096	0.225389	0.109521
ENSMUSG00000027499	chr3:7366302-7445668	Pkia	0.286022	0.128167	0.179821	10	0.14	0.239	0.219539
ENSMUSG00000027676	chr3:33710982-33743534	Ccdc39	0.297527	0.115965	0.18652	10	0.132	0.242	0.212003
ENSMUSG00000027882	chr3:108595792-108643746	Stxbp3a	-0.395669	0.0124584	-0.23993	10	0.0142118	0.248304	0.206323
ENSMUSG00000028176	chr3:157745557-158225487	Lrrc7	0.4274	0.044311	0.25662	10	0.0501499	0.243	0.205562
ENSMUSG00000028407	chr4:40216300-40218275	2010003O02Rik	-0.523632	0.0264378	-0.306827	10	0.049914	0.194143	0.156082
ENSMUSG00000029561	chr5:115346641-115362545	Oasl2	-0.868486	0.0260358	-0.452101	10	0.000110259	0.194143	0.154673
ENSMUSG00000029755	chr6:6827503-6832387	Dlx5	1.37194	0.0547831	0.613952	10	0.000297386	0.157103	0.0117092
ENSMUSG00000029802	chr6:58534215-58643165	Abcg2	-0.479588	0.0116627	-0.282508	10	2.35706e-05	0.242381	0.131732
ENSMUSG00000029994	chr6:86686532-86743880	Anxa4	-1.33192	0.0132108	-0.602738	10	3.03389e-08	0.147174	0.123983
ENSMUSG00000029998	chr6:86335698-86347446	Pcyox1	0.157121	0.157689	0.103226	10	0.121	0.248	0.2135
ENSMUSG00000030329	chr6:124946410-124953416	C530028O21Rik	0.270562	0.0810742	0.170902	10	0.0130057	0.249	0.1915
ENSMUSG00000030374	chr7:17400936-17426582	Strn4	0.0656572	0.532255	0.044495	10	0.105	0.219	0.168
ENSMUSG00000030560	chr7:95426293-95459700	Ctsc	-0.775412	0.0195453	-0.415445	10	2.14677e-08	0.245693	0.0985332
ENSMUSG00000030790	chr7:117770873-117773633	Adm	-0.858919	0.0432763	-0.448323	10	0.00464417	0.213707	0.101497
ENSMUSG00000031731	chr8:112302152-112385560	Ap1g1	0.191639	0.107361	0.124592	10	0.104	0.239	0.2255
ENSMUSG00000031787	chr8:97604799-97624076	Katnb1	0.112844	0.30625	0.0751099	10	0.142	0.233	0.184
ENSMUSG00000031887	chr8:107781884-107788811	Tradd	-0.461808	0.0246183	-0.274526	10	0.0395295	0.206828	0.156196
ENSMUSG00000031949	chr8:114490506-114516504	Adat1	0.250597	0.134621	0.158563	10	0.109396	0.247	0.209861
ENSMUSG00000032368	chr9:91252594-91260950	Zic1	-1.45816	0.00996263	-0.636013	10	5.67016e-08	0.229	0.131446
ENSMUSG00000032777	chr7:132784167-132851596	Gtf3c1	0.0804158	0.40799	0.0542838	10	0.155	0.224	0.199
ENSMUSG00000034300	chr18:34918258-34933716	Fam53c	0.129231	0.237977	0.0858266	10	0.139	0.245	0.191
ENSMUSG00000034384	chr5:106881231-106887771	Barhl2	0.925617	0.105297	0.473777	10	0.0155403	0.238	0.0896875
ENSMUSG00000034459	chr19:34715059-34724801	Ifit1	-0.823761	0.0509432	-0.434778	10	0.000228402	0.196	0.137427
ENSMUSG00000035314	chr7:106529757-106609795	Gdpd5	-0.505801	0.0197942	-0.29552	10	0.000297386	0.187537	0.152992
ENSMUSG00000035486	chr10:79818902-79828536	Plk5	0.539136	0.0840362	0.311659	10	0.00681131	0.235	0.113646
ENSMUSG00000036469	chr8:68141497-68995838	2017-03-01	07:34:56.309000	0.0574495	0.196774	10	0.122	0.238297	0.214715
ENSMUSG00000037405	chr9:20820102-20833543	Icam1	-1.03366	0.0219449	-0.511305	10	6.60841e-05	0.178119	0.152589
ENSMUSG00000037593	chr11:78104041-78110609	BC030499	0.744907	0.0361078	0.403237	10	0.0687644	0.248	0.217984
ENSMUSG00000038145	chr9:122026099-122079122	Snrk	0.113295	0.29041	0.0754964	10	0.151	0.241	0.2075
ENSMUSG00000039488	chr9:9660589-10905077	Cntn5	0.679512	0.0142597	0.376396	10	0.0773067	0.238766	0.229154
ENSMUSG00000039542	chr9:49309955-49607329	Ncam1	0.130338	0.200387	0.0863809	10	0.136	0.245	0.205
ENSMUSG00000040025	chr4:131740525-131768520	Ythdf2	0.12238	0.266335	0.0814637	10	0.138	0.219	0.1875
ENSMUSG00000041245	chrX:147632381-147754997	Wnk3-ps	0.310762	0.0419014	0.193805	10	0.122	0.243	0.225
ENSMUSG00000042035	chr3:101180746-101267285	Igsf3	0.145836	0.264032	0.0966366	10	0.087	0.248	0.196
ENSMUSG00000042308	chr7:134919882-134943938	Setd1a	0.209219	0.125897	0.135476	10	0.112	0.248	0.232533
ENSMUSG00000042388	chr4:126846146-126914568	Dlgap3	0.220129	0.123273	0.141439	10	0.0832364	0.247	0.2055
ENSMUSG00000044014	chr8:69203562-69212295	Npy5r	0.587143	0.0244608	0.334718	10	0.0363529	0.236952	0.225197
ENSMUSG00000045052	chr19:60542334-60544509	Prlhr	1.10786	0.0172402	0.538145	10	0.00373392	0.248	0.18788
ENSMUSG00000046679	chr6:86388066-86423796	C87436	0.140772	0.233802	0.093385	10	0.117	0.249	0.176
ENSMUSG00000046807	chr10:75012568-75023377	AI646023	0.159264	0.196214	0.104483	10	0.141	0.249	0.2235
ENSMUSG00000048572	chr19:24748196-24754453	E030010A14Rik	-1.15637	0.00304865	-0.550576	10	0.00014757	0.231302	0.202334
ENSMUSG00000048911	chr2:131123498-131178930	Rnf24	0.242182	0.0762524	0.154718	10	0.112	0.244677	0.214
ENSMUSG00000049553	chr6:71858745-71929652	Polr1a	0.161275	0.147184	0.105792	10	0.117	0.246	0.191
ENSMUSG00000050079	chr8:97125553-97184477	Rspry1	0.10677	0.327899	0.0714379	10	0.134	0.217	0.1775
ENSMUSG00000050627	chr9:114808157-114843407	Gpd1l	0.116021	0.320824	0.0772855	10	0.13	0.217	0.1735
ENSMUSG00000054199	chr3:88638851-88773205	Gon4l	0.0838678	0.4487	0.0566051	10	0.173	0.247	0.215
ENSMUSG00000054720	chr5:105948105-106042339	Lrrc8c	0.136475	0.258481	0.0903109	10	0.129	0.206	0.1765
ENSMUSG00000055200	chr7:28258485-28262680	Sertad3	-0.511329	0.0239406	-0.298125	10	0.0180489	0.219381	0.0746405
ENSMUSG00000056144	chr7:111392669-111489509	Trim34a	-0.582777	0.0347369	-0.331566	10	0.00276914	0.24801	0.175453
ENSMUSG00000061353	chr6:117118251-117131687	Cxcl12	-0.436303	0.0121447	-0.260829	10	0.000677037	0.224498	0.162745
ENSMUSG00000063830	chr7:18377621-18378716	Gm6065	-0.856662	0.0333008	-0.455635	10	0.0210976	0.172967	0.149359
ENSMUSG00000070031	chr1:87496651-87541914	Sp140	-1.102	0.0160136	-0.53349	10	8.56118e-05	0.231068	0.168351
ENSMUSG00000070570	chr7:52418989-52431810	Slc17a7	-2.88802	0.00105249	-0.864925	10	6.86816e-12	0.235	0.00112878
ENSMUSG00000071477	chr6:47973885-47999212	Zfp777	0.145818	0.225727	0.0962815	10	0.15	0.239	0.1985
ENSMUSG00000073010	chrX:103778223-103906198	Gm5127	-1.61263	0.00261194	-0.672367	10	0.00030365	0.205	0.0648831
ENSMUSG00000073409	chr17:35561493-35567302	H2-Q6	-1.33302	0.0238408	-0.603073	10	2.89771e-05	0.242381	0.10424
ENSMUSG00000074385	chr9:44914957-44943991	Gm10684	-1.22765	0.0628817	-0.579515	10	0.0155448	0.225389	0.0874777
ENSMUSG00000075705	chr17:24873285-24880025	Sepx1	-0.31387	0.063384	-0.195875	10	0.0569782	0.23838	0.220308
ENSMUSG00000078853	chr11:58012756-58021395	Igtp	-0.553334	0.0431241	-0.317684	10	0.000276695	0.24972	0.169246
ENSMUSG00000079014	chr12:105501030-105507884	Serpina3i	-2.54098	0.00314879	-0.848545	10	0.0136244	0.18003	0.141087
ENSMUSG00000085164	chr19:34548996-34556338	Gm16704	0.535977	0.0383942	0.313081	10	0.0756339	0.234	0.212879
ENSMUSG00000087165	chr11:57608699-57615221	2010001A14Rik	-0.523165	0.0437664	-0.304445	10	0.0681018	0.232157	0.198784
ENSMUSG00000087675	chr11:119409642-119430662	Gm11762	0.932324	0.0169362	0.469631	10	0.0501499	0.247232	0.189722
ENSMUSG00000090486	chr1:78494079-78508840	BC035947	0.579137	0.0584515	0.329886	10	0.00228564	0.183	0.0980191
ENSMUSG00000091705	chr17:35478885-35484009	H2-Q2	0.646611	0.084442	0.360869	10	0.0129053	0.247	0.0806274
ENSMUSG00000001025	chr3:90416514-90418638	S100a6	-0.677178	0.0145801	-0.374143	9	0.00292159	0.201	0.0679167
ENSMUSG00000001227	chr17:56262206-56280068	Sema6b	0.230785	0.112331	0.147708	9	0.0546873	0.238	0.1904
ENSMUSG00000001786	chr10:85484415-85514920	Fbxo7	-0.268524	0.022886	-0.169948	9	0.0622053	0.243915	0.164438
ENSMUSG00000001794	chr7:30971659-30980485	Capns1	-0.205132	0.0721539	-0.132553	9	0.0429453	0.240532	0.162524
ENSMUSG00000002103	chr2:91042740-91054557	Acp2	0.0909611	0.379674	0.0611222	9	0.167	0.237	0.217
ENSMUSG00000002847	chr16:38395903-38433527	Pla1a	-0.763775	0.0181562	-0.409317	9	0.0140815	0.231556	0.201
ENSMUSG00000003382	chr3:87329027-87344380	Etv3	0.126702	0.251317	0.0842999	9	0.131	0.21	0.179
ENSMUSG00000004880	chr1:183745145-183772834	Lbr	-0.247171	0.0596971	-0.157002	9	0.0228446	0.23838	0.208266
ENSMUSG00000005503	chr6:52263190-52268674	Evx1	-2.77355	0.0152245	-0.864492	9	0.0057023	0.232395	0.029794
ENSMUSG00000005907	chr5:3595764-3637534	Pex1	0.156802	0.181564	0.102767	9	0.147	0.24516	0.206
ENSMUSG00000006546	chr1:74936206-74940019	Cryba2	-2.08325	0.00748843	-0.764454	9	0.000889065	0.207999	0.0137471
ENSMUSG00000007815	chr9:108208234-108240572	Rhoa	-0.217265	0.0450052	-0.139828	9	0.0530628	0.226509	0.174653
ENSMUSG00000007872	chr4:135699110-135701972	Id3	-0.537811	0.0306887	-0.310981	9	0.000604612	0.216175	0.109741
ENSMUSG00000008393	chr16:8658378-8672548	Carhsp1	-0.43428	0.010594	-0.259931	9	0.00580753	0.241232	0.222696
ENSMUSG00000012640	chr7:50551265-50568966	Zfp715	0.2358	0.126352	0.150915	9	0.119	0.241784	0.212
ENSMUSG00000015396	chr13:43880174-43898801	Cd83	0.353878	0.118324	0.217427	9	0.00855311	0.211	0.0468294
ENSMUSG00000015757	chr10:7512387-7543235	Ppil4	0.116564	0.338445	0.0778208	9	0.119	0.244	0.179
ENSMUSG00000015806	chr5:45824969-45841776	Qdpr	-0.29096	0.0459813	-0.182655	9	0.11481	0.238	0.224696
ENSMUSG00000017167	chr11:101031535-101052340	Cntnap1	0.136932	0.21468	0.0905455	9	0.127	0.235	0.216
ENSMUSG00000017561	chr11:79859693-79894772	Crlf3	-0.235333	0.103195	-0.150153	9	0.034126	0.241682	0.207737
ENSMUSG00000019027	chr14:32073259-32137384	Dnahc1	0.61787	0.0620391	0.34844	9	0.0662203	0.244	0.194
ENSMUSG00000019122	chr11:83386119-83392440	Ccl9	-0.888677	0.0060316	-0.461022	9	0.0307718	0.247034	0.234
ENSMUSG00000019806	chr10:13366558-13589088	Aig1	-0.231091	0.0360642	-0.14807	9	0.0409889	0.247232	0.144301
ENSMUSG00000020160	chr11:18780131-18919263	Meis1	-0.69605	0.0250465	-0.382333	9	0.00245115	0.244969	0.0752278
ENSMUSG00000020271	chr11:32542422-32647118	Fbxw11	0.0756906	0.447797	0.051157	9	0.174	0.245	0.22
ENSMUSG00000020290	chr11:23155739-23198551	Xpo1	0.200242	0.14202	0.1296	9	0.131	0.247	0.226
ENSMUSG00000020377	chr11:50049669-50052420	Ltc4s	-0.590227	0.0264423	-0.335905	9	0.0794408	0.242014	0.2238
ENSMUSG00000020564	chr12:33832256-34060826	Atxn7l1	0.155002	0.165267	0.101871	9	0.143	0.245	0.21
ENSMUSG00000020689	chr11:104469068-104532092	Itgb3	-0.433865	0.0514704	-0.259486	9	0.00896011	0.201032	0.166501
ENSMUSG00000020782	chr11:115685061-115717396	Llgl2	-1.42517	0.00920856	-0.627764	9	0.000470229	0.243	0.154178
ENSMUSG00000021234	chr12:85685957-85703085	Fam161b	0.0902083	0.467696	0.0606571	9	0.122	0.207	0.17
ENSMUSG00000021301	chr13:14318403-14615795	Hecw1	0.314512	0.0569541	0.196037	9	0.067217	0.248304	0.221273
ENSMUSG00000022019	chr14:87816088-87945617	Tdrd3	-0.227307	0.0804594	-0.145629	9	0.0340928	0.197877	0.161755
ENSMUSG00000022124	chr14:103479154-103499085	Fbxl3	-0.197743	0.0716806	-0.128063	9	0.0213215	0.168782	0.140995
ENSMUSG00000022789	chr16:16312026-16359425	Dnm1l	0.172801	0.112599	0.112859	9	0.14	0.242	0.228
ENSMUSG00000022817	chr16:33829449-33949541	Itgb5	-0.414891	0.0167625	-0.249822	9	0.00423835	0.243782	0.201334
ENSMUSG00000023391	chr2:71381164-71385113	Dlx2	1.18544	0.179022	0.560035	9	0.00472631	0.225	0.0105828
ENSMUSG00000024245	chr17:81343670-81401458	Tmem178	-0.608622	0.0197377	-0.343906	9	0.0609941	0.232	0.21602
ENSMUSG00000024423	chr18:13130459-13151759	Impact	0.275015	0.125507	0.173543	9	0.0203714	0.249	0.181
ENSMUSG00000024425	chr18:38578327-38624355	Ndfip1	0.176383	0.139884	0.115057	9	0.169	0.244	0.226
ENSMUSG00000024553	chr18:82561586-82576471	Galr1	1.03724	0.0755444	0.512981	9	0.0129171	0.232	0.0871188
ENSMUSG00000024598	chr18:58167975-58369882	Fbn2	0.367775	0.123004	0.22674	9	0.101	0.242	0.148
ENSMUSG00000024875	chr19:5088251-5093158	Yif1a	-0.298056	0.0347817	-0.186935	9	0.0539338	0.215851	0.178034
ENSMUSG00000024992	chr19:38206969-38258739	Pde6c	-2.52756	0.0147409	-0.830429	9	0.00222631	0.244677	0.0235066
ENSMUSG00000025289	chrX:151758159-151775599	Prdx4	-0.29993	0.0276775	-0.187684	9	0.0449694	0.18027	0.158729
ENSMUSG00000025795	chr10:120847104-120913608	Rassf3	-0.335656	0.0227911	-0.207273	9	0.0313569	0.22905	0.197988
ENSMUSG00000027524	chr2:174585818-174609845	Edn3	-0.631567	0.0299367	-0.354117	9	0.000375231	0.213962	0.15
ENSMUSG00000028150	chr3:94176414-94202500	Rorc	-0.860464	0.0284488	-0.4489	9	0.000254703	0.201	0.136209
ENSMUSG00000028249	chr4:6292495-6335872	Sdcbp	-0.195227	0.108052	-0.126562	9	0.0589476	0.213676	0.141561
ENSMUSG00000028268	chr3:142222714-142236475	Gbp3	-0.664411	0.0334219	-0.368805	9	0.00200301	0.216175	0.129793
ENSMUSG00000028354	chr1:176431654-176753150	Fmn2	0.180085	0.125789	0.117473	9	0.109	0.238	0.214
ENSMUSG00000029490	chr5:108869771-108878212	Mfsd7a	-0.489721	0.101125	-0.286543	9	0.053048	0.231813	0.188916
ENSMUSG00000029860	chr6:42299525-42310447	Zyx	-0.536308	0.0343779	-0.310329	9	0.00017367	0.201334	0.176895
ENSMUSG00000030048	chr6:87332960-87339231	Gkn3	-0.851977	0.0129504	-0.445628	9	0.00567748	0.239015	0.208805
ENSMUSG00000030137	chr6:121160450-121177174	Tuba8	-0.472396	0.0628646	-0.279	9	0.0274092	0.231308	0.213211
ENSMUSG00000030247	chr6:142513157-142520178	Kcnj8	-0.405934	0.0748574	-0.244866	9	0.0547876	0.235665	0.209102
ENSMUSG00000030804	chr7:135029439-135039433	Vkorc1	-0.316716	0.0406511	-0.196811	9	0.0465942	0.179967	0.169044
ENSMUSG00000030890	chr7:112884804-112891741	Ilk	-0.192788	0.0791457	-0.12495	9	0.0281858	0.231146	0.183437
ENSMUSG00000031012	chrX:13093904-13428795	Cask	0.146089	0.207195	0.096288	9	0.134	0.238	0.225
ENSMUSG00000031167	chrX:7715799-7723308	Rbm3	-0.240051	0.0263707	-0.153344	9	0.0537727	0.22905	0.208168
ENSMUSG00000031824	chr8:122637750-122689508	6430548M08Rik	0.145343	0.171388	0.09588	9	0.104	0.224	0.176
ENSMUSG00000031864	chr8:71317526-71353611	Ints10	0.150161	0.170018	0.0987542	9	0.122	0.244	0.207
ENSMUSG00000031988	chr9:26811786-26837981	Vps26b	0.0960381	0.341247	0.0643793	9	0.178	0.241	0.217
ENSMUSG00000032038	chr9:34853862-34924697	St3gal4	-0.235544	0.0559544	-0.150476	9	0.022615	0.232714	0.197851
ENSMUSG00000032322	chr9:55937467-55976997	Pstpip1	-0.546899	0.0655071	-0.315134	9	0.0202665	0.155807	0.11521
ENSMUSG00000032487	chr1:151946952-151955442	Ptgs2	-0.800193	0.0266854	-0.425493	9	0.00828507	0.246612	0.214992
ENSMUSG00000032763	chr10:78036943-78047545	Ilvbl	-0.255621	0.0436403	-0.162491	9	0.0498738	0.232157	0.185235
ENSMUSG00000033355	chr16:23609703-23614610	Rtp4	-0.703167	0.0327201	-0.385269	9	0.0253636	0.231	0.198065
ENSMUSG00000033540	chr5:109089048-109113878	Idua	0.182411	0.183553	0.119388	9	0.054	0.242381	0.181497
ENSMUSG00000034108	chr19:4825064-4839624	Ccs	-0.247607	0.065109	-0.157775	9	0.0619529	0.240311	0.18003
ENSMUSG00000034422	chr16:35832658-35871932	Parp14	-0.751991	0.02592	-0.405734	9	3.08081e-07	0.238542	0.099
ENSMUSG00000034910	chr9:72773150-72800290	Pygo1	0.159551	0.169003	0.104892	9	0.119	0.231	0.201
ENSMUSG00000034928	chr13:54780460-54795570	Rnf44	0.125549	0.229132	0.0834517	9	0.114	0.231	0.18
ENSMUSG00000034947	chr11:101443254-101453404	Tmem106a	-0.531414	0.03176	-0.307125	9	0.0213744	0.172715	0.149037
ENSMUSG00000035277	chrX:90531544-90543998	Arx	1.1346	0.123483	0.544213	9	0.00154209	0.189559	0.00227467
ENSMUSG00000035296	chr14:61839594-61877629	Sgcg	-2.88173	0.00377001	-0.865547	9	5.53777e-05	0.221288	0.0191669
ENSMUSG00000035352	chr11:81915045-81917204	Ccl12	-1.11394	0.0172273	-0.538305	9	0.0264084	0.2195	0.163709
ENSMUSG00000035929	chr17:35516260-35522537	H2-Gs10	-0.9624	0.0130045	-0.486606	9	0.000192986	0.181	0.146754
ENSMUSG00000036036	chr17:37137806-37147882	Zfp57	0.410089	0.0725067	0.247047	9	0.0764064	0.249	0.203
ENSMUSG00000036372	chr19:10278202-10282616	1810006K21Rik	-0.24982	0.0444931	-0.159096	9	0.0533742	0.235464	0.158729
ENSMUSG00000036552	chr17:15178303-15201498	2210404J11Rik	-0.30633	0.0926401	-0.191512	9	0.0475043	0.20309	0.167379
ENSMUSG00000036766	chr1:84366114-84693098	Dner	0.135594	0.248605	0.0897297	9	0.114	0.239	0.191
ENSMUSG00000037089	chr17:45700607-45704921	Slc35b2	-0.274893	0.0195666	-0.173748	9	0.0427306	0.20309	0.178034
ENSMUSG00000037544	chr14:48007152-48038384	Dlgap5	-1.17486	0.00373432	-0.566689	9	0.0471059	0.238854	0.173939
ENSMUSG00000038195	chr11:75323294-75326972	Rilp	-0.507979	0.0538604	-0.298458	9	0.0797181	0.216607	0.206036
ENSMUSG00000038235	chr1:173367364-173395036	F11r	-0.515247	0.0132467	-0.299621	9	0.000622401	0.236266	0.15
ENSMUSG00000038253	chr6:52151451-52154888	Hoxa5	-3.78817	0.0028803	-0.932085	9	1.96615e-06	0.0680723	0.0140249
ENSMUSG00000038526	chr3:95701389-95708916	Car14	-0.536079	0.0203377	-0.310292	9	0.00186394	0.234	0.204313
ENSMUSG00000038612	chr3:95462341-95467401	Mcl1	-0.211052	0.0387691	-0.135909	9	0.0112284	0.119	0.0900634
ENSMUSG00000038692	chr11:96177696-96183254	Hoxb4	-3.38599	0.00303474	-0.906736	9	1.38126e-08	0.0428953	0.00630798
ENSMUSG00000038700	chr11:96163607-96167736	Hoxb5	-4.58869	0.00140848	-0.960202	9	2.05612e-10	0.247932	0.000660369
ENSMUSG00000039084	chr11:94426059-94430743	Chad	-1.329	0.0375367	-0.602419	9	0.00472631	0.223	0.175965
ENSMUSG00000039275	chr11:121116506-121171512	Foxk2	0.0935354	0.357252	0.0629438	9	0.14	0.222	0.205
ENSMUSG00000039456	chr16:93832064-93876619	Morc3	0.112647	0.371328	0.0753691	9	0.129	0.219	0.177
ENSMUSG00000039485	chr10:34016925-34021416	Tspyl4	0.14325	0.169037	0.094511	9	0.141	0.249	0.199
ENSMUSG00000039599	chr14:21167082-21203013	Fam149b	0.0923718	0.412284	0.062059	9	0.127	0.231	0.176
ENSMUSG00000040010	chr8:124404750-124431896	Slc7a5	-0.216275	0.0514067	-0.139218	9	0.0427306	0.214186	0.149393
ENSMUSG00000041570	chr1:138164398-138242983	Camsap1l1	0.19038	0.119622	0.123697	9	0.111	0.239	0.227
ENSMUSG00000041859	chr1:20792753-20810661	Mcm3	-0.450519	0.0591903	-0.268181	9	0.0213215	0.197675	0.183437
ENSMUSG00000042745	chr2:152561685-152563448	Id1	-0.649632	0.0155983	-0.362305	9	0.00263317	0.226	0.0870966
ENSMUSG00000042759	chr7:133728154-133732928	Apobr	-0.829306	0.019467	-0.437112	9	0.0166988	0.249858	0.208805
ENSMUSG00000042846	chr10:63390918-63553327	Lrrtm3	0.189957	0.232126	0.123246	9	0.085226	0.247	0.19
ENSMUSG00000043448	chr11:58988766-58997017	Gjc2	-0.484543	0.0275977	-0.285331	9	0.123798	0.237706	0.226
ENSMUSG00000044258	chr13:61035214-61038288	Ctla2a	-0.839298	0.0295927	-0.440795	9	0.00472631	0.229	0.176895
ENSMUSG00000046415	chr18:67480561-67504059	B430212C06Rik	1.04982	0.0185951	0.533458	9	0.0491566	0.247798	0.20026
ENSMUSG00000047428	chr17:46434068-46440522	Dlk2	0.473462	0.133608	0.279589	9	0.0156198	0.247	0.0701629
ENSMUSG00000047767	chr7:108437604-108451067	Atg16l2	0.206632	0.184138	0.133868	9	0.114	0.237776	0.206
ENSMUSG00000047875	chr4:149461172-149480338	Gpr157	-0.376488	0.0620767	-0.229654	9	0.0314066	0.197851	0.159741
ENSMUSG00000048277	chr11:117670680-117675899	Syngr2	-0.416701	0.0210025	-0.250602	9	0.0107446	0.245238	0.197851
ENSMUSG00000050423	chr13:36050406-36062559	Ppp1r3g	-0.869673	0.00814813	-0.451238	9	0.0563719	0.244	0.229416
ENSMUSG00000052459	chr16:44085213-44140120	Atp6v1a	0.118868	0.232887	0.0790699	9	0.166	0.237	0.225
ENSMUSG00000053012	chr6:71221411-71235614	Krcc1	-0.309654	0.0418301	-0.193208	9	0.0484911	0.21602	0.174653
ENSMUSG00000054412	chr1:137481048-137496829	Gm4793	0.423863	0.0890094	0.253291	9	0.0911738	0.240311	0.214
ENSMUSG00000054690	chr3:137003729-137095451	Emcn	-0.322714	0.0794224	-0.20024	9	0.0522912	0.207388	0.18031
ENSMUSG00000055204	chr5:90655913-90795513	Ankrd17	0.205497	0.0908182	0.132821	9	0.109	0.243	0.227
ENSMUSG00000056204	chr8:73172708-73183882	Pgpep1	-0.251671	0.0559606	-0.159454	9	0.0290944	0.219818	0.187749
ENSMUSG00000058400	chr3:36078044-36121499	Qrfpr	1.22004	0.0418145	0.566593	9	0.00228564	0.242381	0.0965353
ENSMUSG00000058542	chr17:6131393-6132915	Gm15590	-0.42416	0.0313756	-0.254344	9	0.0429597	0.181531	0.168309
ENSMUSG00000060550	chr17:35575798-35581016	H2-Q7	-1.198	0.0257942	-0.563968	9	0.00050367	0.231	0.127704
ENSMUSG00000061232	chr17:34132660-34137580	H2-K1	-0.698191	0.0118963	-0.383582	9	0.000149663	0.194	0.150255
ENSMUSG00000061762	chr6:7504769-7513275	Tac1	0.739819	0.126781	0.401125	9	0.000358407	0.22882	0.00127583
ENSMUSG00000062582	chr12:100285067-100286134	Rpl30-ps8	-1.63852	0.00796671	-0.689711	9	0.054951	0.216041	0.161865
ENSMUSG00000063015	chr5:93610657-93635823	Ccni	-0.187909	0.0993793	-0.122115	9	0.0399418	0.182397	0.157393
[truncated: 746 more rows]

## Sheet: D28 PFC DEGs
id	geneCoordinate	geneSymbol	logFC	Pvalue	coc.vs.sal_percentage	Significant_number_DEG_methods	Min.qvalue	Max.qvalue	Median.qvalue
[truncated: 45 more rows]

[truncated: 3 more sheets: Strigency Nac, Strigency VTA, Strigency PFC]
