# Supplementary material for: Nr4a1 suppresses cocaine-induced behavior via epigenetic regulation of homeostatic target genes
Source: Nat Commun. 2020 Jan 24;11:504. doi: 10.1038/s41467-020-14331-y (PMC6981219; doi:10.1038/s41467-020-14331-y)
Supplement: Supplementary file 6 — Source data [file 41467_2020_14331_MOESM6_ESM.xlsx]

## Sheet: Fig 1 B
Cocaine SA :Infusions
	Animal ID																										Animal ID
	Cocaine	Cocaine	Cocaine	Cocaine	Cocaine	Cocaine	Cocaine	Cocaine	Cocaine	Cocaine	Cocaine	Cocaine	Cocaine	Cocaine	Cocaine	Cocaine	Cocaine	Cocaine	Cocaine	Cocaine	Cocaine	Cocaine	Cocaine	Cocaine			Cocaine	Cocaine	Cocaine	Cocaine	Cocaine	Cocaine	Cocaine	Cocaine	Cocaine	Cocaine	Cocaine	Cocaine	Cocaine	Cocaine	Cocaine	Cocaine	Cocaine	Cocaine	Cocaine	Cocaine	Cocaine	Cocaine	Cocaine
Day	1	2	3	4	5	6	7	8	9	10	11	12	13	14	15	16	17	18	19	20	21	22	23	24		Day	1	2	3	4	5	6	7	8	9	10	11	12	13	14	15	16	17	18	19	20	21	22	23
1	19	22	16	23	27	31	50	37	21	23	10	30	25	50	25	50	20	50	34	31	50	23	25	29		1	7	17	26	5	7	20	21	12	18	14	18	28	12	17	30	20	20	20	16	50	27	18	24
2	24	21	17	17	20	32	50	25	30	20	0	18	45	50	35	50	12	50	36	20	50	35	38	35		2	10	14	24	19	1	17	26	12	33	0	4	13	4	3	14	20	3	6	11	26	15	6	12
3	9	24	25	24	21	33	30	7	34	21	8	18	33	50	29	50	50	34	35	25	50	22	33	26		3	11	7	0	15	28	25	13	11	20	12	4	10	1	0	14	14	0	50	27	50	14	11	9
4	31	50	46	22	31	34	40	33	38	29	34	19	13	50	50	50	32	26	42	49	50	25	37	38		4	7	5	6	20	1	11	18	25	17	11	16	10	1	2	14	5	0	50	7	6	10	12	4
5	43	33	39	22	36	43	50	39	32	19	36	28	24	50	42	45	36	50	38	36	50	32	40	50		5	11	5	9	18	0	16	21	21	18	14	28	17	3	2	7	6	1	28	8	7	12	13	3
6	32	34	25	15	29	37	50	33	35	17	25	50	18	50	50	50	43	50	41	48	50	38	40	44		6	25	3	10	13	0	17	25	16	19	10	4	27	5	2	8	0	2	23	20	16	13	14	4
7	30	32	31	28	34	47	35	29	41	18	32	30	29	19	38	50	44	50	47	38	50	34	36	47		7	7	2	2	6	1	25	29	25	29	13	5	42	13	2	6	3	1	16	13	15	18	16	5
8	43	36	50	14	35	42	46	31	38	22	37	25	32	34	45	50	37	50	45	45	50	32	40	49		8	13	11	10	6	1	23	31	25	25	4	3	18	24	6	7	5	2	18	15	17	16	9	4
9	40	35	50	26	35	41	50	30	24	20	33	32	50	20	43	30	32	50	44	30	50	24	44	50		9	14	4	15	5	0	15	26	19	14	6	3	13	12	1	9	4	5	15	12	25	28	16	5
10	37	29	50	30	37	38	50	30	26	22	29	29	50	20	48	50	32	50	50	44	50	32	32	44		10	12	10	31	6	1	15	22	21	11	5	0	19	11	13	8	3	6	23	12	19	21	5	4
11	40	32	50	34	30	40	50	34	44	17	31	28	31	26	39	40	34	46	47	40	50	27	39	37		11	11	7	20	1	0	22	24	26	21	6	15	14	1	11	13	3	4	17	50	14	17	9	46
12	39	36	50	35	33	49	21	42	50	15	27	43	29	39	41	38	34	45	36	44	50	33	38	46		12	21	9	17	4	1	14	27	25	25	20	7	15	6	11	8	4	4	18	21	11	28	5	6
13	44	32	50	42	41	42	28	35	32	17	30	38	40	28	40	44	32	40	39	50	35	31	35	35		13	22	6	12	9	3	16	37	25	25	11	8	11	3	10	11	6	0	18	23	2	22	6	0
14	31	39	50	38	31	39	33	33	45	18	18	40	44	0	41	50	35	50	41	50	49	37	50	42		14	16	7	8	13	1	19	30	12	17	5	11	13	2	2	4	1	1	9	11	4	9	8	0
15	45	38	50	26	33	40	30	33	39	18	27	38	42	36	42	40	50	50	45	50	50	38	34	41		15	14	10	13	1	0	14	31	9	19	5	10	24	3	5	17	4	2	11	35	6	12	16	1
16	49	39	47	30	14	31	30	34	38	17	27	36	40	32	41	35	39	50	50	50	43	34	50	47		16	14	8	13	0	1	12	28	12	15	4	5	12	6	5	7	9	8	13	42	8	0	5	2
17	21	35	50	35	27	31	38	41	40	22	32	27	31	39	33	36	45	50	50	46	32	38	50	50		17	12	10	11	1	0	15	18	12	19	1	1	14	10	2	8	20	3	7	35	6	6	14	4
18	44	39	39	37	29	29	40	50	27	18	32	32	26	28	44	31	50	50	50	43	23	30	20	50		18	8	9	11	4	0	3	6	16	19	3	8	12	11	6	8	8	12	15	26	0	8	7	3
19	50	44	37	38	27	23	36	37	32	19	33	50	33	22	50	35	43	50	50	45	17	30	41	25		19	19	9	6	16	0	11	15	16	20	3	6	16	12	3	11	4	10	13	28	50	16	7	34
20	30	40	44	35	32	21	34	27	27	42	50	27	39	44	42	46	28	50	49	39	22	24	29	49		20	20	8	10	20	0	7	3	6	3	6	16	16	10	2	8	10	0	19	30	6	20	11	3
21	16	42	47	36	30	20	31	32	32	35	32	32	31	34	44	47	31	50	50	43	30	34	30	50		21	7	7	10	3	0	6	16	20	3	3	6	16	4	2	6	1	3	36	42	0	49	7	0
Statistics
ANOVA table	SS	DF	MS	F (DFn, DFd)	P value
Interaction	4944	20	247.2	F (20, 920) = 3.645	P<0.0001
Time	1830	20	91.52	F (20, 920) = 1.349	P=0.1392
treatment Factor	134761	1	134761	F (1, 46) = 150.8	P<0.0001
Subject	41106	46	893.6	F (46, 920) = 13.18	P<0.0001
Residual	62392	920	67.82
[truncated: 1 more columns]

## Sheet: Fig 1 B(2) 
Cocaine SA :DI
	Animal ID																										Animal ID
	Cocaine	Cocaine	Cocaine	Cocaine	Cocaine	Cocaine	Cocaine	Cocaine	Cocaine	Cocaine	Cocaine	Cocaine	Cocaine	Cocaine	Cocaine	Cocaine	Cocaine	Cocaine	Cocaine	Cocaine	Cocaine	Cocaine	Cocaine	Cocaine			Cocaine	Cocaine	Cocaine	Cocaine	Cocaine	Cocaine	Cocaine	Cocaine	Cocaine	Cocaine	Cocaine	Cocaine	Cocaine	Cocaine	Cocaine	Cocaine	Cocaine	Cocaine	Cocaine	Cocaine	Cocaine	Cocaine	Cocaine
Day	1	2	3	4	5	6	7	8	9	10	11	12	13	14	15	16	17	18	19	20	21	22	23	24		Day	1	2	3	4	5	6	7	8	9	10	11	12	13	14	15	16	17	18	19	20	21	22	23
1	54.5113	54.7009	90	89.6552	80.1653	89.8876	79.902	92.0949	93.0693	100	100	81.0185	80.3571	78.4912	69.697	73.9348	81.9672	96.9274	72.807	71.7514	100	75.9494	91.0112	84.6154		1	50	29.9465	16.0735	36.6667	82.3529	34.4828	45.1439	13.9887	77.2021	71.371	37.5	85.259	39.823	25.4902	85.9459	67.3913	43.956	41.3934	62.8571	76.8942	65.7658	44.2748	38.0952
2	46.9697	34.7826	92.3077	87.234	52.0468	62.9808	75.5224	75	68.9531	100	0	85.4545	95.122	73.5683	66.1111	68.5552	60.5263	92	80.4598	44.6429	99.75	59.8291	84.8739	68.2353		2	49.3506	65.5738	13.2231	87.0968	50	28.4946	58.6758	8.92857	50.8152	26.5306	50	56.9444	50.4274	21.4286	34.375	50	85	45.614	33.6996	75.737	66.1017	47.3684	64.7887
3	68	40.8696	87.5	67.1429	72.5275	61.5385	56.8306	95	65.7658	100	100	53.9474	88.8889	68.3333	58.7992	86.747	76.5574	85.4167	79.0123	40.6061	75.2	47.7273	86.9048	75.8333		3	41.3793	55.7377	0	70.7224	94.0789	26.8116	68	37.6147	65.7233	27.5362	60	89.1892	41.3793	0	63.6364	100	0	89.5522	45.5556	61.8526	95.4545	25.8427	47.8261
4	60.3774	49.8795	57.4324	53.5714	86.8132	79.1045	70.6215	73.1707	65.2174	95.3488	100	35.2941	80	66.5653	70.1149	69.2308	84.0426	80.3922	96.4539	56.6265	66.7651	58.9744	80.1653	65.8824		4	52.6316	25.5814	28.9474	61.6368	100	41.3223	65.343	50.3704	54.5455	53.9474	50	28	35.7143	11.7647	75.2475	16.6667	0	57.6518	56.962	53.7815	46.1538	62.069	43.75
5	67.7778	56.4885	46.3542	73.6842	98.8889	72.1739	88.4099	88.8889	89.8438	90.9091	77.4436	46.8354	87.3874	65.367	98.5915	79.3651	68.4615	89.3082	88.806	83.3333	61.7479	45.0382	73.6842	63.5135		5	66.6667	22.0339	35.9813	31.4136	0	14.841	68.1034	50	42.9363	79.7101	46.4286	42.9825	69.2308	27.2727	51.6667	30.7692	100	71.6867	45.7627	58.9286	52.9412	43.75	41.1765
6	76.5517	52.7778	83.6283	92.0635	85.9155	65.6863	82.3834	88	95.5696	90.4762	95.4545	60.7143	96.25	79.5652	100	63.8298	89	88.1988	81.25	61.8182	86.1423	59.4595	91.0959	72.8205		6	68.617	27.2727	25.8514	52.6316	0	35.7401	68.9655	51.9774	79.7342	32.7759	22.2222	81.2199	0	10.5263	51.8519	57.1429	50	62.1392	25.6098	76.7007	79.6875	84.7737	72.7273
7	79.7665	45.9259	84.7025	78.3582	88.8889	85.8974	67.5439	86.5031	65.5556	91.3043	92.8571	46.6019	90.2655	71.308	100	69.0236	98.1132	59.1017	95.9677	51.5528	46.4115	64.9351	100	64.4737		7	65.2174	50	14.467	41.6667	50	49.6774	54.1401	60.1533	75.6098	48.1481	44.1176	75.9524	85.7143	14.2857	30	87.5	100	79.3388	33.4802	65.7534	42.5	30	61.9048
8	83.8624	63.8009	84.3137	100	90.7895	91.453	52.2613	95.7895	84.7059	78.3784	78.3133	41.2844	86.0465	74.0132	68.7023	78.5469	69.0141	65.3959	98.0263	55.7143	53.2836	62.6263	75.2632	68.3284		8	62.5	65.7143	27.7202	44.6809	20	37.3626	50.5319	52.7523	71.164	31.5789	14.2857	79.1045	50	24.2424	40	63.4783	100	72.8395	38	77.2727	58.209	58.4906	100
9	74.7508	59.6491	79.2373	100	86.5672	69.1176	62.3333	87.7049	39.7059	58.8235	78.5714	88.6076	90.184	45.3382	78.9916	64.2553	60.9524	70.9459	82.7586	51.634	59.1703	40.9091	82.1596	71.6724		9	97.1429	22.2222	32.5342	33.3333	0	43.1193	62.3656	47.651	59.6899	63.1579	33.3333	82.0513	41.6667	14.2857	35.2273	80	52.9412	76.8966	42.7536	88.6029	62.5	30.625	92.3077
10	65.7061	71.6535	79.7101	95.9596	81.3187	86.7133	69.2308	82.1862	73	47.9452	87.5	55.8333	81.7276	57.6744	100	87.191	98.6301	57.1429	100	66.0156	63.0208	66.1538	79.085	69.1304		10	71.875	65.3846	53.6424	66.6667	50	37.2093	55.0562	51.7986	60.396	50	0	83.9695	41.6667	32.3529	66.3366	51.3514	52.9412	64.7059	24.3056	58.4337	56.0241	50.9434	90
11	74.3827	73.0337	85.5263	95.858	89.2857	81.1828	71.4754	88.172	54.9828	41.791	83.0189	58.8889	71.3043	55.641	75.8865	81.0811	71.0526	61.039	86.25	66.9565	54.6332	67.1875	79.2531	62.1302		11	83.871	77.7778	56.4744	33.3333	0	56.5714	100	51.7986	31.9911	57.377	62.1891	75.2187	50	17.9245	52.1739	11.1111	36.8421	77.512	69.6915	75.5814	59.375	27.1293	56.25
12	78.655	58.9474	95.7265	77.3381	76.6234	77.0925	56.2963	94.1176	96.4103	53.1915	91.6667	89.1089	92.7885	54.6185	84.6774	67.3684	73.0337	60.4651	90.9091	80.1688	62.6866	74.5455	88.4793	81.7844		12	84.4828	38.7097	59.0711	47.3684	9.09091	26.1538	50.8834	56.446	67.8571	85.8025	33.0508	67.0103	100	29.2308	62.963	70	33.3333	55.8282	48.3051	100	67.4157	31.0811	36.8421
13	100	58.871	100	93.956	94.5055	85.9813	67.0103	98.3607	79.5918	73.3333	95	80	89.2388	49.4186	94.7368	93.578	82.3529	65.3543	95.5882	83.4239	50.3067	66.2791	77.0186	78.5047		13	78.0822	63.6364	31.903	59.8131	36.3636	37.7358	84.7315	56.4384	52.2337	74.6988	26.1682	61.4679	95.6522	35.7143	70.8333	71.4286	0	64.3678	56.3025	50	67.4419	59.6154	0
14	100	70.4225	91.3043	98.8636	75.2809	79.2857	56.7164	92.3913	91.2037	80	100	83.7662	96.7742	0	86.1244	90.2493	80	78.1818	98.6111	65.0909	55.6634	59.4714	64.5802	81.0811		14	93.3333	47.619	31.9372	37.8378	50	40.5063	82.2519	43.5644	33.6182	53.3333	44.586	69.8925	12.5	12.1212	45.4545	6.89655	7.14286	52.7473	37.6623	64.2857	40.3226	64.8649	0
15	99.6377	84	87.4074	100	77.3585	81.0976	65.6934	97.561	96	66.6667	87.3786	93.1818	86.0104	81.8841	82.1429	61.0136	85.654	56.0175	93.2203	87.4227	54.902	68.4211	34.2697	74.269		15	75.2941	84.2105	24.8792	63.6364	0	40.884	91.2429	41.5385	42.0233	27.2727	44.8454	82.1078	38.0952	15.1515	53.2051	41.6667	18.75	50.5376	72.7273	43.3333	82.1429	81.1765	33.3333
16	99.802	96.6387	77.7778	100	54.8387	85.5856	54.7085	91.1392	82.7957	88.764	8.92857	94.6237	91.4286	66.4286	96.4602	83.3333	90.5983	59.6491	87.4172	61.8384	60.3636	69.3878	53.8829	86.6935		16	93.1818	46.6667	37.2943	0	50	31.6667	82.3377	49.2754	48.4472	14.2857	25.5319	81.1245	60	31.5789	72.1429	66.6667	36	62.069	65.1639	71.4286	0	82.0513	40
17	98.0198	75.7576	47.027	100	73.1481	92.7083	66.8182	100	79.7101	66.6667	85.9504	96.3303	93.1034	66.6667	87.9121	66.6667	77.5	63.8806	84.6154	58.8745	52.809	72.2973	49.6154	73.903		17	66.6667	62.963	30.9677	3.84615	0	50.495	75.1323	35.4839	30.1493	3.33333	38.4615	79.2593	40.678	25	93.5065	58.3333	30	41.6667	59.9078	57.1429	67.0588	72.6415	71.4286
18	96.9027	90.0901	100	94.7368	69.7368	76.2238	39.6226	91.8367	94.0217	71	88.3178	91.1765	87.6712	54.4554	85.443	79.6703	80	48.1061	80.9249	61.658	28.49	55.9633	78.1818	90.2128		18	66.6667	43.75	29.0598	55.5556	0	37.037	69.1589	42.3077	36.7347	33.3333	68.8889	91.0345	20.6897	38.8889	44.3299	73.3333	21.6495	53.8462	75.5906	0	56.3107	62.5	50
19	100	79.1045	100	89.3082	71.1712	63.4483	61.9048	94.0678	88.2096	66	81.5068	65.8249	95.122	59.596	88.6154	74.7748	89	41.7018	74.8	67.9426	42.1053	70.6485	74.7899	0		19	47.8873	28.5714	16.25	67.0732	0	36.5217	72.7273	42.6829	48.9451	33.3333	23.7113	82.6087	16.2791	21.4286	59.2593	78.125	20.5128	56.4815	0	88.9747	94.0618	56.0976	5.28415
20	100	75.8454	100	92.8571	71.875	69.3878	55.2448	95.858	98.8889	74.7748	67.3684	90.0901	93.6842	90.0901	74.0113	86.1538	74.1935	68.0124	83.1818	58.1921	55.5556	48.062	84.7458	90.4167		20	74.1573	51.4286	12.6241	69.7819	0	37.7358	84.7315	33.0508	52.2337	59.4421	44.1176	56.4384	43.4343	18.1818	41.6667	74.1935	0	48	70.6485	35	85.5828	66.6667	100
21	100	90.2439	91.7949	97.973	73.7374	64.2857	66.9643	57.6744	79.2857	85.5856	87.7005	78.5469	88.8889	53.9792	87.7005	65.6621	77.9221	55.4839	73.3333	69.4444	77.3196	55.3763	66.4706	91.0891		21	61.1111	87.5	11.8162	46.3415	0	40.5063	82.2519	26.1682	33.6182	14.2857	44.4444	43.5644	24.2424	50	51.5152	72.7273	54.5455	79.8252	67.7215	0	68.3086	59.0361	0
Statistics
ANOVA table	SS	DF	MS	F (DFn, DFd)	P value
Interaction	5979	20	298.9	F (20, 920) = 0.9124	P=0.5713
Time	7652	20	382.6	F (20, 920) = 1.168	P=0.2748
treatment Factor	168734	1	168734	F (1, 46) = 62.91	P<0.0001
Subject	123372	46	2682	F (46, 920) = 8.186	P<0.0001
Residual	301426	920	327.6
[truncated: 1 more columns]

## Sheet: Fig 1 C,D, F
1-Day NAc DEGs														28-Day NAc DEGs
Gene ID	geneCoordinate	geneSymbol	logFC.coc.vs.saline.	Percentage	Significant_number_DEG_methods	Min.qvalue	Max.qvalue	Median.qvalue						Gene ID	geneCoordinate	geneSymbol	logFC	Pvalue	coc.vs.sal_percentage	Significant_number_DEG_methods	Min.qvalue	Max.qvalue	Median.qvalue
ENSMUSG00000041449	chr12:105485865-105492129	Serpina3h	-3.28184	-0.946541	10	0.0525515	0.212005	0.13857						ENSMUSG00000013353	chr7:50747112-50761612	4931406B18Rik	-4.04375	0.000706502	-1	6	0.0732716	0.133115	0.126471
ENSMUSG00000035831	chr11:99176580-99184515	Krt25	-1.8063	-0.723743	6	0.0281284	0.105097	0.0869256						ENSMUSG00000047324	chr13:48055397-48114279	4931429P17Rik	-3.81258	0.000995715	-1	6	0.0665645	0.149813	0.140182
ENSMUSG00000024440	chr18:38426496-38444305	Pcdh12	-1.40884	-0.629191	7	0.0305684	0.246266	0.116492						ENSMUSG00000071701	chrX:120714780-120718436	Gm6604	-3.835	0.00117935	-1	6	0.117585	0.174741	0.163506
ENSMUSG00000070803	chr4:120338918-120340675	Cited4	-0.590282	-0.342979	5	0.0697583	0.228016	0.15348						ENSMUSG00000022986	chr15:101393474-101404637	Krt75	-4.24114	0.000861736	-1	6	0.158523	0.192912	0.179448
ENSMUSG00000030048	chr6:87333012-87339179	Gkn3	-0.561123	-0.331402	5	0.0608551	0.225106	0.13033						ENSMUSG00000043760	chr1:20047558-20608447	Pkhd1	-3.55127	0.00229506	-1	6	0.0873681	0.236822	0.225845
ENSMUSG00000004105	chr2:33071339-33103487	Angptl2	-0.513574	-0.305943	5	0.0536025	0.225106	0.133963						ENSMUSG00000043932	chr6:129678757-129690804	Klri2	-3.36346	0.00253211	-1	6	0.126803	0.245099	0.227238
ENSMUSG00000002324	chr14:56236624-56244482	Rec8	-0.458533	-0.274706	6	0.0530786	0.197127	0.189195						ENSMUSG00000072952	chr6:85061108-85076421	Gm5878	-3.3624	0.00254487	-1	6	0.120293	0.245099	0.231083
ENSMUSG00000019996	chr10:19868027-20001643	Mtap7	0.1907	0.115499	8	0.0234457	0.120541	0.0393439						ENSMUSG00000090625	chr2:174155518-174172515	AF085738	-2.55146	0.0052782	-0.87246	6	0.10749	0.219447	0.210324
ENSMUSG00000036452	chr18:38760938-39536188	Arhgap26	0.196305	0.119982	5	0.0840573	0.225106	0.196241						ENSMUSG00000069515	chr10:116724550-116730226	Lyz1	-2.67553	0.00328407	-0.865636	6	0.0799364	0.162832	0.142585
ENSMUSG00000030138	chr6:118333151-118369685	Bms1	0.198116	0.120018	5	0.0611307	0.225522	0.162202						ENSMUSG00000026567	chr1:167415012-167507207	Adcy10	-2.40041	0.00783737	-0.835026	6	0.10749	0.241646	0.223856
ENSMUSG00000041229	chrX:147954965-148068652	Phf8	0.205568	0.125302	5	0.0341233	0.182025	0.129662						ENSMUSG00000086652	chr2:129007916-129009985	Gm14029	-2.32854	0.00314522	-0.819374	6	0.0410118	0.108294	0.0914093
ENSMUSG00000034342	chr9:43957095-44042379	Cbl	0.209958	0.128764	8	0.0167284	0.0766876	0.0506414						ENSMUSG00000086260	chr14:105691347-105692503	Gm16259	-1.97276	0.0128281	-0.767425	6	0.129865	0.220823	0.218365
ENSMUSG00000028820	chr4:126698318-126714507	Sfpq	0.243805	0.148069	8	0.0224708	0.241973	0.0749951						ENSMUSG00000084334	chr2:51400193-51401892	Gm13494	-2.00888	0.021491	-0.75042	6	0.0754275	0.154956	0.147274
ENSMUSG00000020288	chr11:23387632-23398280	Ahsa2	0.244732	0.148465	5	0.128685	0.227703	0.131273						ENSMUSG00000026822	chr2:32239851-32243619	Lcn2	-1.9709	0.000756015	-0.744112	8	0.0323811	0.149813	0.138562
ENSMUSG00000025050	chr19:47107859-47125630	Pcgf6	0.262859	0.159067	8	0.0554894	0.232507	0.106217						ENSMUSG00000081167	chrX:86204254-86205311	Gm8880	-1.76026	0.00144059	-0.738548	6	0.0323811	0.186638	0.168558
ENSMUSG00000034235	chr14:21367884-21437826	Usp54	0.283378	0.171555	13	0.00837226	0.246266	0.0217196						ENSMUSG00000050304	chr18:37796730-37798679	Slc25a2	-1.96971	0.000863615	-0.73663	6	0.0323811	0.093137	0.0797219
ENSMUSG00000031700	chr8:88016225-88051709	Gpt2	0.285997	0.172911	8	0.00621822	0.123829	0.0590017						ENSMUSG00000054909	chr5:135463001-135477522	Wbscr25	-1.83901	0.0026714	-0.732451	8	0.00940331	0.238891	0.122556
ENSMUSG00000029802	chr6:58534267-58643113	Abcg2	0.28967	0.175058	6	0.00234553	0.225214	0.010262						ENSMUSG00000028459	chr4:43459032-43467802	Cd72	-1.84895	6.92483e-05	-0.731355	12	0.0120339	0.185318	0.0689743
ENSMUSG00000021327	chr13:21478624-21494874	Zkscan3	0.292988	0.176065	13	0.00257452	0.246266	0.0143233						ENSMUSG00000089890	chr6:8303754-8314438	Gm16055	-1.64281	0.00305092	-0.708614	7	0.0410118	0.166348	0.0771479
ENSMUSG00000020021	chr10:93498496-93608334	Fgd6	0.295831	0.176485	5	0.0229632	0.225106	0.0281673						ENSMUSG00000051682	chr17:48403357-48415028	Treml4	-1.76919	0.00291248	-0.699528	6	0.069548	0.175072	0.137904
ENSMUSG00000044033	chr2:76847710-77008943	Ccdc141	0.31662	0.191638	14	0.000455931	0.16117	0.00239019						ENSMUSG00000059625	chr2:25698213-25703070	Sohlh1	-1.53523	0.000451885	-0.689703	6	0.0265697	0.0585258	0.0538601
ENSMUSG00000035275	chr4:100741338-100825225	Raver2	0.325973	0.193887	12	0.0110368	0.203317	0.0200622						ENSMUSG00000036185	chr17:35162602-35165263	Ng23	-1.50415	0.00179532	-0.68021	6	0.118213	0.20829	0.192794
ENSMUSG00000069833	chr19:9063500-9151659	Ahnak	0.359131	0.212489	13	0.0020087	0.246266	0.0834423						ENSMUSG00000041255	chr2:113125587-113137649	Tmco5b	-1.55613	0.000513537	-0.661241	8	0.0273183	0.232498	0.12135
ENSMUSG00000073474	chr1:196802319-196864352	A330023F24Rik	0.382002	0.223507	8	0.0187296	0.197127	0.169095						ENSMUSG00000021041	chr12:88783331-88785269	2700073G19Rik	-1.51831	0.0010311	-0.658185	6	0.0848177	0.220062	0.212826
ENSMUSG00000014361	chr2:128524442-128628880	Mertk	0.409331	0.240857	20	3.9124e-09	0.211777	0.00226655						ENSMUSG00000051985	chr1:137849853-137903221	Igfn1	-1.47524	0.0200605	-0.639849	6	0.0021314	0.0782302	0.0740298
ENSMUSG00000025324	chr7:65913322-66085046	Atp10a	0.41736	0.244578	12	0.00905661	0.151955	0.0555334						ENSMUSG00000041202	chr4:138331348-138338263	Pla2g2d	-1.33899	0.00707825	-0.607096	6	0.117869	0.225582	0.216295
ENSMUSG00000023034	chr15:101097027-101105473	Nr4a1	0.45595	0.258553	6	0.0256573	0.119275	0.109564						ENSMUSG00000068227	chr15:78310681-78325798	Il2rb	-1.32505	0.00039059	-0.605036	8	0.0372829	0.174907	0.145277
ENSMUSG00000026380	chr1:120524272-120581994	Tcfcp2l1	0.462106	0.266173	6	0.00169003	0.246266	0.00286707						ENSMUSG00000051965	chr7:19572571-19574613	Nanos2	-1.05211	0.00120478	-0.524975	6	0.0424981	0.121746	0.114843
ENSMUSG00000028655	chr4:122623843-122638681	Mfsd2a	0.462977	0.266704	12	0.00621822	0.0879537	0.0188959						ENSMUSG00000073409	chr17:35561493-35567302	H2-Q6	-1.06469	0.00039225	-0.523132	12	0.0151361	0.135433	0.0568451
ENSMUSG00000047216	chr1:112785522-112874199	Cdh19	0.46654	0.270228	8	4.49068e-05	0.225106	0.0316679						ENSMUSG00000032128	chr9:37222952-37241062	Robo3	-1.0093	0.00131015	-0.501736	12	0.00722371	0.136485	0.0328617
ENSMUSG00000085334	chr4:126710725-126726892	Gm12940	0.476354	0.273472	14	0.00180217	0.209137	0.0144162						ENSMUSG00000082292	chr11:57997043-58004002	Gm12250	-0.944735	0.00350053	-0.498926	6	0.0813979	0.245099	0.225845
ENSMUSG00000036915	chr7:31232303-31242959	Kirrel2	0.492934	0.282606	14	0.000201273	0.108653	0.00159418						ENSMUSG00000033538	chr9:5308526-5337085	Casp4	-0.92328	0.00416099	-0.48817	6	0.0833532	0.207927	0.187212
ENSMUSG00000055866	chr1:93312311-93356157	Per2	0.500698	0.285326	14	0.000160293	0.16117	0.00305771						ENSMUSG00000060550	chr17:35575798-35581016	H2-Q7	-0.969604	0.00221844	-0.487685	12	0.0410118	0.191823	0.121014
ENSMUSG00000024066	chr17:74232998-74299772	Xdh	0.548325	0.310011	8	0.00552065	0.194753	0.0965604						ENSMUSG00000085715	chrX:100626554-100680598	Tsix	-0.944562	0.00507692	-0.477065	6	0.100321	0.225935	0.213594
ENSMUSG00000032278	chr9:61801038-61874913	Paqr5	0.562659	0.319849	9	0.0273253	0.248168	0.225106						ENSMUSG00000078606	chr7:113043330-113102786	Gm4070	-0.949966	0.00245754	-0.476195	7	0.0323292	0.24784	0.194974
ENSMUSG00000027654	chr2:158593579-158612623	Fam83d	0.713544	0.383163	8	0.0536025	0.232507	0.172263						ENSMUSG00000005917	chr11:21894465-21903202	Otx1	-0.911882	0.0127395	-0.475278	8	0.0112788	0.164361	0.113332
ENSMUSG00000030711	chr7:133816129-133820196	Sult1a1	0.747607	0.399456	14	1.1463e-05	0.168062	0.00311525						ENSMUSG00000042489	chr4:126233877-126271449	Clspn	-0.921547	0.00635331	-0.467898	7	0.047196	0.245	0.0978765
ENSMUSG00000023267	chr4:33149724-33183090	Gabrr2	0.785683	0.410319	5	0.0233485	0.248168	0.155625						ENSMUSG00000056411	chr3:107888592-107891229	Gm12500	-0.841863	0.00221384	-0.451049	6	0.0613082	0.249036	0.225845
ENSMUSG00000028341	chr4:48057775-48099569	Nr4a3	0.815209	0.423424	14	3.04597e-07	0.0516453	0.0020359						ENSMUSG00000037621	chr6:72155869-72185873	Atoh8	-0.802628	0.000469063	-0.430676	8	0.0268984	0.173085	0.0855804
ENSMUSG00000040170	chr1:164804198-164829107	Fmo2	0.84334	0.439333	12	0.000160293	0.02945	0.0107379						ENSMUSG00000031380	chrX:160811008-160840884	Figf	-0.788004	0.122595	-0.423806	5	0.0766081	0.246309	0.233123
ENSMUSG00000048922	chr14:68290984-68334148	Cdca2	0.863523	0.442401	6	0.0591492	0.221193	0.204848						ENSMUSG00000035305	chr4:99768094-100117672	Ror1	-0.792558	0.00177325	-0.420006	9	0.00107956	0.195082	0.179
ENSMUSG00000066687	chr9:48462166-48644300	Zbtb16	0.989802	0.492115	12	0.00301145	0.0813832	0.0194213						ENSMUSG00000004341	chr13:21403784-21411795	Gpx6	-0.773102	0.0266407	-0.410382	6	0.147827	0.230626	0.215553
ENSMUSG00000004328	chr7:17616606-17648026	Hif3a	1.07607	0.521793	20	3.57552e-17	0.140636	2.4828e-11						ENSMUSG00000007030	chr17:35153222-35163988	D17H6S56E-3	-0.764935	0.0127544	-0.406832	8	0.0611778	0.148223	0.13758
ENSMUSG00000074404	chr8:28714573-28731174	Gm1698	1.95129	0.756834	8	0.0132879	0.21005	0.0336515						ENSMUSG00000085733	chr11:103224225-103226267	Gm11641	-0.754559	0.00541649	-0.399947	8	0.0312746	0.161504	0.111404
ENSMUSG00000002831	chr17:56239764-56249475	Plin4	2.56483	0.828508	19	1.02411e-20	0.0946804	1.11485e-05						ENSMUSG00000085058	chr6:39477210-39494787	8030453O22Rik	-0.719567	0.0144645	-0.390648	8	0.0465989	0.154557	0.131801
ENSMUSG00000084544	chr5:66716729-66717551	7SK	3.15602	0.926085	7	0.0674203	0.246266	0.142786						ENSMUSG00000038007	chr4:86519998-86581028	Acer2	-0.725093	7.34418e-05	-0.389767	13	0.00193058	0.183	0.130975
ENSMUSG00000083851	chr4:35383213-35384280	Gm12365	3.90559	1	13	0.0632044	0.183367	0.0785219						ENSMUSG00000085042	chr5:135487682-135489425	2010001M06Rik	-0.708542	0.00194192	-0.384884	9	0.00332421	0.23	0.15458
														ENSMUSG00000022070	chr14:99445344-99474058	6720463M24Rik	-0.684706	0.000218421	-0.384288	12	0.0145793	0.111017	0.0508829
														ENSMUSG00000001930	chr6:125496490-125636999	Vwf	-0.709281	0.000876947	-0.383503	7	0.0599753	0.245	0.22499
														ENSMUSG00000020953	chr12:52694059-52707062	Coch	-0.685046	0.0208948	-0.372836	6	0.098413	0.142445	0.10052
														ENSMUSG00000053310	chr9:37351776-37360632	Nrgn	-0.645442	0.00116207	-0.356211	19	0.000200625	0.242	0.0953163
														ENSMUSG00000033590	chr9:75079519-75153560	Myo5c	-0.619348	0.00652599	-0.348868	8	0.0244791	0.244221	0.155167
														ENSMUSG00000025081	chr19:56900397-56944804	Tdrd1	-0.596956	0.00119263	-0.335446	8	0.0577158	0.189681	0.171628
														ENSMUSG00000040264	chr3:142159562-142185610	Gbp5	-0.583694	0.000562236	-0.329506	12	0.00435165	0.0484685	0.0358568
														ENSMUSG00000031465	chr8:18689961-18741864	Angpt2	-0.586404	0.0019381	-0.322218	8	0.0410118	0.172991	0.135298
														ENSMUSG00000044320	chr2:30649987-30659483	1700001O22Rik	-0.558997	0.00097148	-0.321196	12	0.017935	0.121434	0.0814449
														ENSMUSG00000000530	chr15:100958651-100976069	Acvrl1	-0.551069	0.00131573	-0.313039	13	0.00876218	0.185318	0.110655
														ENSMUSG00000078958	chr13:91022763-91045262	Atp6ap1l	-0.546392	0.00466844	-0.310795	7	0.138094	0.24784	0.227355
														ENSMUSG00000044254	chr4:106114632-106137236	Pcsk9	-0.542781	0.00362418	-0.309761	9	0.00350862	0.179	0.10949
														ENSMUSG00000032985	chr11:25502461-26111065	5730522E02Rik	-0.535902	0.00525867	-0.308684	9	0.0444813	0.24594	0.162832
														ENSMUSG00000049907	chr5:74591019-74595805	Rasl11b	-0.504145	0.0017426	-0.291106	13	0.0268984	0.241043	0.093137
														ENSMUSG00000028268	chr3:142222714-142236475	Gbp3	-0.489696	0.0048723	-0.282988	8	0.0276023	0.155768	0.136778
														ENSMUSG00000043439	chr11:97488405-97491332	E130012A19Rik	-0.478426	0.0707126	-0.280891	9	0.00336681	0.2	0.0904854
														ENSMUSG00000021943	chr14:34736471-34750002	Gdf10	-0.475616	0.00771253	-0.275742	5	0.106684	0.245	0.170889
														ENSMUSG00000023274	chr6:124814408-124838541	Cd4	-0.477062	0.0161648	-0.275525	9	0.00451525	0.24784	0.186882
														ENSMUSG00000061462	chr11:58807456-58950206	Obscn	-0.458563	0.0017082	-0.27188	13	0.00722371	0.245	0.0430419
														ENSMUSG00000066057	chr17:95160288-95164503	2610044O15Rik	-0.448496	0.00708207	-0.263962	6	0.0846255	0.242281	0.21279
														ENSMUSG00000022419	chr15:54943570-55091128	Deptor	-0.450991	0.00909442	-0.262999	9	0.0273183	0.215	0.0403762
														ENSMUSG00000039304	chr3:27215648-27241651	Tnfsf10	-0.435867	0.0139176	-0.258031	10	0.0127212	0.245502	0.0791878
														ENSMUSG00000025492	chr7:148195183-148196971	Ifitm3	-0.430995	0.0146548	-0.253918	8	0.0797241	0.241967	0.181928
														ENSMUSG00000038115	chr6:125640135-125990446	Ano2	-0.426911	0.0445801	-0.25051	5	0.00722371	0.161504	0.132073
														ENSMUSG00000033446	chr14:73637396-73640467	Lpar6	-0.418012	0.00498734	-0.250241	12	0.0323811	0.157393	0.11852
														ENSMUSG00000035258	chr16:56477655-56690543	Abi3bp	-0.411661	0.046245	-0.244153	6	0.00745122	0.0379221	0.0247699
														ENSMUSG00000021360	chr13:40955199-41056562	Gcnt2	-0.409931	0.0113569	-0.241792	9	0.00717548	0.214552	0.16
														ENSMUSG00000045930	chr12:59365405-59370547	Clec14a	-0.404779	0.00502325	-0.241125	12	0.0276023	0.147343	0.115972
														ENSMUSG00000046447	chr4:138009927-138016340	Camk2n1	-0.405038	0.000147104	-0.240708	19	0.00019248	0.242	0.122842
														ENSMUSG00000050211	chr2:119991846-120071373	Pla2g4e	-0.392471	0.00778645	-0.234242	6	0.0958405	0.243379	0.185252
														ENSMUSG00000082286	chr11:3025605-3031309	Pisd-ps1	-0.384504	0.00622235	-0.23323	7	0.0739685	0.2	0.125077
														ENSMUSG00000031551	chr8:25694306-25707783	Ido1	-0.382448	0.0225601	-0.22793	5	0.0297289	0.203	0.138687
														ENSMUSG00000027490	chr2:154384841-154395930	E2f1	-0.373868	0.0036548	-0.225982	9	0.048615	0.242	0.159187
														ENSMUSG00000035355	chr11:100601388-100621558	Kcnh4	-0.376273	0.00101945	-0.225401	10	9.94238e-05	0.220573	0.0445183
														ENSMUSG00000056596	chr4:133046713-133054767	Trnp1	-0.375523	0.00020102	-0.225077	13	0.0111078	0.182668	0.0999115
														ENSMUSG00000026141	chr1:24268427-24594613	Col19a1	-0.374011	0.029347	-0.225077	12	0.0612076	0.241043	0.18453
														ENSMUSG00000041920	chr11:109311867-109335214	Slc16a6	-0.373818	0.00294656	-0.22436	13	0.00144223	0.176052	0.111128
														ENSMUSG00000025902	chr1:4480707-4486796	Sox17	-0.365919	0.00894264	-0.223947	7	0.0678996	0.242044	0.201024
														ENSMUSG00000023046	chr15:101974491-101980244	Igfbp6	-0.365593	0.0557245	-0.222443	6	0.0410118	0.149813	0.123196
														ENSMUSG00000000555	chr15:103174418-103197496	Itga5	-0.372685	0.0540787	-0.221698	6	0.123364	0.245	0.225845
														ENSMUSG00000030123	chr6:115904527-115945325	Plxnd1	-0.361879	0.00433167	-0.217397	9	3.24681e-05	0.113417	0.088
														ENSMUSG00000040543	chr11:71860728-71949582	Pitpnm3	-0.357213	0.00228477	-0.215239	13	0.000275957	0.130489	0.0182084
														ENSMUSG00000058498	chr4:151680826-151693404	Rnf207	-0.356598	0.00432206	-0.215012	7	0.00435165	0.227355	0.00800958
														ENSMUSG00000026834	chr2:58119562-58210608	Acvr1c	-0.358126	0.0516605	-0.214342	7	0.0323811	0.238	0.161824
														ENSMUSG00000025795	chr10:120847104-120913608	Rassf3	-0.348232	0.000906867	-0.211773	11	0.00673398	0.214281	0.138673
														ENSMUSG00000007944	chr7:28438632-28441529	Ttc9b	-0.341366	0.0694671	-0.210326	5	0.101063	0.23	0.211589
														ENSMUSG00000032946	chr19:6399038-6415518	Rasgrp2	-0.344274	0.0368211	-0.206262	9	0.00542721	0.17	0.15415
														ENSMUSG00000050022	chr5:141199779-141229566	Amz1	-0.333881	0.000396002	-0.203077	9	0.00666045	0.202161	0.113
														ENSMUSG00000000184	chr6:127075495-127101368	Ccnd2	-0.331479	0.00246427	-0.201208	9	0.025232	0.21858	0.0999115
														ENSMUSG00000092274	chr19:5824406-5845780	Neat1	-0.328195	0.0224719	-0.200288	7	0.0544867	0.217219	0.14195
														ENSMUSG00000020154	chr10:115712277-115826896	Ptprb	-0.327238	0.000489063	-0.199159	9	0.0445841	0.219102	0.168
														ENSMUSG00000001946	chr9:37335361-37346206	Esam	-0.324406	0.00122311	-0.198254	7	0.0977312	0.23	0.141664
														ENSMUSG00000033287	chr15:78258692-78269641	Kctd17	-0.326384	0.000785145	-0.197902	9	0.0196476	0.156	0.129587
														ENSMUSG00000033083	chr14:101841275-102008710	Tbc1d4	-0.323964	0.00413706	-0.19708	11	9.95427e-05	0.220573	0.13679
														ENSMUSG00000061353	chr6:117118251-117131687	Cxcl12	-0.318852	0.00498897	-0.196999	9	0.0133455	0.17	0.0526436
														ENSMUSG00000021182	chr12:102149432-102267571	Ccdc88c	-0.318907	0.0055096	-0.194011	5	9.94238e-05	0.082	0.00619829
														ENSMUSG00000059824	chr7:52960156-52965827	Dbp	-0.317027	0.014654	-0.19248	5	0.0302867	0.224265	0.179
														ENSMUSG00000023795	chr17:3076276-3084485	Pisd-ps2	-0.310275	0.00670782	-0.192086	5	0.164922	0.238	0.231496
														ENSMUSG00000079018	chr15:74875145-74879562	Ly6c1	-0.311695	0.00126615	-0.191496	9	0.0587323	0.203	0.135881
														ENSMUSG00000020027	chr10:94847694-94880116	Socs2	-0.308023	0.00487394	-0.190722	9	0.049634	0.245502	0.215
														ENSMUSG00000027580	chr2:180962018-180977034	BC006779	-0.31102	0.00755525	-0.190486	8	0.0596383	0.23293	0.189462
														ENSMUSG00000029333	chr5:99646143-99682248	Rasgef1b	-0.308396	0.0178194	-0.187412	7	0.0305215	0.215	0.111128
														ENSMUSG00000024544	chr18:68092609-68415505	D18Ertd653e	-0.306073	0.0125718	-0.186589	7	0.0150781	0.245	0.125211
														ENSMUSG00000022358	chr15:58011332-58046735	Fbxo32	-0.301497	0.0294143	-0.183316	9	0.0372829	0.207085	0.17
														ENSMUSG00000079657	chr17:24664438-24670994	Rab26	-0.28992	0.0258412	-0.181042	5	0.0350272	0.213	0.124499
														ENSMUSG00000046607	chr5:118619471-118639789	Hrk	-0.290135	0.00419628	-0.178824	9	0.0088403	0.156	0.120066
														ENSMUSG00000055866	chr1:93312259-93356209	Per2	-0.291293	0.00216876	-0.177834	9	0.00107956	0.15	0.0114666
														ENSMUSG00000078591	chr7:131126081-131542805	Hs3st4	-0.285718	0.0171659	-0.175688	9	0.00739068	0.156	0.093169
														ENSMUSG00000026678	chr1:171585330-171626246	Rgs5	-0.277515	0.00137911	-0.172274	13	0.00336681	0.135433	0.0425196
														ENSMUSG00000020431	chr11:6963190-7078811	Adcy1	-0.274741	0.282478	-0.171427	7	0.0211766	0.248	0.111128
														ENSMUSG00000024186	chr17:26339594-26348571	Rgs11	-0.270494	0.0223817	-0.168853	7	0.0612076	0.249	0.0836655
														ENSMUSG00000049044	chr2:71818970-72095833	Rapgef4	-0.273474	0.00668839	-0.168585	9	0.0498799	0.245559	0.179
														ENSMUSG00000069833	chr19:9063448-9151711	Ahnak	-0.27249	0.00451902	-0.167546	5	0.0960857	0.192989	0.186586
														ENSMUSG00000051351	chr4:135840296-135850159	Zfp46	-0.268379	0.00257066	-0.166975	9	0.00824847	0.245099	0.107
														ENSMUSG00000024330	chr17:34176080-34203932	Col11a2	-0.26936	0.0168215	-0.166953	5	0.0442917	0.188	0.135881
														ENSMUSG00000007656	chr9:74885119-74908422	Arpp19	-0.272718	0.0404827	-0.166654	6	0.0196476	0.24784	0.197668
														ENSMUSG00000026883	chr2:35413484-35586816	Dab2ip	-0.267886	0.00285595	-0.165503	9	0.0589347	0.209284	0.172
														ENSMUSG00000061533	chr12:92236630-92623151	4930534B04Rik	-0.268658	0.0528946	-0.164829	5	0.0410118	0.231	0.191401
														ENSMUSG00000032198	chr9:21604326-21657381	Dock6	-0.261873	0.0100171	-0.164248	7	0.0176287	0.248	0.118231
														ENSMUSG00000029869	chr6:41555179-41570810	Ephb6	-0.268057	0.121088	-0.164156	6	0.0921424	0.149813	0.122809
														ENSMUSG00000020674	chr12:30622599-30702825	Pxdn	-0.257438	0.000957218	-0.160829	13	0.00225185	0.0953163	0.0403762
														ENSMUSG00000039059	chr2:179833868-179839495	Hrh3	-0.257115	0.00530328	-0.159001	9	0.0519004	0.22197	0.148
														ENSMUSG00000030237	chr6:141753659-141805022	Slco1a4	-0.254539	0.00317962	-0.158808	9	0.00435165	0.157393	0.098
														ENSMUSG00000029009	chr4:147412884-147433962	Mthfr	-0.250492	0.000711563	-0.157522	13	0.0117138	0.167757	0.0999115
														ENSMUSG00000001156	chr6:86596736-86619455	Mxd1	-0.253174	0.00719661	-0.156422	5	0.0316788	0.158	0.141664
														ENSMUSG00000029033	chr4:155265682-155281662	Acap3	-0.249824	0.00286072	-0.155736	14	0.00446588	0.242	0.0372505
														ENSMUSG00000022790	chr16:38901282-39027574	Igsf11	-0.251028	0.00855985	-0.155385	5	0.0629239	0.17	0.153193
														ENSMUSG00000058740	chr2:25719013-25774095	Kcnt1	-0.247527	0.00172828	-0.154517	14	0.000167048	0.244258	0.110837
														ENSMUSG00000051339	chr5:113515041-113592673	2900026A02Rik	-0.247154	0.0473513	-0.15371	9	0.0373408	0.179	0.13634
														ENSMUSG00000015981	chr7:146289235-146399508	Stk32c	-0.247018	0.00972628	-0.152454	5	0.0436978	0.205913	0.16
														ENSMUSG00000027134	chr2:112079323-112087570	Lpcat4	-0.244771	0.0026734	-0.152014	7	0.0389253	0.244488	0.140095
														ENSMUSG00000020785	chr11:72832208-72855877	Camkk1	-0.242171	0.0196231	-0.149768	5	0.074754	0.197799	0.17
														ENSMUSG00000038860	chr2:32841584-32987476	Garnl3	-0.238249	0.0763053	-0.149734	9	0.0150538	0.183	0.144805
														ENSMUSG00000030096	chr6:91633759-91709359	Slc6a6	-0.239008	0.00530666	-0.149241	7	0.00673398	0.213843	0.0693159
														ENSMUSG00000038481	chr10:40068812-40203926	Cdk19	-0.239647	0.00836317	-0.148713	9	0.00151707	0.2255	0.049
														ENSMUSG00000037996	chr4:86628726-86876683	Slc24a2	-0.241159	0.0713296	-0.148537	6	0.0451861	0.178691	0.142954
														ENSMUSG00000028476	chr4:43888100-43957980	Reck	-0.23686	0.016743	-0.14841	6	0.0791028	0.242281	0.228966
														ENSMUSG00000025738	chr17:25945728-25958491	Fbxl16	-0.239543	0.00500685	-0.148396	5	0.049634	0.164209	0.15
														ENSMUSG00000030256	chr6:145806461-145814380	Bhlhe41	-0.237822	0.00650006	-0.147952	8	0.00635845	0.247403	0.0606073
														ENSMUSG00000024661	chr19:10056891-10059884	Fth1	-0.234677	0.00119524	-0.147605	14	0.0323811	0.242	0.16772
														ENSMUSG00000030064	chr6:97236559-97567837	Frmd4b	-0.237228	0.00762147	-0.147222	5	0.0508016	0.184	0.165494
														ENSMUSG00000032517	chr9:120058558-120090904	Mobp	-0.235464	0.0222521	-0.146691	16	0.0273183	0.245502	0.145918
														ENSMUSG00000038400	chr2:173049657-173102336	Pmepa1	-0.234273	0.0388145	-0.145266	5	0.0456082	0.188253	0.158
														ENSMUSG00000037224	chr5:34537221-34631400	Zfyve28	-0.23489	0.0215738	-0.145143	5	0.0307373	0.154557	0.139176
														ENSMUSG00000034463	chr14:66537930-66572883	Scara3	-0.22794	0.0104768	-0.143231	9	0.0321773	0.203	0.174121
														ENSMUSG00000062296	chr9:111213941-111298580	Trank1	-0.225806	0.00467012	-0.142486	10	0.00478864	0.242	0.0965062
														ENSMUSG00000029528	chr5:115956383-116006298	Pxn	-0.222006	0.00349511	-0.141659	7	0.030075	0.227355	0.0799852
														ENSMUSG00000052105	chr17:66686020-66799392	1110012J17Rik	-0.228827	0.0224227	-0.141433	7	0.0316788	0.238891	0.223534
														ENSMUSG00000003949	chr11:90197547-90252533	Hlf	-0.226493	0.03831	-0.140023	9	0.0212157	0.242011	0.132319
														ENSMUSG00000022623	chr15:89329752-89390994	Shank3	-0.223603	0.014061	-0.139018	5	0.0410118	0.247538	0.17
														ENSMUSG00000029022	chr4:147234585-147243227	Miip	-0.219237	0.0113519	-0.13896	5	0.0768642	0.245	0.231496
														ENSMUSG00000003378	chr7:25794570-25857690	Grik5	-0.221602	0.00384916	-0.138465	5	0.0760764	0.155768	0.148
														ENSMUSG00000028906	chr4:131479026-131631538	Epb4.1	-0.219856	0.00921651	-0.137668	11	0.0136862	0.176356	0.106784
														ENSMUSG00000043857	chr11:116779875-116848564	Mgat5b	-0.218419	0.0113989	-0.136103	5	0.0313262	0.12003	0.112937
														ENSMUSG00000029363	chr5:117827810-117839358	Rfc5	-0.216953	0.0266395	-0.135101	5	0.128287	0.245	0.227016
														ENSMUSG00000027346	chr2:132354516-132413767	Gpcpd1	-0.214899	0.0360278	-0.134153	5	0.0603426	0.172991	0.137
														ENSMUSG00000078307	chr9:52480847-52487836	AI593442	-0.215397	0.0869006	-0.133677	5	0.0602273	0.18812	0.148
														ENSMUSG00000038677	chr17:28278959-28312099	Scube3	-0.213987	0.0850711	-0.133106	5	0.0190281	0.144	0.138507
														ENSMUSG00000024764	chr19:7299856-7316014	Naa40	-0.207526	0.0113316	-0.131591	8	0.0309652	0.239739	0.143343
														ENSMUSG00000060802	chr2:121973120-121979121	B2m	-0.203766	0.00621	-0.129867	5	0.0834256	0.202	0.19056
														ENSMUSG00000047409	chr9:118835269-118953418	Ctdspl	-0.204785	0.0041475	-0.129305	9	0.0297289	0.244221	0.12
														ENSMUSG00000003352	chr15:98462349-98475263	Cacnb3	-0.202768	0.0374293	-0.128501	5	0.0629773	0.164209	0.144
														ENSMUSG00000023951	chr17:46153640-46169628	Vegfa	-0.201004	0.0102773	-0.128357	7	0.0445841	0.230497	0.138687
														ENSMUSG00000037872	chr1:175261715-175263936	Darc	-0.198769	0.0326594	-0.12728	5	0.0423685	0.183	0.161504
														ENSMUSG00000037579	chr15:99054990-99073550	Kcnh3	-0.202128	0.00808355	-0.126937	5	0.0392229	0.125498	0.12
														ENSMUSG00000020823	chr11:116976180-117020884	Sec14l1	-0.203669	0.0199303	-0.126688	5	0.0273183	0.237698	0.15
														ENSMUSG00000039713	chr4:151446305-151489811	Plekhg5	-0.198311	0.0380151	-0.126467	7	0.0753409	0.235934	0.211589
														ENSMUSG00000022075	chr14:70184495-70212612	Rhobtb2	-0.201014	0.0113064	-0.125183	5	0.0960857	0.242457	0.15
														ENSMUSG00000031442	chr8:12873504-13021207	Mcf2l	-0.198753	0.00594851	-0.124376	7	0.0635854	0.216387	0.170813
														ENSMUSG00000028843	chr4:133683019-133685006	Sh3bgrl3	-0.196121	0.0112748	-0.124171	5	0.134385	0.205913	0.16
														ENSMUSG00000028541	chr4:117541563-117556394	B4galt2	-0.192781	0.00812083	-0.12229	13	0.0283552	0.198354	0.142005
														ENSMUSG00000038271	chr6:125094957-125112102	Iffo1	-0.189987	0.00197162	-0.120978	13	0.0149009	0.152063	0.0703774
														ENSMUSG00000035735	chr19:10319453-10379669	Dagla	-0.188253	0.0142417	-0.119226	7	0.0380877	0.227355	0.0810776
														ENSMUSG00000025915	chr1:9787909-9892939	Sgk3	-0.187725	0.137053	-0.11757	5	0.0503507	0.201173	0.147
														ENSMUSG00000042099	chr17:33947163-33960165	Kank3	-0.181801	0.0454058	-0.116124	5	0.143533	0.247341	0.235
														ENSMUSG00000079733	chr17:6439324-6489828	Tmem181b-ps	-0.180842	0.0552817	-0.115543	6	0.106625	0.224089	0.15357
														ENSMUSG00000029419	chr2:25430634-25435921	Gm996	-0.180408	0.00874988	-0.115288	7	0.0703712	0.234721	0.156974
														ENSMUSG00000024112	chr17:25510928-25571030	Cacna1h	-0.181345	0.0375078	-0.114201	5	0.0756879	0.239862	0.158
														ENSMUSG00000041870	chr5:115224384-115256511	Ankrd13a	-0.181749	0.0270099	-0.114185	5	0.0408552	0.176816	0.139
														ENSMUSG00000003469	chr14:70856981-70868941	Phyhip	-0.180348	0.020862	-0.113021	5	0.13302	0.224265	0.161252
														ENSMUSG00000037972	chr16:11066089-11075378	Snn	-0.179324	0.0185323	-0.112669	5	0.0307373	0.082	0.0363587
														ENSMUSG00000039145	chr2:5214201-5635863	Camk1d	-0.178356	0.0480952	-0.111666	5	0.0545797	0.171851	0.11
														ENSMUSG00000048644	chr8:4257346-4259576	Ctxn1	-0.173305	0.0262666	-0.110416	5	0.0754939	0.172342	0.117
														ENSMUSG00000026207	chr1:75371570-75429197	Speg	-0.171924	0.0157647	-0.109532	7	0.0456082	0.227355	0.131975
														ENSMUSG00000030376	chr7:16715207-16746160	Slc8a2	-0.172675	0.0443543	-0.1085	5	0.0498799	0.216298	0.139
														ENSMUSG00000031938	chr9:15087481-15106302	4931406C07Rik	-0.171168	0.0218652	-0.108462	5	0.102214	0.213533	0.186
														ENSMUSG00000024220	chr17:28313850-28343133	Zfp523	-0.169422	0.0197107	-0.108404	5	0.127727	0.247253	0.158
														ENSMUSG00000022389	chr15:81632549-81657593	Tef	-0.169833	0.0146859	-0.106844	5	0.0507939	0.106784	0.082
														ENSMUSG00000034157	chr12:88288062-88306614	2310044G17Rik	-0.167244	0.0222554	-0.105768	5	0.127338	0.230896	0.146614
														ENSMUSG00000031065	chrX:20264778-20277308	Cdk16	-0.161388	0.0410434	-0.103226	5	0.0753409	0.138687	0.107
														ENSMUSG00000009555	chr2:32561002-32568898	Cdk9	-0.154188	0.0157599	-0.0997007	5	0.118656	0.24784	0.15
														ENSMUSG00000086968	chr3:107691466-107699433	4933431E20Rik	-0.154702	0.0110848	-0.0984956	12	0.0304268	0.227355	0.0499664
														ENSMUSG00000025212	chr19:45121789-45131175	Sfxn3	-0.154781	0.0452218	-0.0975515	5	0.0890113	0.140553	0.107
														ENSMUSG00000029095	chr5:36100227-36227924	Ablim2	-0.151668	0.0941875	-0.0953576	5	0.08938	0.188253	0.121081
														ENSMUSG00000009739	chr15:100405448-100430717	Pou6f1	-0.143746	0.0745351	-0.0924831	5	0.102115	0.131873	0.11119
														ENSMUSG00000023088	chr16:14361349-14476132	Abcc1	-0.14522	0.0410973	-0.0919534	6	0.0682107	0.14986	0.0854361
														ENSMUSG00000024969	chr19:7349584-7416652	Mark2	-0.145055	0.0234936	-0.0917942	7	0.0931755	0.246172	0.102376
														ENSMUSG00000032411	chr9:96096392-96224367	Tfdp2	-0.141015	0.0774128	-0.0885652	5	0.0846255	0.188253	0.123821
														ENSMUSG00000046329	chr17:57182832-57199588	Slc25a23	-0.138238	0.0157807	-0.0884348	9	0.088	0.245502	0.123476
														ENSMUSG00000040260	chr17:49595045-49703964	Daam2	-0.136879	0.07553	-0.0877355	5	0.132	0.210999	0.141569
														ENSMUSG00000070476	chr2:178148927-178159435	9030418K01Rik	-0.136965	0.0382955	-0.087617	8	0.0883955	0.242	0.136274
														ENSMUSG00000036062	chr4:42929230-42957926	N28178	-0.137166	0.0513879	-0.0873799	5	0.098	0.167969	0.150333
														ENSMUSG00000041115	chrX:148578509-148660081	Iqsec2	-0.131059	0.0946171	-0.0838468	9	0.088	0.231014	0.133467
														ENSMUSG00000019996	chr10:19867975-20001695	Mtap7	-0.129458	0.0350464	-0.0826667	5	0.082	0.120066	0.102912
														ENSMUSG00000019558	chrX:70918187-70928143	Slc6a8	-0.127347	0.0346091	-0.0812821	5	0.098	0.193171	0.158122
														ENSMUSG00000089715	chr15:79654024-79665420	Cbx6	-0.116195	0.0521759	-0.0743356	5	0.107	0.243168	0.231547
														ENSMUSG00000078926	chr13:113825285-113881645	Cdc20b	-0.0474028	0.967471	0.014128	6	0.0921424	0.144215	0.125095
														ENSMUSG00000006932	chr9:120838032-120869927	Ctnnb1	0.102134	0.0915326	0.071849	5	0.132	0.242457	0.204
														ENSMUSG00000006373	chrX:34137899-34146376	Pgrmc1	0.144377	0.0273397	0.0977254	5	0.138687	0.235257	0.204
														ENSMUSG00000024271	chr18:24762160-24798310	Elp2	0.159255	0.0153237	0.108457	6	0.138687	0.248	0.147509
														ENSMUSG00000020142	chr11:20201881-20233018	Slc1a4	0.165226	0.013892	0.110114	5	0.0405652	0.199	0.0779833
														ENSMUSG00000027642	chr2:157104451-157152357	Rpn2	0.162491	0.0255151	0.110325	5	0.139544	0.248	0.154557
														ENSMUSG00000030062	chr6:88034165-88055600	Rpn1	0.169702	0.0134207	0.114936	5	0.226916	0.248	0.246353
														ENSMUSG00000031227	chrX:102315433-102319550	Magee1	0.169954	0.0390862	0.115425	5	0.145977	0.248	0.213721
														ENSMUSG00000031428	chrX:133527392-133533313	Zcchc18	0.171763	0.0136324	0.115743	8	0.0332041	0.237217	0.148095
														ENSMUSG00000070880	chr2:70390827-70440373	Gad1	0.17857	0.0399561	0.120448	6	0.0614443	0.244	0.0872369
														ENSMUSG00000041141	chr7:17544842-17547970	Pnmal1	0.180578	0.0238143	0.121633	6	0.0484881	0.213	0.0740919
														ENSMUSG00000030357	chr6:128379451-128388997	Fkbp4	0.185888	0.0319049	0.123184	5	0.0211093	0.215	0.0410118
														ENSMUSG00000040907	chr7:25762884-25791278	Atp1a3	0.185084	0.00243652	0.123955	9	0.122785	0.248	0.18
														ENSMUSG00000034403	chrX:96660771-96666914	Pja1	0.192269	0.00357184	0.128481	18	0.010414	0.247	0.0720317
														ENSMUSG00000057614	chr5:17770651-17866533	Gnai1	0.197112	0.0108465	0.13025	5	0.126803	0.248	0.169827
														ENSMUSG00000026192	chr1:71603422-71626507	Atic	0.197852	0.00630998	0.132315	5	0.0960857	0.235077	0.13188
														ENSMUSG00000043384	chrX:132276970-132338315	Gprasp1	0.200417	0.0120708	0.133493	7	0.129865	0.248	0.147176
														ENSMUSG00000034853	chr4:106416858-106477905	Acot11	0.206206	0.0113031	0.135437	6	0.0283552	0.219447	0.0649578
														ENSMUSG00000052534	chr1:170049828-170362602	Pbx1	0.205983	0.00453064	0.13726	6	0.0820343	0.245924	0.172602
														ENSMUSG00000049313	chr9:41772501-41932682	Sorl1	0.211742	0.00626177	0.139453	7	0.110724	0.246	0.209435
														ENSMUSG00000025151	chrX:91780511-91787784	Maged1	0.210221	0.00391849	0.139489	20	0.00737828	0.222	0.112616
														ENSMUSG00000021113	chr12:75065215-75086109	Snapc1	0.214251	0.00975065	0.141168	7	0.0965233	0.247285	0.12003
														ENSMUSG00000030223	chr6:137200518-137413452	Ptpro	0.217387	0.0646749	0.143063	5	0.106684	0.24784	0.207085
														ENSMUSG00000021130	chr12:81619156-81705185	Galntl1	0.223357	0.0378082	0.144797	6	0.0578643	0.231982	0.214629
														ENSMUSG00000026469	chr1:157122529-157264847	Xpr1	0.221231	0.00362605	0.145313	8	0.0833532	0.249073	0.189721
														ENSMUSG00000024424	chr18:12758133-12895861	Ttc39c	0.222718	0.0126868	0.14585	8	0.0774542	0.227959	0.187199
														ENSMUSG00000058897	chr3:129883507-130303097	Col25a1	0.224718	0.038266	0.147027	6	0.0400612	0.136213	0.11052
														ENSMUSG00000051537	chrX:20937689-20942050	Gm5124	0.226514	0.00856503	0.148818	13	0.0410118	0.248	0.115872
														ENSMUSG00000050271	chr8:37157580-37211143	D8Ertd82e	0.228442	0.0607276	0.149279	8	0.0787388	0.227355	0.161483
														ENSMUSG00000022995	chr1:183834274-183950413	Enah	0.231093	0.00171812	0.150572	10	0.0394878	0.190854	0.0962512
														ENSMUSG00000031284	chrX:139952832-140232637	Pak3	0.235131	0.00303394	0.153736	9	0.0410118	0.244	0.190925
														ENSMUSG00000026787	chr2:22477423-22549696	Gad2	0.240873	0.0159307	0.156966	8	0.0216758	0.248	0.114311
														ENSMUSG00000031785	chr8:97508201-97538392	Gpr56	0.248877	0.0229405	0.158794	8	0.0372078	0.118231	0.0983754
														ENSMUSG00000025579	chr11:119128899-119147070	Gaa	0.245208	0.00963135	0.159688	18	0.0297289	0.248	0.15357
														ENSMUSG00000058672	chr13:34165868-34170179	Tubb2a	0.251802	0.0170346	0.162372	5	0.00223717	0.124	0.00528278
														ENSMUSG00000046402	chr9:98323078-98347272	Rbp1	0.252417	0.0557463	0.162615	6	0.0656479	0.233843	0.183679
														ENSMUSG00000041000	chr4:128560522-128588874	Trim62	0.253797	0.00856841	0.162729	8	0.016934	0.229738	0.110613
														ENSMUSG00000030495	chr7:35971102-35990219	Slc7a10	0.271413	0.00641409	0.172493	8	0.017935	0.182598	0.0903024
														ENSMUSG00000043518	chrX:158154699-158217730	Rai2	0.270562	0.0118932	0.173701	6	0.0853279	0.178136	0.0973384
														ENSMUSG00000033910	chr3:81896048-81950101	Gucy1a3	0.273339	0.0240903	0.175559	8	0.0508993	0.244488	0.177598
														ENSMUSG00000021745	chr14:12385744-13074857	Ptprg	0.27594	0.00110475	0.175724	8	0.0111078	0.144215	0.0956791
														ENSMUSG00000039717	chr3:13776546-14182589	Ralyl	0.281026	0.0136845	0.177741	6	0.0139844	0.13445	0.123729
														ENSMUSG00000023915	chr17:43153202-43226439	Tnfrsf21	0.281185	0.0018736	0.178209	8	0.00213385	0.124304	0.0835722
														ENSMUSG00000004633	chr6:53989246-54252106	Chn2	0.282679	0.0316901	0.179869	6	0.0991735	0.235934	0.18232
														ENSMUSG00000063434	chr19:48280213-48880297	Sorcs3	0.285517	0.000257468	0.181731	13	0.014454	0.215	0.0759568
														ENSMUSG00000072294	chr14:100269567-100549317	Klf12	0.281691	0.0038108	0.181862	6	0.0989262	0.242011	0.227784
														ENSMUSG00000019906	chr10:106708597-106862501	Lin7a	0.28724	0.00176671	0.183404	5	0.117582	0.244221	0.211589
														ENSMUSG00000086023	chr12:106574502-106622443	2810011L19Rik	0.296372	0.0817905	0.184324	6	0.0273183	0.190902	0.173199
														ENSMUSG00000051323	chrX:130117100-130223834	Pcdh19	0.295045	0.0758812	0.184642	6	0.0380877	0.171503	0.146074
														ENSMUSG00000036356	chr8:70880378-71259347	Csgalnact1	0.292964	0.00293374	0.186394	8	0.0388232	0.209397	0.143093
														ENSMUSG00000036466	chr9:64233131-64557314	Megf11	0.293455	0.000112641	0.187218	12	0.00503857	0.0451972	0.0229148
														ENSMUSG00000039579	chr4:49674181-49858918	Grin3a	0.305117	0.106907	0.189204	6	0.0921821	0.218645	0.193653
														ENSMUSG00000083899	chr11:77106644-77109702	Gm12346	0.296016	0.000577721	0.19031	13	0.0416912	0.248	0.121314
														ENSMUSG00000036699	chrX:33735597-33739455	Zcchc12	0.307075	0.00430348	0.19411	13	0.00824847	0.248	0.0596409
														ENSMUSG00000045875	chr14:67253786-67390307	Adra1a	0.305838	0.0208072	0.194712	8	0.0745468	0.248159	0.204318
														ENSMUSG00000059173	chr2:79674308-79969934	Pde1a	0.316274	0.0167107	0.197522	8	0.0197369	0.213562	0.116202
														ENSMUSG00000050711	chr1:79430942-79436967	Scg2	0.312636	0.00338093	0.19904	10	0.00653062	0.248	0.0542398
														ENSMUSG00000051527	chr7:6913569-6916782	Usp29	0.317384	0.00292055	0.20184	13	0.0050231	0.248	0.052916
														ENSMUSG00000024304	chr18:16747084-16968057	Cdh2	0.321372	0.000529573	0.20308	15	0.00342663	0.248	0.0247892
														ENSMUSG00000036377	chr5:77086406-77302881	C530008M17Rik	0.328367	0.0281619	0.204039	8	0.0268984	0.186586	0.0984679
														ENSMUSG00000036766	chr1:84366114-84693098	Dner	0.325795	0.0117458	0.204052	8	0.0273183	0.233843	0.200346
														ENSMUSG00000027359	chr2:126377841-126414281	Slc27a2	0.325592	0.0048895	0.205343	12	0.0383374	0.159662	0.127959
														ENSMUSG00000038894	chr8:10986678-11008760	Irs2	0.326433	0.00026031	0.205429	13	0.000484912	0.199	0.0175162
														ENSMUSG00000070047	chr8:46035260-46137913	Fat1	0.329333	0.00406835	0.205783	8	0.0768642	0.144215	0.123611
														ENSMUSG00000061859	chr4:98062174-98386596	Inadl	0.332454	0.0237778	0.205844	6	0.087376	0.225849	0.213687
														ENSMUSG00000035615	chr4:45197445-45299110	Frmpd1	0.33124	0.0130241	0.207521	6	0.114457	0.221627	0.137382
														ENSMUSG00000001520	chr6:128349012-128359252	Nrip2	0.336791	0.0512269	0.207602	6	0.0652371	0.177328	0.149128
														ENSMUSG00000052551	chr13:8201810-8768295	Adarb2	0.336353	0.037867	0.208674	6	0.0410118	0.159662	0.145325
														ENSMUSG00000039057	chr8:10272270-10635043	Myo16	0.345824	0.0236574	0.214112	6	0.0964929	0.208325	0.163461
														ENSMUSG00000026058	chr1:32229349-32714885	Khdrbs2	0.343291	0.00179651	0.214983	10	0.0428615	0.241043	0.151982
														ENSMUSG00000048721	chr11:46048731-46053676	C030019I05Rik	0.344759	0.00454041	0.21531	8	0.0394878	0.182161	0.159526
														ENSMUSG00000030084	chr6:89266008-89312909	Plxna1	0.356248	0.0542991	0.218621	8	0.0155314	0.173778	0.102538
														ENSMUSG00000070802	chr7:17529729-17532729	Pnmal2	0.356835	0.0016507	0.222932	20	0.000251813	0.248	0.0700305
														ENSMUSG00000040856	chr12:110690731-110701848	Dlk1	0.367247	0.0297832	0.224883	6	0.0323811	0.111128	0.0897544
														ENSMUSG00000020902	chr11:68022564-68214627	Ntn1	0.367621	0.00579172	0.225554	8	0.0260117	0.182251	0.0612974
														ENSMUSG00000006930	chr11:100208339-100217757	Hap1	0.371064	0.0118289	0.227239	6	0.0162853	0.118231	0.0991086
														ENSMUSG00000067786	chr2:157385512-157388560	Nnat	0.383021	0.0197447	0.231926	8	0.00104225	0.0924388	0.0653366
														ENSMUSG00000086496	chr2:158420906-158436761	Gm14204	0.389002	0.000286985	0.238431	12	0.00205889	0.100478	0.0201244
														ENSMUSG00000036295	chr12:42177958-42212640	Lrrn3	0.388998	2.60338e-05	0.238727	15	0.0021314	0.244	0.0126945
														ENSMUSG00000049690	chr1:127809895-128727678	Nckap5	0.385148	0.00369927	0.238889	6	0.120943	0.249171	0.153851
														ENSMUSG00000039683	chr5:141717142-142691842	Sdk1	0.394674	0.00916349	0.241741	8	0.100757	0.23583	0.207788
														ENSMUSG00000026344	chr1:127763897-127809980	Lypd1	0.402517	0.000430349	0.243427	9	0.000789898	0.215	0.00339894
														ENSMUSG00000066357	chr9:108474342-108481372	Wdr6	0.40961	0.0262651	0.24757	6	0.00338221	0.0876577	0.0646712
														ENSMUSG00000029661	chr6:4454512-4491845	Col1a2	0.411326	0.0015755	0.251391	8	0.0123975	0.124304	0.0593336
														ENSMUSG00000021541	chr13:56874172-56997452	Trpc7	0.423825	0.000751427	0.255823	12	0.0228032	0.136367	0.0813577
														ENSMUSG00000019874	chr10:57504385-57508558	Fabp7	0.455652	0.0281868	0.266321	8	9.94238e-05	0.0555368	0.00133428
														ENSMUSG00000054640	chr17:81785057-82049249	Slc8a1	0.442703	0.00687308	0.267785	8	0.0324031	0.160299	0.105976
														ENSMUSG00000027965	chr3:114606694-114828942	Olfm3	0.449538	1.94777e-05	0.270965	14	0.000670365	0.248	0.00801835
														ENSMUSG00000074607	chr2:163028559-163150208	Tox2	0.45696	0.0237321	0.271442	6	0.0136862	0.138673	0.116047
														ENSMUSG00000031224	chrX:102049992-102052908	Magee2	0.460674	0.000544034	0.275921	12	0.000272245	0.030877	0.00345141
														ENSMUSG00000004902	chr6:120723484-120744302	Slc25a18	0.479596	0.0510513	0.279409	6	0.0252872	0.163769	0.150533
														ENSMUSG00000023964	chr6:3635375-3715015	Calcr	0.47819	0.133892	0.283789	6	0.117869	0.190902	0.172925
														ENSMUSG00000049148	chr15:4325189-4525855	Plcxd3	0.476097	0.00286562	0.2845	8	0.0558226	0.182598	0.139407
														ENSMUSG00000030110	chr6:118101464-118148064	Ret	0.493393	0.0482647	0.287243	8	0.0768642	0.236143	0.196875
														ENSMUSG00000025969	chr1:62749557-62865571	Nrp2	0.492865	0.0351847	0.28935	6	0.0276023	0.0698338	0.0536399
														ENSMUSG00000058488	chr5:151754880-151796686	Kl	0.492939	0.00105552	0.293414	12	0.0119429	0.136367	0.0570501
														ENSMUSG00000047507	chr17:25379302-25393611	Baiap3	0.513633	0.0541724	0.298525	6	0.0127732	0.158164	0.140547
														ENSMUSG00000006522	chr14:31721457-31737248	Itih3	0.525565	0.0296353	0.304592	6	0.0565774	0.116829	0.102048
														ENSMUSG00000046027	chr7:90780167-90801939	Stard5	0.525641	0.0100854	0.306406	6	0.0222802	0.149981	0.138124
														ENSMUSG00000026322	chr18:62483556-62627758	Htr4	0.525947	0.0393121	0.306667	6	0.121081	0.190407	0.159125
														ENSMUSG00000091002	chr7:145400355-145589715	Tcerg1l	0.534798	0.00362853	0.309734	6	0.0054937	0.0213754	0.0132442
														ENSMUSG00000069911	chr11:34214520-34322942	Fam196b	0.549995	0.00295896	0.318494	12	0.00125195	0.131164	0.0224042
														ENSMUSG00000055653	chrX:49625301-49967429	Gpc3	0.548242	0.00882464	0.319692	8	0.0410118	0.124304	0.112101
														ENSMUSG00000031210	chrX:93908478-93915029	Gpr165	0.556272	0.0384921	0.320112	6	0.0273183	0.118231	0.102496
														ENSMUSG00000044646	chr18:75979530-76308517	Zbtb7c	0.564714	0.00383091	0.324292	6	0.00780028	0.159662	0.150533
														ENSMUSG00000022705	chr16:43762032-43823347	Drd3	0.565056	0.00514198	0.329912	12	0.0141006	0.135433	0.079985
														ENSMUSG00000036502	chrX:35549448-35605918	Fam70a	0.577303	0.00185938	0.330371	6	9.94238e-05	0.00174429	0.000930639
														ENSMUSG00000033585	chr7:69492861-69495116	Ndn	0.570378	0.00383082	0.331128	6	0.00259304	0.00603147	0.00330207
														ENSMUSG00000031558	chr5:48374092-48697823	Slit2	0.585867	0.000707724	0.333512	6	0.00171796	0.249329	0.00801835
														ENSMUSG00000075270	chr2:75826896-76177133	Pde11a	0.603757	0.0160057	0.344222	8	0.0119183	0.175971	0.0470492
														ENSMUSG00000067578	chr2:171861431-171869268	Cbln4	0.620569	0.00345182	0.350464	12	0.00562369	0.214281	0.0397575
														ENSMUSG00000049709	chr7:116065072-116073974	Nlrp10	0.644731	0.0166851	0.362887	6	0.0408552	0.124304	0.117258
														ENSMUSG00000036422	chr14:80166285-80171421	Pcdh8	0.671505	0.00178196	0.371521	8	0.000628142	0.146923	0.00154676
														ENSMUSG00000024027	chr17:31038483-31073757	Glp1r	0.66223	0.0268589	0.374399	6	0.117704	0.243379	0.221147
														ENSMUSG00000033427	chr10:74869354-74904726	Upb1	0.717256	0.000249968	0.392957	12	0.0182715	0.100478	0.0627788
														ENSMUSG00000021647	chr13:100668137-100670940	Cartpt	0.732533	0.000104864	0.397213	15	1.14664e-06	0.248	0.000167048
														ENSMUSG00000032360	chr9:76073408-76171687	Hcrtr2	0.737267	0.00189103	0.403198	8	0.0424907	0.227355	0.180927
														ENSMUSG00000081519	chr2:23364078-23365129	Gm13331	0.807381	0.0568839	0.460297	6	0.0955887	0.227355	0.218116
														ENSMUSG00000031111	chrX:47135411-47151228	Igsf1	0.933876	0.0384165	0.473616	6	0.00722371	0.0521769	0.0481034
														ENSMUSG00000085139	chrX:140587936-140601119	A730046J19Rik	1.07515	0.0697708	0.522704	6	0.0293245	0.092949	0.089937
														ENSMUSG00000028186	chr3:146259739-146295571	Uox	1.18868	0.016266	0.574977	6	0.0552446	0.158164	0.148554
														ENSMUSG00000062329	chr5:38126456-38131361	Cytl1	1.3216	0.000120019	0.607189	8	0.0410118	0.147141	0.108153
														ENSMUSG00000035273	chr5:101108201-101149037	Hpse	1.44222	0.000927806	0.637987	8	0.0372829	0.189237	0.114845
														ENSMUSG00000085213	chr4:149940676-149942955	Gm13091	1.35554	0.00165757	0.645917	6	0.104969	0.219102	0.210558
														ENSMUSG00000062345	chr1:109407698-109432357	Serpinb2	1.56281	0.0113301	0.667385	6	0.0307373	0.186882	0.173243
														ENSMUSG00000042655	chr13:105635061-105654275	Fam159b	1.57224	0.00131856	0.690548	6	0.00824847	0.0247506	0.0180237
														ENSMUSG00000030109	chr6:121292792-121316095	Slc6a12	1.86004	0.000343033	0.7345	8	0.0293245	0.150504	0.0752924
														ENSMUSG00000085049	chr7:119670184-119679499	A230071N21Rik	2.08923	0.000411014	0.785429	6	0.0589347	0.144215	0.10052
														ENSMUSG00000083619	chr2:177244608-177245891	Gm14414	2.38668	0.0114532	0.874698	6	0.0656272	0.217219	0.179126
														ENSMUSG00000029158	chr5:69907612-69934188	Yipf7	2.71357	0.00303766	0.895429	6	0.0754275	0.223126	0.158949
														ENSMUSG00000092519	chr17:33569540-33571515	CT030734.1	4.24697	0.000729807	1	6	0.0410118	0.120164	0.10052

## Sheet: Fig 1 E
1-Day
Category	Term	Count	%	PValue	Genes	List Total	Pop Hits	Pop Total	Fold Enrichment	Bonferroni	Benjamini	FDR
GOTERM_BP_DIRECT	GO:0000122~negative regulation of transcription from RNA polymerase II promoter	7	17.0732	0.00335989	ENSMUSG00000066687, ENSMUSG00000055866, ENSMUSG00000025050, ENSMUSG00000028820, ENSMUSG00000021327, ENSMUSG00000026380, ENSMUSG00000028341	38	729	18082	4.56913	0.626973	0.626973	4.38227
GOTERM_BP_DIRECT	GO:0045893~positive regulation of transcription, DNA-templated	6	14.6341	0.00604938	ENSMUSG00000066687, ENSMUSG00000023034, ENSMUSG00000021327, ENSMUSG00000041229, ENSMUSG00000028341, ENSMUSG00000070803	38	576	18082	4.95669	0.830999	0.588903	7.76141
GOTERM_BP_DIRECT	GO:0071376~cellular response to corticotropin-releasing hormone stimulus	2	4.87805	0.00816052	ENSMUSG00000023034, ENSMUSG00000028341	38	4	18082	237.921	0.909358	0.550797	10.3361
GOTERM_BP_DIRECT	GO:0006351~transcription, DNA-templated	10	24.3902	0.0119313	ENSMUSG00000023034, ENSMUSG00000055866, ENSMUSG00000025050, ENSMUSG00000028820, ENSMUSG00000021327, ENSMUSG00000041229, ENSMUSG00000026380, ENSMUSG00000004328, ENSMUSG00000028341, ENSMUSG00000070803	38	1885	18082	2.52436	0.970309	0.584896	14.7703
GOTERM_BP_DIRECT	GO:0061469~regulation of type B pancreatic cell proliferation	2	4.87805	0.0142384	ENSMUSG00000023034, ENSMUSG00000028341	38	7	18082	135.955	0.985032	0.568447	17.3822
GOTERM_BP_DIRECT	GO:0042754~negative regulation of circadian rhythm	2	4.87805	0.0162562	ENSMUSG00000055866, ENSMUSG00000028820	38	8	18082	118.961	0.991788	0.550837	19.6059
GOTERM_BP_DIRECT	GO:0070932~histone H3 deacetylation	2	4.87805	0.0262855	ENSMUSG00000055866, ENSMUSG00000028820	38	13	18082	73.2065	0.999592	0.67207	29.8596
GOTERM_BP_DIRECT	GO:0045892~negative regulation of transcription, DNA-templated	5	12.1951	0.0298156	ENSMUSG00000066687, ENSMUSG00000055866, ENSMUSG00000025050, ENSMUSG00000028820, ENSMUSG00000021327	38	579	18082	4.10917	0.999859	0.669982	33.1708
GOTERM_BP_DIRECT	GO:0017144~drug metabolic process	2	4.87805	0.0362153	ENSMUSG00000040170, ENSMUSG00000030711	38	18	18082	52.8713	0.99998	0.699073	38.8078
GOTERM_BP_DIRECT	GO:0006805~xenobiotic metabolic process	2	4.87805	0.048001	ENSMUSG00000040170, ENSMUSG00000030711	38	24	18082	39.6535	0.999999	0.763381	48.0546
GOTERM_BP_DIRECT	GO:0045453~bone resorption	2	4.87805	0.0499516	ENSMUSG00000024066, ENSMUSG00000034342	38	25	18082	38.0674	1	0.744596	49.454
GOTERM_BP_DIRECT	GO:0006355~regulation of transcription, DNA-templated	9	21.9512	0.0861376	ENSMUSG00000066687, ENSMUSG00000023034, ENSMUSG00000025050, ENSMUSG00000028820, ENSMUSG00000021327, ENSMUSG00000026380, ENSMUSG00000004328, ENSMUSG00000028341, ENSMUSG00000070803	38	2279	18082	1.87915	1	0.889123	69.8608
GOTERM_BP_DIRECT	GO:0009566~fertilization	2	4.87805	0.0956165	ENSMUSG00000019996, ENSMUSG00000002324	38	49	18082	19.4221	1	0.896186	73.7675
GOTERM_BP_DIRECT	GO:0014823~response to activity	2	4.87805	0.0956165	ENSMUSG00000030711, ENSMUSG00000034342	38	49	18082	19.4221	1	0.896186	73.7675
28-days
Category	Term	Count	%	PValue	Genes	List Total	Pop Hits	Pop Total	Fold Enrichment	Bonferroni	Benjamini	FDR
GOTERM_BP_DIRECT	GO:0007613~memory	9	2.78638	3.17e-05	ENSMUSG00000024027, ENSMUSG00000028541, ENSMUSG00000022623, ENSMUSG00000063434, ENSMUSG00000037996, ENSMUSG00000040907, ENSMUSG00000039059, ENSMUSG00000030376, ENSMUSG00000000555	269	83	18082	7.28884	0.0487797	0.0487797	0.0529363
GOTERM_BP_DIRECT	GO:0060402~calcium ion transport into cytosol	4	1.23839	0.000642	ENSMUSG00000003352, ENSMUSG00000045875, ENSMUSG00000054640, ENSMUSG00000030376	269	12	18082	22.4064	0.636965	0.397476	1.0671
GOTERM_BP_DIRECT	GO:0035556~intracellular signal transduction	16	4.95356	0.000961	ENSMUSG00000031442, ENSMUSG00000032946, ENSMUSG00000024969, ENSMUSG00000050711, ENSMUSG00000033910, ENSMUSG00000025915, ENSMUSG00000020431, ENSMUSG00000034853, ENSMUSG00000053310, ENSMUSG00000015981, ENSMUSG00000004633, ENSMUSG00000020027, ENSMUSG00000022419, ENSMUSG00000026567, ENSMUSG00000024186, ENSMUSG00000049044	269	400	18082	2.68877	0.780746	0.397002	1.59392
GOTERM_BP_DIRECT	GO:0009968~negative regulation of signal transduction	6	1.85759	0.00110624	ENSMUSG00000038400, ENSMUSG00000026678, ENSMUSG00000020027, ENSMUSG00000024186, ENSMUSG00000024544, ENSMUSG00000020823	269	53	18082	7.60974	0.825828	0.353982	1.83347
GOTERM_BP_DIRECT	GO:0042493~response to drug	14	4.33437	0.00171171	ENSMUSG00000009555, ENSMUSG00000022705, ENSMUSG00000006932, ENSMUSG00000026822, ENSMUSG00000040907, ENSMUSG00000045875, ENSMUSG00000054640, ENSMUSG00000027642, ENSMUSG00000030110, ENSMUSG00000026787, ENSMUSG00000020431, ENSMUSG00000029009, ENSMUSG00000023088, ENSMUSG00000060802	269	339	18082	2.77602	0.933137	0.417847	2.82355
GOTERM_BP_DIRECT	GO:0050930~induction of positive chemotaxis	4	1.23839	0.0022279	ENSMUSG00000023951, ENSMUSG00000050711, ENSMUSG00000061353, ENSMUSG00000031380	269	18	18082	14.9376	0.970453	0.443987	3.66021
GOTERM_BP_DIRECT	GO:0048511~rhythmic process	8	2.47678	0.00299808	ENSMUSG00000039579, ENSMUSG00000022389, ENSMUSG00000003949, ENSMUSG00000059824, ENSMUSG00000025151, ENSMUSG00000030256, ENSMUSG00000034157, ENSMUSG00000020431	269	128	18082	4.20121	0.991271	0.492012	4.89596
GOTERM_BP_DIRECT	GO:0001525~angiogenesis	11	3.40557	0.00308994	ENSMUSG00000025969, ENSMUSG00000023951, ENSMUSG00000050711, ENSMUSG00000031465, ENSMUSG00000031785, ENSMUSG00000025902, ENSMUSG00000030123, ENSMUSG00000020154, ENSMUSG00000031380, ENSMUSG00000000530, ENSMUSG00000026883	269	239	18082	3.09378	0.992453	0.457095	5.04235
GOTERM_BP_DIRECT	GO:0016337~single organismal cell-cell adhesion	7	2.16718	0.00544436	ENSMUSG00000006932, ENSMUSG00000043760, ENSMUSG00000070047, ENSMUSG00000024304, ENSMUSG00000020902, ENSMUSG00000001946, ENSMUSG00000031558	269	108	18082	4.35681	0.99982	0.616261	8.7229
GOTERM_BP_DIRECT	GO:0042136~neurotransmitter biosynthetic process	3	0.928793	0.00577735	ENSMUSG00000035735, ENSMUSG00000026787, ENSMUSG00000070880	269	8	18082	25.2072	0.999894	0.599439	9.23248
GOTERM_BP_DIRECT	GO:0035148~tube formation	3	0.928793	0.00577735	ENSMUSG00000023951, ENSMUSG00000037621, ENSMUSG00000026883	269	8	18082	25.2072	0.999894	0.599439	9.23248
GOTERM_BP_DIRECT	GO:0009749~response to glucose	6	1.85759	0.00603594	ENSMUSG00000024027, ENSMUSG00000026834, ENSMUSG00000038894, ENSMUSG00000067786, ENSMUSG00000031465, ENSMUSG00000054640	269	78	18082	5.17072	0.999929	0.580653	9.62637
GOTERM_BP_DIRECT	GO:0030154~cell differentiation	22	6.81115	0.00617359	ENSMUSG00000025969, ENSMUSG00000024969, ENSMUSG00000006932, ENSMUSG00000061462, ENSMUSG00000026834, ENSMUSG00000040856, ENSMUSG00000031465, ENSMUSG00000025081, ENSMUSG00000031558, ENSMUSG00000022995, ENSMUSG00000023951, ENSMUSG00000052534, ENSMUSG00000031785, ENSMUSG00000036766, ENSMUSG00000037621, ENSMUSG00000026207, ENSMUSG00000031380, ENSMUSG00000032128, ENSMUSG00000026141, ENSMUSG00000059625,…	269	780	18082	1.89593	0.999943	0.557298	9.83538
GOTERM_BP_DIRECT	GO:0070588~calcium ion transmembrane transport	6	1.85759	0.00994686	ENSMUSG00000003352, ENSMUSG00000037996, ENSMUSG00000021541, ENSMUSG00000024112, ENSMUSG00000054640, ENSMUSG00000030376	269	88	18082	4.58314	1	0.703055	15.391
GOTERM_BP_DIRECT	GO:0001764~neuron migration	7	2.16718	0.01046	ENSMUSG00000025969, ENSMUSG00000006932, ENSMUSG00000024969, ENSMUSG00000033585, ENSMUSG00000061353, ENSMUSG00000020902, ENSMUSG00000032128	269	124	18082	3.79464	1	0.694545	16.1211
GOTERM_BP_DIRECT	GO:0007275~multicellular organism development	26	8.04954	0.0107023	ENSMUSG00000025969, ENSMUSG00000024969, ENSMUSG00000031465, ENSMUSG00000056596, ENSMUSG00000025081, ENSMUSG00000031284, ENSMUSG00000026883, ENSMUSG00000023951, ENSMUSG00000022995, ENSMUSG00000022389, ENSMUSG00000031785, ENSMUSG00000036766, ENSMUSG00000037621, ENSMUSG00000051965, ENSMUSG00000061462, ENSMUSG00000067786, ENSMUSG00000059824, ENSMUSG00000030123, ENSMUSG00000031558, ENSMUSG00000005917,…	269	1029	18082	1.69845	1	0.677828	16.4639
GOTERM_BP_DIRECT	GO:0045603~positive regulation of endothelial cell differentiation	3	0.928793	0.0110205	ENSMUSG00000006932, ENSMUSG00000037621, ENSMUSG00000000530	269	11	18082	18.3325	1	0.664998	16.9119
GOTERM_BP_DIRECT	GO:0021785~branchiomotor neuron axon guidance	3	0.928793	0.0110205	ENSMUSG00000025969, ENSMUSG00000030123, ENSMUSG00000030084	269	11	18082	18.3325	1	0.664998	16.9119
GOTERM_BP_DIRECT	GO:0006468~protein phosphorylation	17	5.26316	0.0122922	ENSMUSG00000009555, ENSMUSG00000061462, ENSMUSG00000024969, ENSMUSG00000026834, ENSMUSG00000050271, ENSMUSG00000020785, ENSMUSG00000031284, ENSMUSG00000030110, ENSMUSG00000025915, ENSMUSG00000038481, ENSMUSG00000029869, ENSMUSG00000039145, ENSMUSG00000015981, ENSMUSG00000035305, ENSMUSG00000026207, ENSMUSG00000031065, ENSMUSG00000000530	269	576	18082	1.9839	1	0.682984	18.6802
GOTERM_BP_DIRECT	GO:0032922~circadian regulation of gene expression	5	1.54799	0.0127187	ENSMUSG00000022705, ENSMUSG00000055866, ENSMUSG00000021647, ENSMUSG00000025151, ENSMUSG00000030256	269	61	18082	5.50978	1	0.674655	19.2653
GOTERM_BP_DIRECT	GO:0007155~cell adhesion	15	4.64396	0.0136237	ENSMUSG00000006932, ENSMUSG00000023274, ENSMUSG00000051323, ENSMUSG00000036422, ENSMUSG00000035273, ENSMUSG00000030110, ENSMUSG00000022790, ENSMUSG00000000555, ENSMUSG00000001946, ENSMUSG00000001930, ENSMUSG00000029528, ENSMUSG00000039683, ENSMUSG00000024304, ENSMUSG00000031785, ENSMUSG00000026141	269	485	18082	2.07895	1	0.680175	20.4936
GOTERM_BP_DIRECT	GO:0007268~chemical synaptic transmission	8	2.47678	0.0143708	ENSMUSG00000003352, ENSMUSG00000032360, ENSMUSG00000026322, ENSMUSG00000006932, ENSMUSG00000021647, ENSMUSG00000003378, ENSMUSG00000036422, ENSMUSG00000030109	269	172	18082	3.12648	1	0.681078	21.4945
GOTERM_BP_DIRECT	GO:0048514~blood vessel morphogenesis	4	1.23839	0.0148546	ENSMUSG00000023951, ENSMUSG00000031465, ENSMUSG00000024304, ENSMUSG00000000530	269	35	18082	7.68221	1	0.675445	22.1362
GOTERM_BP_DIRECT	GO:1902287~semaphorin-plexin signaling pathway involved in axon guidance	3	0.928793	0.0153274	ENSMUSG00000025969, ENSMUSG00000030123, ENSMUSG00000030084	269	13	18082	15.5122	1	0.669982	22.7587
GOTERM_BP_DIRECT	GO:0007612~learning	5	1.54799	0.0165913	ENSMUSG00000022623, ENSMUSG00000063434, ENSMUSG00000037996, ENSMUSG00000039059, ENSMUSG00000030376	269	66	18082	5.09237	1	0.682913	24.3995
GOTERM_BP_DIRECT	GO:0001938~positive regulation of endothelial cell proliferation	5	1.54799	0.0174448	ENSMUSG00000023951, ENSMUSG00000050711, ENSMUSG00000061353, ENSMUSG00000031380, ENSMUSG00000000530	269	67	18082	5.01637	1	0.685839	25.4891
GOTERM_BP_DIRECT	GO:0021819~layer formation in cerebral cortex	3	0.928793	0.0177089	ENSMUSG00000006932, ENSMUSG00000031785, ENSMUSG00000026883	269	14	18082	14.4041	1	0.676488	25.8233
GOTERM_BP_DIRECT	GO:0006816~calcium ion transport	7	2.16718	0.0186887	ENSMUSG00000003352, ENSMUSG00000039579, ENSMUSG00000037996, ENSMUSG00000021541, ENSMUSG00000024112, ENSMUSG00000054640, ENSMUSG00000030376	269	141	18082	3.33713	1	0.682004	27.0505
GOTERM_BP_DIRECT	GO:0040008~regulation of growth	5	1.54799	0.0192328	ENSMUSG00000055653, ENSMUSG00000033585, ENSMUSG00000020027, ENSMUSG00000022790, ENSMUSG00000026883	269	69	18082	4.87097	1	0.678809	27.7239
GOTERM_BP_DIRECT	GO:0043525~positive regulation of neuron apoptotic process	5	1.54799	0.0192328	ENSMUSG00000006932, ENSMUSG00000003378, ENSMUSG00000046607, ENSMUSG00000031284, ENSMUSG00000044254	269	69	18082	4.87097	1	0.678809	27.7239
GOTERM_BP_DIRECT	GO:0045197~establishment or maintenance of epithelial cell apical/basal polarity	3	0.928793	0.0202359	ENSMUSG00000024969, ENSMUSG00000070047, ENSMUSG00000052105	269	15	18082	13.4439	1	0.684269	28.9498
GOTERM_BP_DIRECT	GO:0060134~prepulse inhibition	3	0.928793	0.0202359	ENSMUSG00000022705, ENSMUSG00000019874, ENSMUSG00000039579	269	15	18082	13.4439	1	0.684269	28.9498
GOTERM_BP_DIRECT	GO:0001569~patterning of blood vessels	4	1.23839	0.0212472	ENSMUSG00000023951, ENSMUSG00000006932, ENSMUSG00000061353, ENSMUSG00000030123	269	40	18082	6.72193	1	0.689429	30.166
GOTERM_BP_DIRECT	GO:0007281~germ cell development	4	1.23839	0.0212472	ENSMUSG00000031465, ENSMUSG00000019996, ENSMUSG00000061353, ENSMUSG00000025081	269	40	18082	6.72193	1	0.689429	30.166
GOTERM_BP_DIRECT	GO:0006644~phospholipid metabolic process	4	1.23839	0.024163	ENSMUSG00000027346, ENSMUSG00000041202, ENSMUSG00000027134, ENSMUSG00000044254	269	42	18082	6.40184	1	0.724012	33.5639
GOTERM_BP_DIRECT	GO:0007399~nervous system development	12	3.71517	0.0254645	ENSMUSG00000025969, ENSMUSG00000022995, ENSMUSG00000039145, ENSMUSG00000023951, ENSMUSG00000006932, ENSMUSG00000056596, ENSMUSG00000031785, ENSMUSG00000030110, ENSMUSG00000037621, ENSMUSG00000032128, ENSMUSG00000032517, ENSMUSG00000031558	269	377	18082	2.13961	1	0.731217	35.0299
GOTERM_BP_DIRECT	GO:0002042~cell migration involved in sprouting angiogenesis	3	0.928793	0.025707	ENSMUSG00000023951, ENSMUSG00000045930, ENSMUSG00000031558	269	17	18082	11.8622	1	0.723368	35.2996
GOTERM_BP_DIRECT	GO:0030198~extracellular matrix organization	6	1.85759	0.0274356	ENSMUSG00000035258, ENSMUSG00000035273, ENSMUSG00000036356, ENSMUSG00000028476, ENSMUSG00000026141, ENSMUSG00000020674	269	114	18082	3.53786	1	0.735813	37.1923
GOTERM_BP_DIRECT	GO:0002376~immune system process	12	3.71517	0.0281105	ENSMUSG00000023915, ENSMUSG00000049709, ENSMUSG00000033538, ENSMUSG00000023274, ENSMUSG00000026822, ENSMUSG00000025492, ENSMUSG00000031551, ENSMUSG00000060550, ENSMUSG00000026883, ENSMUSG00000020823, ENSMUSG00000040264, ENSMUSG00000060802	269	383	18082	2.10609	1	0.73398	37.9169
GOTERM_BP_DIRECT	GO:0043065~positive regulation of apoptotic process	11	3.40557	0.0282571	ENSMUSG00000039145, ENSMUSG00000006932, ENSMUSG00000026834, ENSMUSG00000031551, ENSMUSG00000039304, ENSMUSG00000046607, ENSMUSG00000026567, ENSMUSG00000025151, ENSMUSG00000031558, ENSMUSG00000026883, ENSMUSG00000038481	269	335	18082	2.2072	1	0.725597	38.0734
GOTERM_BP_DIRECT	GO:0007416~synapse assembly	4	1.23839	0.0289211	ENSMUSG00000022623, ENSMUSG00000039683, ENSMUSG00000024304, ENSMUSG00000030123	269	45	18082	5.97505	1	0.723962	38.777
GOTERM_BP_DIRECT	GO:0042981~regulation of apoptotic process	8	2.47678	0.0292222	ENSMUSG00000023915, ENSMUSG00000033538, ENSMUSG00000006932, ENSMUSG00000026834, ENSMUSG00000025795, ENSMUSG00000046607, ENSMUSG00000025151, ENSMUSG00000021943	269	199	18082	2.70228	1	0.717947	39.0936
GOTERM_BP_DIRECT	GO:0035397~helper T cell enhancement of adaptive immune response	2	0.619195	0.0294239	ENSMUSG00000049709, ENSMUSG00000023274	269	2	18082	67.2193	1	0.710901	39.3048
GOTERM_BP_DIRECT	GO:0009190~cyclic nucleotide biosynthetic process	3	0.928793	0.0317036	ENSMUSG00000033910, ENSMUSG00000026567, ENSMUSG00000020431	269	19	18082	10.6136	1	0.728659	41.6448
GOTERM_BP_DIRECT	GO:0032870~cellular response to hormone stimulus	4	1.23839	0.0323482	ENSMUSG00000032360, ENSMUSG00000024112, ENSMUSG00000020027, ENSMUSG00000031558	269	47	18082	5.72079	1	0.726938	42.2909
GOTERM_BP_DIRECT	GO:0007165~signal transduction	28	8.66873	0.0331564	ENSMUSG00000022705, ENSMUSG00000026678, ENSMUSG00000025795, ENSMUSG00000045875, ENSMUSG00000033910, ENSMUSG00000031111, ENSMUSG00000026883, ENSMUSG00000075270, ENSMUSG00000023915, ENSMUSG00000032360, ENSMUSG00000026322, ENSMUSG00000033446, ENSMUSG00000049907, ENSMUSG00000057614, ENSMUSG00000031785, ENSMUSG00000039059, ENSMUSG00000059173, ENSMUSG00000030084, ENSMUSG00000000530, ENSMUSG00000049044,…	269	1255	18082	1.49971	1	0.72708	43.0914
GOTERM_BP_DIRECT	GO:0007156~homophilic cell adhesion via plasma membrane adhesion molecules	7	2.16718	0.0346966	ENSMUSG00000051323, ENSMUSG00000039683, ENSMUSG00000070047, ENSMUSG00000024304, ENSMUSG00000036422, ENSMUSG00000030110, ENSMUSG00000001946	269	163	18082	2.88672	1	0.734885	44.5882
GOTERM_BP_DIRECT	GO:0010596~negative regulation of endothelial cell migration	3	0.928793	0.0348879	ENSMUSG00000000530, ENSMUSG00000031558, ENSMUSG00000026883	269	20	18082	10.0829	1	0.728556	44.7715
GOTERM_BP_DIRECT	GO:0006883~cellular sodium ion homeostasis	3	0.928793	0.0348879	ENSMUSG00000040907, ENSMUSG00000054640, ENSMUSG00000025915	269	20	18082	10.0829	1	0.728556	44.7715
GOTERM_BP_DIRECT	GO:0007189~adenylate cyclase-activating G-protein coupled receptor signaling pathway	4	1.23839	0.0378678	ENSMUSG00000024027, ENSMUSG00000026322, ENSMUSG00000023964, ENSMUSG00000020431	269	50	18082	5.37755	1	0.74976	47.5543
GOTERM_BP_DIRECT	GO:0010719~negative regulation of epithelial to mesenchymal transition	3	0.928793	0.041607	ENSMUSG00000041000, ENSMUSG00000024544, ENSMUSG00000026883	269	22	18082	9.16627	1	0.774894	50.8598
GOTERM_BP_DIRECT	GO:1900452~regulation of long term synaptic depression	2	0.619195	0.0438107	ENSMUSG00000022623, ENSMUSG00000063434	269	3	18082	44.8129	1	0.785144	52.7151
GOTERM_BP_DIRECT	GO:0001838~embryonic epithelial tube formation	2	0.619195	0.0438107	ENSMUSG00000022623, ENSMUSG00000030110	269	3	18082	44.8129	1	0.785144	52.7151
GOTERM_BP_DIRECT	GO:0035050~embryonic heart tube development	3	0.928793	0.0451335	ENSMUSG00000006932, ENSMUSG00000025902, ENSMUSG00000054640	269	23	18082	8.76774	1	0.788087	53.7969
GOTERM_BP_DIRECT	GO:1901215~negative regulation of neuron death	4	1.23839	0.0502424	ENSMUSG00000023951, ENSMUSG00000006932, ENSMUSG00000023088, ENSMUSG00000049313	269	56	18082	4.80138	1	0.816535	57.7605
GOTERM_BP_DIRECT	GO:0050829~defense response to Gram-negative bacterium	4	1.23839	0.0502424	ENSMUSG00000049709, ENSMUSG00000023274, ENSMUSG00000069515, ENSMUSG00000060802	269	56	18082	4.80138	1	0.816535	57.7605
GOTERM_BP_DIRECT	GO:0017157~regulation of exocytosis	3	0.928793	0.0525007	ENSMUSG00000006930, ENSMUSG00000079657, ENSMUSG00000049044	269	25	18082	8.06632	1	0.824099	59.4086
GOTERM_BP_DIRECT	GO:0043542~endothelial cell migration	3	0.928793	0.0525007	ENSMUSG00000039713, ENSMUSG00000023951, ENSMUSG00000030123	269	25	18082	8.06632	1	0.824099	59.4086
GOTERM_BP_DIRECT	GO:0038084~vascular endothelial growth factor signaling pathway	2	0.619195	0.0579851	ENSMUSG00000025969, ENSMUSG00000023951	269	4	18082	33.6097	1	0.848384	63.163
GOTERM_BP_DIRECT	GO:0045732~positive regulation of protein catabolic process	4	1.23839	0.0594488	ENSMUSG00000055653, ENSMUSG00000025902, ENSMUSG00000049313, ENSMUSG00000026883	269	60	18082	4.48129	1	0.850066	64.1083
GOTERM_BP_DIRECT	GO:0035025~positive regulation of Rho protein signal transduction	3	0.928793	0.0602611	ENSMUSG00000031442, ENSMUSG00000033446, ENSMUSG00000031785	269	27	18082	7.46881	1	0.848521	64.623
GOTERM_BP_DIRECT	GO:0030036~actin cytoskeleton organization	6	1.85759	0.0604341	ENSMUSG00000022995, ENSMUSG00000029095, ENSMUSG00000041115, ENSMUSG00000028906, ENSMUSG00000031284, ENSMUSG00000040260	269	142	18082	2.84025	1	0.843888	64.7317
GOTERM_BP_DIRECT	GO:0008285~negative regulation of cell proliferation	11	3.40557	0.060863	ENSMUSG00000066357, ENSMUSG00000055653, ENSMUSG00000006932, ENSMUSG00000033585, ENSMUSG00000025492, ENSMUSG00000024661, ENSMUSG00000039057, ENSMUSG00000031785, ENSMUSG00000000530, ENSMUSG00000031558, ENSMUSG00000026883	269	384	18082	1.92555	1	0.840568	64.9999
GOTERM_BP_DIRECT	GO:0006874~cellular calcium ion homeostasis	5	1.54799	0.0615022	ENSMUSG00000022705, ENSMUSG00000037996, ENSMUSG00000043760, ENSMUSG00000054640, ENSMUSG00000030376	269	100	18082	3.36097	1	0.838347	65.3961
GOTERM_BP_DIRECT	GO:0045765~regulation of angiogenesis	3	0.928793	0.0642796	ENSMUSG00000031465, ENSMUSG00000030123, ENSMUSG00000000555	269	28	18082	7.20207	1	0.846389	67.0689
GOTERM_BP_DIRECT	GO:0050770~regulation of axonogenesis	3	0.928793	0.0642796	ENSMUSG00000024969, ENSMUSG00000024304, ENSMUSG00000030110	269	28	18082	7.20207	1	0.846389	67.0689
GOTERM_BP_DIRECT	GO:0008217~regulation of blood pressure	4	1.23839	0.0643282	ENSMUSG00000029661, ENSMUSG00000033910, ENSMUSG00000054640, ENSMUSG00000000530	269	62	18082	4.33673	1	0.841484	67.0975
GOTERM_BP_DIRECT	GO:0090090~negative regulation of canonical Wnt signaling pathway	5	1.54799	0.0651803	ENSMUSG00000030223, ENSMUSG00000055653, ENSMUSG00000024304, ENSMUSG00000025902, ENSMUSG00000026883	269	102	18082	3.29507	1	0.840379	67.5949
GOTERM_BP_DIRECT	GO:0045944~positive regulation of transcription from RNA polymerase II promoter	22	6.81115	0.0662002	ENSMUSG00000022705, ENSMUSG00000009555, ENSMUSG00000031442, ENSMUSG00000006932, ENSMUSG00000027490, ENSMUSG00000033585, ENSMUSG00000029095, ENSMUSG00000059824, ENSMUSG00000025902, ENSMUSG00000072294, ENSMUSG00000074607, ENSMUSG00000026883, ENSMUSG00000005917, ENSMUSG00000024027, ENSMUSG00000023951, ENSMUSG00000052534, ENSMUSG00000022389, ENSMUSG00000027580, ENSMUSG00000044646, ENSMUSG00000059625,…	269	995	18082	1.48626	1	0.840077	68.1809
GOTERM_BP_DIRECT	GO:0001666~response to hypoxia	7	2.16718	0.0665792	ENSMUSG00000023951, ENSMUSG00000031465, ENSMUSG00000061353, ENSMUSG00000029009, ENSMUSG00000054640, ENSMUSG00000031380, ENSMUSG00000000530	269	192	18082	2.4507	1	0.836868	68.3961
GOTERM_BP_DIRECT	GO:0071542~dopaminergic neuron differentiation	3	0.928793	0.0683855	ENSMUSG00000023951, ENSMUSG00000061353, ENSMUSG00000031380	269	29	18082	6.95372	1	0.840165	69.4032
GOTERM_BP_DIRECT	GO:0030316~osteoclast differentiation	3	0.928793	0.0683855	ENSMUSG00000055653, ENSMUSG00000006932, ENSMUSG00000023964	269	29	18082	6.95372	1	0.840165	69.4032
GOTERM_BP_DIRECT	GO:0007411~axon guidance	6	1.85759	0.0711403	ENSMUSG00000025969, ENSMUSG00000022995, ENSMUSG00000030223, ENSMUSG00000020902, ENSMUSG00000032128, ENSMUSG00000031558	269	149	18082	2.70682	1	0.847327	70.8812
GOTERM_BP_DIRECT	GO:0070345~negative regulation of fat cell proliferation	2	0.619195	0.0719502	ENSMUSG00000055866, ENSMUSG00000027490	269	5	18082	26.8877	1	0.846105	71.3027
GOTERM_BP_DIRECT	GO:0010991~negative regulation of SMAD protein complex assembly	2	0.619195	0.0719502	ENSMUSG00000038400, ENSMUSG00000024544	269	5	18082	26.8877	1	0.846105	71.3027
GOTERM_BP_DIRECT	GO:0060666~dichotomous subdivision of terminal units involved in salivary gland branching	2	0.619195	0.0719502	ENSMUSG00000030123, ENSMUSG00000030084	269	5	18082	26.8877	1	0.846105	71.3027
GOTERM_BP_DIRECT	GO:0022008~neurogenesis	4	1.23839	0.0719807	ENSMUSG00000019874, ENSMUSG00000006930, ENSMUSG00000035735, ENSMUSG00000044254	269	65	18082	4.13657	1	0.841667	71.3185
GOTERM_BP_DIRECT	GO:0016310~phosphorylation	15	4.64396	0.072425	ENSMUSG00000009555, ENSMUSG00000024969, ENSMUSG00000061462, ENSMUSG00000026834, ENSMUSG00000020785, ENSMUSG00000050271, ENSMUSG00000030110, ENSMUSG00000031284, ENSMUSG00000025915, ENSMUSG00000038481, ENSMUSG00000039145, ENSMUSG00000015981, ENSMUSG00000026207, ENSMUSG00000031065, ENSMUSG00000000530	269	612	18082	1.64753	1	0.838997	71.5472
GOTERM_BP_DIRECT	GO:0021537~telencephalon development	3	0.928793	0.0725754	ENSMUSG00000053310, ENSMUSG00000024304, ENSMUSG00000054640	269	30	18082	6.72193	1	0.835121	71.6243
GOTERM_BP_DIRECT	GO:0030336~negative regulation of cell migration	5	1.54799	0.072873	ENSMUSG00000029022, ENSMUSG00000024544, ENSMUSG00000028476, ENSMUSG00000000530, ENSMUSG00000031558	269	106	18082	3.17072	1	0.831901	71.7761
GOTERM_BP_DIRECT	GO:0007409~axonogenesis	5	1.54799	0.0748654	ENSMUSG00000033585, ENSMUSG00000031284, ENSMUSG00000020902, ENSMUSG00000020431, ENSMUSG00000031558	269	107	18082	3.14109	1	0.835843	72.7732
GOTERM_BP_DIRECT	GO:0032092~positive regulation of protein binding	4	1.23839	0.0800202	ENSMUSG00000029869, ENSMUSG00000028906, ENSMUSG00000030123, ENSMUSG00000060802	269	68	18082	3.95408	1	0.851714	75.2014
GOTERM_BP_DIRECT	GO:0030335~positive regulation of cell migration	7	2.16718	0.0822605	ENSMUSG00000023951, ENSMUSG00000038894, ENSMUSG00000061353, ENSMUSG00000021360, ENSMUSG00000030110, ENSMUSG00000023088, ENSMUSG00000000555	269	203	18082	2.31791	1	0.855769	76.1919
GOTERM_BP_DIRECT	GO:0008152~metabolic process	12	3.71517	0.0850612	ENSMUSG00000033427, ENSMUSG00000039145, ENSMUSG00000027359, ENSMUSG00000026192, ENSMUSG00000029009, ENSMUSG00000027134, ENSMUSG00000031284, ENSMUSG00000050211, ENSMUSG00000069515, ENSMUSG00000058488, ENSMUSG00000075270, ENSMUSG00000025579	269	463	18082	1.74219	1	0.861522	77.3779
GOTERM_BP_DIRECT	GO:0032147~activation of protein kinase activity	3	0.928793	0.0856157	ENSMUSG00000023951, ENSMUSG00000020785, ENSMUSG00000042489	269	33	18082	6.11085	1	0.859547	77.606
GOTERM_BP_DIRECT	GO:0019933~cAMP-mediated signaling	3	0.928793	0.0856157	ENSMUSG00000024027, ENSMUSG00000020431, ENSMUSG00000049044	269	33	18082	6.11085	1	0.859547	77.606
GOTERM_BP_DIRECT	GO:0014910~regulation of smooth muscle cell migration	2	0.619195	0.0857089	ENSMUSG00000030084, ENSMUSG00000049313	269	6	18082	22.4064	1	0.856037	77.6442
GOTERM_BP_DIRECT	GO:0061154~endothelial tube morphogenesis	2	0.619195	0.0857089	ENSMUSG00000006932, ENSMUSG00000000530	269	6	18082	22.4064	1	0.856037	77.6442
GOTERM_BP_DIRECT	GO:0055085~transmembrane transport	10	3.09598	0.093635	ENSMUSG00000025212, ENSMUSG00000041920, ENSMUSG00000021541, ENSMUSG00000046329, ENSMUSG00000037579, ENSMUSG00000024112, ENSMUSG00000054640, ENSMUSG00000023088, ENSMUSG00000030376, ENSMUSG00000004902	269	364	18082	1.84668	1	0.877273	80.6727
GOTERM_BP_DIRECT	GO:0006811~ion transport	14	4.33437	0.0961455	ENSMUSG00000003352, ENSMUSG00000038115, ENSMUSG00000025212, ENSMUSG00000026822, ENSMUSG00000040907, ENSMUSG00000021541, ENSMUSG00000058740, ENSMUSG00000003378, ENSMUSG00000024112, ENSMUSG00000037579, ENSMUSG00000054640, ENSMUSG00000019558, ENSMUSG00000030237, ENSMUSG00000030376	269	584	18082	1.61142	1	0.88095	81.5484
GOTERM_BP_DIRECT	GO:0045187~regulation of circadian sleep/wake cycle, sleep	2	0.619195	0.0992645	ENSMUSG00000022705, ENSMUSG00000032360	269	7	18082	19.2055	1	0.886054	82.5846
GOTERM_BP_DIRECT	GO:1901385~regulation of voltage-gated calcium channel activity	2	0.619195	0.0992645	ENSMUSG00000003352, ENSMUSG00000069833	269	7	18082	19.2055	1	0.886054	82.5846
GOTERM_BP_DIRECT	GO:0060396~growth hormone receptor signaling pathway	2	0.619195	0.0992645	ENSMUSG00000029528, ENSMUSG00000020027	269	7	18082	19.2055	1	0.886054	82.5846
GOTERM_BP_DIRECT	GO:1902430~negative regulation of beta-amyloid formation	2	0.619195	0.0992645	ENSMUSG00000006930, ENSMUSG00000049313	269	7	18082	19.2055	1	0.886054	82.5846
GOTERM_BP_DIRECT	GO:0048842~positive regulation of axon extension involved in axon guidance	2	0.619195	0.0992645	ENSMUSG00000023951, ENSMUSG00000061353	269	7	18082	19.2055	1	0.886054	82.5846
GOTERM_BP_DIRECT	GO:0022029~telencephalon cell migration	2	0.619195	0.0992645	ENSMUSG00000061353, ENSMUSG00000031558	269	7	18082	19.2055	1	0.886054	82.5846
GOTERM_BP_DIRECT	GO:0060754~positive regulation of mast cell chemotaxis	2	0.619195	0.0992645	ENSMUSG00000023951, ENSMUSG00000031380	269	7	18082	19.2055	1	0.886054	82.5846
GOTERM_BP_DIRECT	GO:0048841~regulation of axon extension involved in axon guidance	2	0.619195	0.0992645	ENSMUSG00000030123, ENSMUSG00000030084	269	7	18082	19.2055	1	0.886054	82.5846
GOTERM_BP_DIRECT	GO:0015825~L-serine transport	2	0.619195	0.0992645	ENSMUSG00000030495, ENSMUSG00000020142	269	7	18082	19.2055	1	0.886054	82.5846
GOTERM_BP_DIRECT	GO:0002474~antigen processing and presentation of peptide antigen via MHC class I	3	0.928793	0.0992953	ENSMUSG00000073409, ENSMUSG00000060550, ENSMUSG00000060802	269	36	18082	5.60161	1	0.882876	82.5945
GOTERM_BP_DIRECT	GO:0048754~branching morphogenesis of an epithelial tube	3	0.928793	0.0992953	ENSMUSG00000023951, ENSMUSG00000029528, ENSMUSG00000031558	269	36	18082	5.60161	1	0.882876	82.5945

## Sheet: Fig 1 G
Gene
Nr4a1
Saline			Cocaine
1D	28D		1D	28D
0.661915	1.17		2.7095	1.03959
0.531915	1.279		3.64711	0.512516
0.598746	0.687		1.31443	1.05625
0.975323	0.818		1.3942	0.550443
1.56733	0.759		1.59774	0.412675
1.66477	1.288		2.36238	1.31055
ANOVA table	SS (Type III)	DF	MS	F (DFn, DFd)	P value
Interaction	2.764	1	2.764	F (1, 20) = 8.522	P=0.0085
Time Factor	2.762	1	2.762	F (1, 20) = 8.517	P=0.0085
Treatment Factor	1.454	1	1.454	F (1, 20) = 4.482	P=0.0470
Residual	6.486	20	0.3243
Tukey's multiple comparisons test	Mean Diff.	95.00% CI of diff.	Significant?	Summary	Adjusted P Value
1D:Saline vs. 1D:Cocaine	-1.171	-2.091 to -0.2506	Yes	**	0.0097
1D:Saline vs. 28D:Saline	-0.0001667	-0.9205 to 0.9201	No	ns	>0.9999
1D:Saline vs. 28D:Cocaine	0.1863	-0.7340 to 1.107	No	ns	0.9408
1D:Cocaine vs. 28D:Saline	1.171	0.2504 to 2.091	Yes	**	0.0097
1D:Cocaine vs. 28D:Cocaine	1.357	0.4369 to 2.278	Yes	**	0.0027
28D:Saline vs. 28D:Cocaine	0.1865	-0.7338 to 1.107	No	ns	0.9407

## Sheet: Fig 1 I
Saline			Cocaine
1D	28D		1D	28D
0.857	0.656		1.606	0.82
0.933	0.999		1.344	0.908
1.137	1.034		1.423	1.16
1.073	0.973		1.78	1.027
1.053	1.175		1.557	0.953
0.947	1.163		2.022	0.997
			1.227
ANOVA table	SS (Type III)	DF	MS	F (DFn, DFd)	P value
Interaction	0.538	1	0.538	F (1, 21) = 15.30	P=0.0008
Time Factor	0.538	1	0.538	F (1, 21) = 15.30	P=0.0008
Treatment Factor	0.4588	1	0.4588	F (1, 21) = 13.05	P=0.0016
Residual	0.7385	21	0.03517
Tukey's multiple comparisons test	Mean Diff.	95.00% CI of diff.	Significant?	Summary	Adjusted P Value
1D:Saline vs. 1D:Cocaine	-0.5656	-0.8564 to -0.2748	Yes	***	0.0001
1D:Saline vs. 28D:Saline	0	-0.3018 to 0.3018	No	ns	>0.9999
1D:Saline vs. 28D:Cocaine	0.0225	-0.2793 to 0.3243	No	ns	0.9967
1D:Cocaine vs. 28D:Saline	0.5656	0.2748 to 0.8564	Yes	***	0.0001
1D:Cocaine vs. 28D:Cocaine	0.5881	0.2973 to 0.8789	Yes	****	<0.0001
28D:Saline vs. 28D:Cocaine	0.0225	-0.2793 to 0.3243	No	ns	0.9967

## Sheet: Fig1 J
Saline			Cocaine
1D	28D		1D	28D
3.6838	3.57598		3.94554	3.98523
3.30123	3.32249		3.71783	5.34422
3.33602	3.78291		4.13623	3.99991
3.28732	2.49682		4.57774	5.26928
3.86278	3.39887		5.23306	3.9032
3.70545	2.99087		5.2613	3.83315
ANOVA table	SS (Type III)	DF	MS	F (DFn, DFd)	P value
Interaction	0.04788	1	0.04788	F (1, 20) = 0.1574	P=0.6958
Time Factor	0.1918	1	0.1918	F (1, 20) = 0.6304	P=0.4365
Treatment Factor	6.471	1	6.471	F (1, 20) = 21.27	P=0.0002
Residual	6.084	20	0.3042
Tukey's multiple comparisons test	Mean Diff.	95.00% CI of diff.	Significant?	Summary	Adjusted P Value
1D:Saline vs. 1D:Cocaine	-0.9492	-1.840 to -0.05791	Yes	*	0.0343
1D:Saline vs. 28D:Saline	0.2681	-0.6232 to 1.159	No	ns	0.8339
1D:Saline vs. 28D:Cocaine	-0.8597	-1.751 to 0.03154	No	ns	0.0611
1D:Cocaine vs. 28D:Saline	1.217	0.3260 to 2.109	Yes	**	0.0054
1D:Cocaine vs. 28D:Cocaine	0.08945	-0.8018 to 0.9807	No	ns	0.992
28D:Saline vs. 28D:Cocaine	-1.128	-2.019 to -0.2366	Yes	*	0.0101

## Sheet: Fig 1 K
Saline			Cocaine
1D	28D		1D	28D
2.35865	1.60855		1.37649	0.711427
2.24075	1.11067		2.0149	1.22382
1.05469	1.51649		3.31566	1.23565
1.01728	2.0574		3.50879	2.68891
1.72466	1.77487		1.15369	2.21639
3.52459	2.56339		1.07433	1.21966
4.00974	2.14084		2.00041	1.22382
3.32356	1.65834		2.67569	1.86721
ANOVA table	SS (Type III)	DF	MS	F (DFn, DFd)	P value
Interaction	0.0002548	1	0.0002548	F (1, 28) = 0.0003653	P=0.9849
Time Factor	2.854	1	2.854	F (1, 28) = 4.092	P=0.0527
Treatment Factor	0.5454	1	0.5454	F (1, 28) = 0.7821	P=0.3840
Residual	19.53	28	0.6974

## Sheet: Fig 1 L
Saline			Cocaine
1D	28D		1D	28D
0.51636	0.592756		0.858956	3.07842
0.423096	0.91077		1.2191	2.98227
0.561573	1.98821		2.91443	1.2861
0.743355	1.05654		1.83242	2.59939
0.770459	0.94291		1.96907	5.21768
0.66874	1.54037		1.87964	0.692337
1.33052	0.215676		1.65844	0.770884
0.952236	0.406288		1.10112
ANOVA table	SS (Type III)	DF	MS	F (DFn, DFd)	P value
Interaction	0.4547	1	0.4547	F (1, 27) = 0.5721	P=0.4560
Time Factor	1.589	1	1.589	F (1, 27) = 1.999	P=0.1689
Treatment Factor	10.68	1	10.68	F (1, 27) = 13.44	P=0.0011
Residual	21.46	27	0.7948
Bonferroni's multiple comparisons test	Mean Diff.	95.00% CI of diff.	Significant?	Summary	Adjusted P Value
Saline - Cocaine
Day 1	-0.9334	-1.991 to 0.1246	No	ns	0.0916
Day 28	-1.419	-2.514 to -0.3235	Yes	**	0.0096

## Sheet: Fig 1 M
Saline			Cocaine
1D	28D		1D	28D
2.99629	4.29094		3.27389	16.8763
3.02027	4.79678		3.19932	11.0421
1.90837	6.2701		2.48684	5.36465
2.61543	4.20463		2.64595	7.26048
2.83201	5.54291		3.30293	9.43381
2.97839	3.28886		3.7307	13.9447
2.27856	2.6057		4.08213	9.43381
2.8364	2.78702		3.34156	11.9817
ANOVA table	SS (Type III)	DF	MS	F (DFn, DFd)	P value
Interaction	68.89	1	68.89	F (1, 28) = 17.74	P=0.0002
Time Factor	160.2	1	160.2	F (1, 28) = 41.25	P<0.0001
Treatment Factor	98.52	1	98.52	F (1, 28) = 25.37	P<0.0001
Residual	108.7	28	3.884
Tukey's multiple comparisons test	Mean Diff.	95.00% CI of diff.	Significant?	Summary	Adjusted P Value
1D:Saline vs. 1D:Cocaine	-0.5747	-3.265 to 2.116	No	ns	0.9363
1D:Saline vs. 28D:Saline	-1.54	-4.230 to 1.150	No	ns	0.4152
1D:Saline vs. 28D:Cocaine	-7.984	-10.67 to -5.294	Yes	****	<0.0001
1D:Cocaine vs. 28D:Saline	-0.9655	-3.656 to 1.725	No	ns	0.7619
1D:Cocaine vs. 28D:Cocaine	-7.409	-10.10 to -4.719	Yes	****	<0.0001
28D:Saline vs. 28D:Cocaine	-6.444	-9.134 to -3.753	Yes	****	<0.0001

[truncated: 77 more sheets: Fig 2 A, Fig 2 B, Fig 2 C, Fig 2 D, Fig 2 E, Fig 2F, Fig 2 G, Fig 3 B, Fig 3C, Fig 3 D, Fig 3 F, Fig 3 G, Fig 3 H, Fig 3 I, Fig 3 J, Fig 3 K, Fig 3 L, Fig 4 B, Fig 4 B (2), Fig 4 C …]
